# Supplementary material for: Antecedents of adolescent students’ ICT self-efficacy: The ICT dataset
Source: Data Brief. 2020 Oct 22;33:106437. doi: 10.1016/j.dib.2020.106437 (PMC7644865; doi:10.1016/j.dib.2020.106437)
Supplement: Supplementary file 2 [file mmc2.zip › Slovak_Republic.csv]

CNTRYID	CNT	CNTSCHID	CNTSTUID	ST004D01T	ESCS	INTICT	COMPICT	HOMESCH	ENTUSE	USESCH	SOIAICT	AUTICT
Slovak Republic	SVK	70300001	70303234	1	-.7556	-.4203	-1.0611	-.5763	-.1275	-.5639	-.6852	-1.1405
Slovak Republic	SVK	70300001	70301494	1	-.9296	.5042	-.9607	.1486	-.3436	-.1763	-.3733	-1.2688
Slovak Republic	SVK	70300001	70301009	1	-.7697	-.7136	-.3802	-.1029	-1.5653	-.4612	-1.5537	-1.7277
Slovak Republic	SVK	70300001	70304144	1	-.6247	-.0862	.0226	-.6505	-.4593	-1.6678	-.216	-.9299
Slovak Republic	SVK	70300001	70304243	1	-.8296	.9535	1.1752	.7747	.4747	.5718	-.6852	-.7496
Slovak Republic	SVK	70300001	70305731	0	1.0649	-1.034	-.9607	-.2327	-.7656	-.1845	-.1727	-1.3027
Slovak Republic	SVK	70300001	70303375	0	-.6234	-.7221	-.6843	-.578	-.386	-.0014	-.2821	-.6557
Slovak Republic	SVK	70300002	70301881	1	.3681	-.4314	-.4806	.2397	.2413	.2778	.5755	-.9299
Slovak Republic	SVK	70300002	70303547	1	-.5082	1.3403	.586	1.3956	1.0319	.6638	.0221	-.1563
Slovak Republic	SVK	70300002	70306000	1	.0674	-.4488	-1.027	.5489	.3092	.9124	-1.0167	-.6959
Slovak Republic	SVK	70300002	70301402	1	.6072	-.891	-.9607	-.5301	.2098	.6105	-2.1355	-2.5027
Slovak Republic	SVK	70300002	70307147	1	-.018	-.7815	.0226	-.1003	-.7243	.0994	.3482	-.4607
Slovak Republic	SVK	70300002	70304995	1	-.1709	-.4314	-.7638	.1965	.5785	.5078	-.216	-.9299
Slovak Republic	SVK	70300002	70301975	1	-.8658	-.2806	-.7302	.086	-.8839	-.5569	.5755	-1.3017
Slovak Republic	SVK	70300002	70300929	1	.3761	-.8208	-.8172	-.5088	-.6245	.4695	-.3702	-.6924
Slovak Republic	SVK	70300002	70302188	1	-.0156	.2607	1.4967	.3647	-.2333	.9413	1.086	.1959
Slovak Republic	SVK	70300002	70303395	1	1.2889	-.6019	-.4338	.548	.4893	.8604	.0221	-.806
Slovak Republic	SVK	70300002	70302350	1	-.1152	-.2842	-.9607	.4201	-.5725	.6343	-.3268	-1.3017
Slovak Republic	SVK	70300002	70305562	1	.8902	-.59	-1.0611	-1.6455	-1.2847	-.9292	-.4948	-.7496
Slovak Republic	SVK	70300002	70305260	1	-.6517	-.4314	.5347	.7988	.0715	.8572	.0221	-.1563
Slovak Republic	SVK	70300002	70306047	1	-.8024	-1.2189	-1.0358	-.2851	-.9942	-.2858	-.9936	-1.6909
Slovak Republic	SVK	70300002	70302838	1	-.2698	-1.0303	-.3802	.1756	-.1651	.4645	-.7674	-.9299
Slovak Republic	SVK	70300002	70304504	1	-.5512	-.7221	.0226	-.1915	-.0808	-.3191	.1701	-.4607
Slovak Republic	SVK	70300002	70301505	1	-.5848	.134	.0226	-.0523	.1259	-.7368	-.7867	-1.1252
Slovak Republic	SVK	70300002	70303055	1	-.7707	-.8802	-.6116	-.1275	-.2282	.4036	.5755	-1.0788
Slovak Republic	SVK	70300002	70306867	1	1.6938	1.031	-.3802	-.3145	-.3847	.3516	.5755	-.4607
Slovak Republic	SVK	70300002	70300690	1	-.1761	-.4314	.0226	.8874	.0281	.461	.0221	-1.1252
Slovak Republic	SVK	70300002	70307002	1	.0796	-1.2858	.0226	-.125	-.6795	.2644	-.4948	-.9775
Slovak Republic	SVK	70300002	70302245	1	1.1419	-.4203	-.5486	.1257	-.6379	1.9922	-.3135	-1.3057
Slovak Republic	SVK	70300002	70306795	1	.0784	-.2662	.0226	.0314	-.2078	.8349	.1701	-.1563
Slovak Republic	SVK	70300002	70304928	1	.8296	-.013	-.9607	-.1213	-.9954	-.5037	-1.5596	-2.5027
Slovak Republic	SVK	70300002	70305503	1	-1.1397	.1496	.0226	-.1493	.098	.4602	-.3907	-.4607
Slovak Republic	SVK	70300002	70302443	1	.2812	-.4314	1.4967	1.2524	.866	1.6076	.3482	-.1565
Slovak Republic	SVK	70300002	70304822	1	-.4591	.1892	-.7902	-.2541	.2587	.3012	-.5832	-.7496
Slovak Republic	SVK	70300002	70300350	1	.9059	-.2662	-.7638	.0557	-.2077	-.105	-.216	-.7108
Slovak Republic	SVK	70300002	70304032	1	-.3971	-.2548	-.7638	-.0647	-.4998	.4264	.1693	-.8198
Slovak Republic	SVK	70300002	70301581	1	-.4716	-1.2399	-.3802	.0307	-.6968	.4149	-.8041	-.4607
Slovak Republic	SVK	70300002	70306680	1	.364	.2032	-.691	.4019	.1046	.1318	.0256	-1.1252
Slovak Republic	SVK	70300002	70304335	1	-.4622	.1371	-.8693	.6828	.2135	.4983	.1648	-1.4694
Slovak Republic	SVK	70300003	70303578	1	.1791	-.4488	.0226	-.3214	.4806	-1.6678	-2.1355	-1.6557
Slovak Republic	SVK	70300003	70306111	1	-.4831	2.6352	1.9359	-.2027	1.1066	.6743	.0559	.7095
Slovak Republic	SVK	70300003	70305510	1	.6492	-.2842	.0226	.7267	-.2972	.7429	.1701	-1.6304
Slovak Republic	SVK	70300003	70306373	1	.3668	-.983	.4173	.6662	-.1735	.281	-.5974	.557
Slovak Republic	SVK	70300003	70305612	1	.2056	2.6352	1.9359	-1.2716	.1369	.1448	.3482	-2.5027
Slovak Republic	SVK	70300003	70305047	1	1.2796	.64	-1.3023	.1587	.5668	-1.6678	-.414	-1.4991
Slovak Republic	SVK	70300003	70305028	1	1.1959	.2032	1.1381	.3611	.3318	-.0671	.0256	.1216
Slovak Republic	SVK	70300003	70305134	0	1.0579	.2644	-.3713	-.5705	-.7599	.1052	.2047	-.7351
Slovak Republic	SVK	70300003	70300612	0	.1824	-.9389	.0226	-.4314	-.1408	-.219	.1693	-.2503
Slovak Republic	SVK	70300003	70303841	0	1.5715	-.7114	.0226	.8089	-.0463	-.1668	-.1566	-.3297
Slovak Republic	SVK	70300003	70306908	0	1.3141	.792	-.1587	-2.017	-.1081	-.2747	-.2317	.9097
Slovak Republic	SVK	70300003	70300682	0	.8432	.2629	.0226	-.0514	.3265	.7799	-.0551	-.5912
Slovak Republic	SVK	70300003	70301334	0	1.8645	-.2662	1.9359	-.1423	-.0487	-.568	2.4277	.9444
Slovak Republic	SVK	70300003	70306139	0	-.067	-.4456	.0226	.6109	1.2451	.2575	.5755	.1216
Slovak Republic	SVK	70300003	70300188	0	.1893	-.2479	.8348	-.3238	-.5484	-.0444	.5755	.2224
Slovak Republic	SVK	70300003	70300836	0	1.4893	-.0069	1.9359	1.6894	.3919	.0861	1.836	2.0955
Slovak Republic	SVK	70300003	70302805	0	.8885	2.6352	1.9359	3.6039	-.0614	3.6292	2.4277	2.0955
Slovak Republic	SVK	70300003	70303644	0	-.7087	.5696	.4173	.097	.5439	-.0614	.8038	1.2841
Slovak Republic	SVK	70300003	70303446	0	.9292	-2.9627	-2.664	-2.6893	-3.5637	-1.6678	-2.1355	-2.5027
Slovak Republic	SVK	70300003	70301604	0	1.2975	-2.9627	-2.664	3.6039	4.8357	-1.6678	2.4277	2.0955
Slovak Republic	SVK	70300003	70304869	0	-.2863	-.0994	.7162	.3808	1.0936	.062	.5755	-.7639
Slovak Republic	SVK	70300003	70302010	0	.6024	-.2662	.0226	.1667	.2681	.2505	.5755	.7864
Slovak Republic	SVK	70300004	70300988	1	-.486	-.59	-.691	.1343	.5831	.754	.3482	.1216
Slovak Republic	SVK	70300004	70300158	1	-.7261	-1.2512	-.227	.4295	-.2815	.9391	-.2192	.5823
Slovak Republic	SVK	70300004	70303077	1	-.5319	-.59	-.227	.5226	-.7288	.8778	-.0857	-.7496
Slovak Republic	SVK	70300004	70301922	1	-.6817	.4571	1.9359	.2358	.4544	.1035	-.3268	2.0955
Slovak Republic	SVK	70300004	70301481	1	1.2236	.67	.4173	.631	-.3557	.281	-.8913	-.7496
Slovak Republic	SVK	70300004	70307026	1	-.3851	-.4343	-.4806	-.0689	-.3113	-.4487	-.6852	-.7496
Slovak Republic	SVK	70300004	70303145	1	.0831	-.4203	.0226	-.2679	-.3593	.2947	.0221	-.4607
Slovak Republic	SVK	70300004	70306849	1	.4784	-.4314	-.7902	.3224	-.1547	.7402	.3482	-.3297
Slovak Republic	SVK	70300004	70303285	1	.0025	-.4319	-.7638	.3877	-.0982	-1.6678	-1.305	-.5912
Slovak Republic	SVK	70300004	70306239	1	.2052	-.2662	-.4728	.2615	.1779	-1.6678	.1693	-.7887
Slovak Republic	SVK	70300004	70305030	1	-1.0793	-.7353	-.6843	.0274	.6543	-1.6678	.0447	-.5251
Slovak Republic	SVK	70300004	70306921	1	.4941	-.2662	-.7902	-1.0068	-.4347	.2296	-.414	-.9299
Slovak Republic	SVK	70300004	70305961	1	-.9158	1.3889	.4173	-.6123	.0149	.0625	.3482	-.1563
Slovak Republic	SVK	70300004	70304479	1	.5189	.6606	.5462	-.2853	.1463	-.6687	.0256	-.5461
Slovak Republic	SVK	70300004	70306650	1	.7782	-.59	-.7775	-.4239	.1172	.3033	-1.5596	-.7496
Slovak Republic	SVK	70300004	70300411	1	-1.0284	-.891	-.9607	-.1253	-.4426	-1.6678	-2.1355	-1.3017
Slovak Republic	SVK	70300004	70305755	1	-.6573	-.9334	-.9607	.4556	1.1593	1.1402	-.2852	-.6774
Slovak Republic	SVK	70300004	70301580	1	-.8992	.5091	-.4806	.1862	-.0881	.2487	-.5832	-.5912
Slovak Republic	SVK	70300004	70302119	0	1.0033	2.6352	1.9359	-2.6893	3.4299	1.0503	1.1987	2.0955
Slovak Republic	SVK	70300004	70301836	0	-.1825	-.7221	.0226	-.0978	-.291	-1.6678	.5755	-1.0788
Slovak Republic	SVK	70300004	70301412	0	.2297	-.0877	-.347327902049793	.4565	-.2222	-1.6678	-.6929	-.674229373333192
Slovak Republic	SVK	70300004	70307057	0	-.4492	-.2662	.0226	-.3543	-.7559	-.1222	.5755	-.2503
Slovak Republic	SVK	70300004	70305521	0	.313	-2.2005	-2.664	-2.6893	-3.7095	-1.6678	-2.1355	-2.5027
Slovak Republic	SVK	70300004	70307035	0	.5187	-1.2052	-1.842	-.6818	-.6476	-.0352	-.0857	-.6774
Slovak Republic	SVK	70300004	70303383	0	.0619	2.6352	1.1657	3.6039	4.8357	3.6292	2.4277	2.0955
Slovak Republic	SVK	70300004	70300392	0	-.2576	.8116	.8571	.3328	.5412	.7955	.5755	.4994
Slovak Republic	SVK	70300004	70300725	0	-.9462	.7821	-.9211	-2.6893	.383	-1.6678	-.309	-1.9916
Slovak Republic	SVK	70300004	70300542	0	.4601	1.3697	.8348	-.005	.9241	.5327	.1648	.7627
Slovak Republic	SVK	70300004	70300050	0	.5042	-.7162	-1.1926	1.2836	.1611	.465	.5755	.1216
Slovak Republic	SVK	70300004	70304097	0	-.7793	-.0233	.9726	-.3486	.1758	-.4817	.1701	.388
Slovak Republic	SVK	70300004	70301106	0	.3582	-.4343	1.9359	-1.039	-.3003	-.0808	-.1026	1.515
Slovak Republic	SVK	70300004	70303214	0	1.5149	-.0862	.0226	-.2661	.7101	.5408	.1693	-.7496
Slovak Republic	SVK	70300004	70301199	0	.4717	-.59	-1.842	-.1405	-.9066	.0881	-1.6782	-1.6492
Slovak Republic	SVK	70300004	70306059	0	1.0657	-.4314	-.3802	-.5422	-.1256	-.159	-.1026	-.1563
Slovak Republic	SVK	70300004	70305557	0	.7013	-.0862	-.7638	.0599	.2677	.1804	-.1026	-.1563
Slovak Republic	SVK	70300004	70303738	1	-1.5866	-2.9627	-1.1926	-2.6893	-2.04500200975961	-1.6678	-.6852	-1.1252
Slovak Republic	SVK	70300004	70306740	0	-.3561	-1.6546	-1.682	-.3931	-1.5314	-.0339	-2.1355	-2.5027
Slovak Republic	SVK	70300004	70305038	0	-.9565	-.0862	.0226	.428012460745365	.7692	.41228377462255	-.176	-.279431295552278
Slovak Republic	SVK	70300005	70305969	1	1.5526	-1.1268	-.3704	.7585	-.215	1.2277	-.4718	-.851
Slovak Republic	SVK	70300005	70301291	1	-.1035	.3266	.4173	-.157	-.0763	-.836	-1.0602	-.4607
Slovak Republic	SVK	70300005	70305407	1	1.4711	-.8283	-.8554	.338	-.7111	.1157	-.3907	-.6959
Slovak Republic	SVK	70300005	70303454	1	-.0922	-.8398	.0226	-.6224	.0174	.179	-2.1355	-1.4002
Slovak Republic	SVK	70300005	70300763	1	-.8636	-.0862	-.691	-.4655	.6016	-.3157	.5755	.1216
Slovak Republic	SVK	70300005	70301629	1	1.6318	.1945	1.9359	1.466	.8266	1.704	1.1171	1.1508
Slovak Republic	SVK	70300005	70304742	1	1.1762	.2695	.8348	.1844	.5451	-.2942	-.1812	.1216
Slovak Republic	SVK	70300005	70300503	1	.454	-.0862	.0226	1.2836	1.2732	1.5721	.5755	.1216
Slovak Republic	SVK	70300005	70304046	1	-.779	-1.2814	-.1587	-.0467	-.2698	-.2117	-.0823	.3216
Slovak Republic	SVK	70300005	70302209	1	.9194	.1705	-.3728	.0113	.4207	-.5309	-1.305	-1.0116
Slovak Republic	SVK	70300005	70305210	1	1.6736	-1.3452	.0226	.1053	-.9806	-1.6678	.5755	.1216
Slovak Republic	SVK	70300005	70302874	1	.7709	.1828	.5563	-.0533	.103	.2294	.0791	.8567
Slovak Republic	SVK	70300005	70303472	1	-.2657	-.7087	.0226	.7886	-.0253	-.8768	-.411	-1.1252
Slovak Republic	SVK	70300005	70303434	0	1.5421	2.6352	1.9359	3.6039	4.8357	3.6292	2.4277	2.0955
Slovak Republic	SVK	70300005	70305332	0	.6475	.5266	.7162	3.6039	1.1038	3.6292	.5755	1.2841
Slovak Republic	SVK	70300005	70301100	0	1.3004	-.128	1.9359	.078	-.3586	-1.6678	1.0638	1.4234
Slovak Republic	SVK	70300005	70303397	0	.1722	-.0055	-.3827	-.1739	.5797	.0812	1.1417	-.4607
Slovak Republic	SVK	70300005	70305275	0	1.5011	-.0862	.0226	1.3927	-.3132	1.5721	.5755	.1216
Slovak Republic	SVK	70300005	70301758	0	1.9976	.4485	1.9359	.5501	.2425	.5753	1.3432	2.0955
Slovak Republic	SVK	70300005	70305388	0	.7533	.0377	.5563	-.0301	1.0701	.0865	-.4978	.6314
Slovak Republic	SVK	70300005	70302933	0	-.4583	-.59	.0226	.2472	-.3348	.3885	.2287	.9888
Slovak Republic	SVK	70300006	70301448	1	-.1591	-.0862	.0226	.7113	-.0408	1.0062	.5755	.1216
Slovak Republic	SVK	70300006	70306521	1	-.4805	-.2662	-1.5812	1.2836	.0092	1.0062	.5755	-2.5027
Slovak Republic	SVK	70300006	70300579	1	-1.0721	-1.0705	-1.682	.2065	-.0769	.8575	-1.0992	-1.9916
Slovak Republic	SVK	70300006	70300893	1	-.4128	.2086	-.9285	-.6054	-.2967	.1288	-.309	-.2503
Slovak Republic	SVK	70300006	70304560	1	.1827	-.8714	.0183850086255378	1.1773	1.5888	.1525	.5858	.1216
Slovak Republic	SVK	70300006	70300366	1	-.5667	-1.0625	-1.9114	-.0443576683594546	-.2497	-.0757401887037861	-.6852	-1.37139502330139
Slovak Republic	SVK	70300006	70301444	1	.166	-.0002	-2.664	.9936	.3042	1.3305	1.1987	-1.0464
Slovak Republic	SVK	70300006	70302960	1	-1.1412	-.2662	-.5836	-.5607	-.7843	-.0195	-1.4013	-.8947
Slovak Republic	SVK	70300006	70303015	0	-.2998	.1125	-.5551	-.3666	-.1353	-.801	-.609	1.515
Slovak Republic	SVK	70300006	70300337	0	.6435	-.817	-.4489	.7113	-.0408	1.0062	.0154	-.3917
Slovak Republic	SVK	70300006	70300271	0	-.5129	-.2662	-1.5812	1.2836	-.0394	1.0062	.5755	-2.5027
Slovak Republic	SVK	70300006	70303121	0	-.7191	-.983	-.9211	-.1008	.1391	.4342	-.0857	-.7496
Slovak Republic	SVK	70300006	70306232	0	-1.0925	-.0862	.0226	1.2836	.8779	1.5907	.5755	.1216
Slovak Republic	SVK	70300006	70303875	0	-.857	-.0862	.0226	.1818	.2022	.3539	.5755	.0301
Slovak Republic	SVK	70300006	70304866	0	.0616	-1.3724	-1.5125	-.138649987482177	-.4422	-.205457208937258	-.8342	-1.27307165091958
Slovak Republic	SVK	70300006	70302140	0	.0104	-.247561210817025	-.115670328622746	.238319931752037	.0907280195938888	.228078334364611	.0303232386214093	-.282956020908339
Slovak Republic	SVK	70300006	70302900	0	1.0078	2.6352	1.9359	3.6039	4.8357	3.6292	2.4277	2.0955
Slovak Republic	SVK	70300006	70305758	0	-1.0178	-.2337	.0226	.6241	.1312	.8945	.0221	-.222
Slovak Republic	SVK	70300006	70306726	0	-1.125	-.228871615475356	-.587	.594731598981023	.0385	1.0062	1.187	-.122041923959127
Slovak Republic	SVK	70300007	70301555	0	-3.0373	.0467	-1.1926	-2.6893	-3.7095	-1.6678	-.4398	-2.5027
Slovak Republic	SVK	70300007	70303251	1	-1.2632	-.4203	.0226	.2507	.8242	1.0062	.3482	.1216
Slovak Republic	SVK	70300007	70300377	0	-.9011	.0527	.9726	.8978	.0369	.2444	.3473	1.515
Slovak Republic	SVK	70300007	70303649	0	-.9581	2.6352	.2942	1.1608	.3392	.9399	.5755	-.1808
Slovak Republic	SVK	70300007	70305913	0	-1.3038	-.0933	.2942	.5268	.319	.8898	-.2004	-.7507
Slovak Republic	SVK	70300007	70304798	1	-1.9174	-1.8141	.0226	-1.7857	-2.8083	-.7847	.3542	.1216
Slovak Republic	SVK	70300007	70304475	1	-.8176	-2.9627	-2.664	.6894	.515	-1.6678	.5755	-2.5027
Slovak Republic	SVK	70300007	70304544	1	-2.631	-.4203	-.8237	.6201	.7605	.8495	-.2004	-1.3989
Slovak Republic	SVK	70300007	70306707	1	-.3941	-1.0249	-1.3692	-.0317	-.9578	.3683	-1.27	-1.4002
Slovak Republic	SVK	70300007	70303896	0	-.8047	.3427	1.9359	3.6039	4.8357	1.5721	.1922	.1216
Slovak Republic	SVK	70300007	70303299	0	-.7362	-.0862	.0226	.6517	.8779	3.6292	.5755	.1216
Slovak Republic	SVK	70300007	70302469	0	1.1838	-.4314	1.9359	1.2836	1.091	.4394	2.4277	2.0955
Slovak Republic	SVK	70300007	70305540	0	-.8857	-1.3452	-1.1926	1.2836	4.8357	1.5721	.5755	.1216
Slovak Republic	SVK	70300007	70305421	0	-.0887051818484096	-.259127643325877	-.133108024531226	.226501746264199	.0768919788540092	.226540537416581	.0235534098120434	-.298768299865295
Slovak Republic	SVK	70300007	70305128	0	-.2305	-.9238	1.2867	-1.1482	.5777	-.2708	.8295	2.0955
Slovak Republic	SVK	70300008	70304593	0	-.4058	-.9814	.6839	-.0076	.0453	-.0625	-.3534	-1.0643
Slovak Republic	SVK	70300008	70302182	1	.8228	.2577	-1.2062	-.4692	-.5145	-.0849	-1.5848	-.959
Slovak Republic	SVK	70300008	70304287	1	1.0917	-.2479	.0226	1.5291	1.0518	.8295	.5755	.1216
Slovak Republic	SVK	70300008	70303371	1	-.7336	.0502	-.7638	-.5071	-.6307	-.2781	.0105	-1.3358
Slovak Republic	SVK	70300008	70301359	0	-.1285	-.1713	-.227	-1.1401	-.4427	.1995	.5755	.1216
Slovak Republic	SVK	70300008	70305874	0	.1336	-.2479	-.7638	-.3021	.135	-.7368	.1648	-.5251
Slovak Republic	SVK	70300008	70304906	0	1.0206	-.4314	.0226	1.2836	-.0408	.9228	.5755	.1216
Slovak Republic	SVK	70300009	70306574	1	-.58	-.2662	-.9607	-.3348	.6349	-1.6678	.582	-.7496
Slovak Republic	SVK	70300009	70301236	1	-.6476	2.6352	-1.2788	-.0744	.2125	-.8849	-.414	-2.5027
Slovak Republic	SVK	70300009	70301237	1	-.2073	-.0862	-.3802	.0393424080489887	-.3692	.0589	.1648	-.4607
Slovak Republic	SVK	70300009	70306387	1	-.6025	-.0862	.0226	.5315	.5534	-.6426	.3482	.1216
Slovak Republic	SVK	70300009	70301603	1	-.2177	-.346	-.96376109104281	-.0926	-.560349773200614	-1.0402	-2.1355	-1.46855479910993
Slovak Republic	SVK	70300009	70302214	1	-1.1542	2.6352	.5833	.3416	.7386	-.8768	.7017	-.6527
Slovak Republic	SVK	70300009	70302180	1	.5642	-.0862	.0226	.7113	-.0401	-1.6678	-.6852	-.2503
Slovak Republic	SVK	70300009	70302452	1	1.0616	1.0919	.9192	.6226	-.1319	.216	-.414	-.4607
Slovak Republic	SVK	70300009	70304598	1	-.8019	-.2662	-.8154	-.428	-.0548	-1.6678	.1648	-1.113
Slovak Republic	SVK	70300009	70305039	1	1.5325	-.5847	.8348	.9211	.4192	.4846	.5755	-1.1252
Slovak Republic	SVK	70300009	70305958	1	-.841	-.4314	.0226	.4846	.0192	-.5309	-.4948	-.4607
Slovak Republic	SVK	70300009	70304225	1	-.9005	-1.2115	-.7836	-.2705	-.5815	-.9292	-1.2695	-2.4607
Slovak Republic	SVK	70300009	70304609	1	-.4968	1.127	-.6315	-.581	-.1902	-.3128	-.4771	-.1865
Slovak Republic	SVK	70300009	70301803	1	-.4593	-1.3452	-1.1926	1.2836	.1008	1.791	.5755	-1.1252
Slovak Republic	SVK	70300009	70303422	1	.1146	.1751	.0226	-.0153	.5084	.0476	-.1727	-.1563
Slovak Republic	SVK	70300009	70306519	1	-.7268	-.2662	-.4806	.0783	-.2429	-1.6678	.0221	-.4607
Slovak Republic	SVK	70300009	70300636	1	-.7844	.4658	-.9285	.1579	.2068	.2875	.0256	-.4826
Slovak Republic	SVK	70300009	70303996	1	.1271	.7989	.0226	-2.6893	-1.4995	-1.6678	-.1722	-1.0788
Slovak Republic	SVK	70300009	70301900	1	.3136	-.0862	-1.0668	.313	.7099	.1208	-.9794	-1.1252
Slovak Republic	SVK	70300009	70300788	1	.9405	.7308	-1.231	.8198	1.2594	.2407	-.0857	-.3856
Slovak Republic	SVK	70300009	70303322	0	.554	2.6352	1.9359	3.6039	4.8357	3.6292	2.4277	2.0955
Slovak Republic	SVK	70300009	70300845	0	.9872	.7308	.7162	.9192	2.1682	-1.6678	1.836	.4994
Slovak Republic	SVK	70300010	70306019	1	.3786	.6515	1.0433	.1858	.4227	.356	.8038	1.0448
Slovak Republic	SVK	70300010	70306270	1	-.5145	-.7221	.0226	-1.0608	-1.0744	-1.6678	-.6852	-.4607
Slovak Republic	SVK	70300010	70303842	1	-1.0526	-.0862	.0226	.1053	-.9291	1.0427	2.4277	-.959
Slovak Republic	SVK	70300010	70300562	1	1.3154	-.9443	.0226	-.8913	-.5896	-.1866	-.5974	.5362
Slovak Republic	SVK	70300010	70302015	1	.8125	-.2662	.0226	-1.0129	-.0711	.2899	-.2852	1.0448
Slovak Republic	SVK	70300010	70301125	1	.8804	-.9033	1.4967	.345	.2918	-1.6678	.5837	2.0955
Slovak Republic	SVK	70300010	70302145	1	.8502	-.8802	.0226	-.6542	-.7632	-.8768	-.5832	-.4607
Slovak Republic	SVK	70300010	70305386	1	.779	-.0862	.0226	3.5342	-.9806	1.0062	.5755	.1216
Slovak Republic	SVK	70300010	70303470	0	-.2046	1.1132	1.0108	.0304	1.2111	.1345	.3473	2.0955
Slovak Republic	SVK	70300010	70306763	0	.4358	-.989	1.1657	-.8948	-.2688	-1.6678	.075	.9097
Slovak Republic	SVK	70300010	70300532	0	.3069	.742027408506167	1.37185208413344	.703612308497535	.79	.758849747054979	1.31036004588701	2.0955
Slovak Republic	SVK	70300010	70301750	0	-.0887051818484096	-.259127643325877	-.133108024531226	.226501746264199	.0768919788540092	.226540537416581	.0235534098120434	-.298768299865295
Slovak Republic	SVK	70300010	70305056	0	-.092	-.0862	.0226	.1053	-.9291	.4394	.5755	-.3856
Slovak Republic	SVK	70300010	70301990	0	1.0249	1.1132	1.9359	.6426	1.0747	-.1811	.5755	.7627
Slovak Republic	SVK	70300011	70301697	1	-1.2549	-2.9627	-1.682	-1.0691	-1.5639	.0956	-.8686	-1.1488
Slovak Republic	SVK	70300011	70300205	0	-.1076	-.4314	.0226	1.0406	.8779	1.0062	.5755	-.478
Slovak Republic	SVK	70300011	70303941	1	-1.2285	-.39215156389397	-.333656523270575	.0905824499392394	-.082234388152421	.208854550064116	-.054305443305155	-.480623105861942
Slovak Republic	SVK	70300011	70304142	1	-.2476	-.0862	.0226	.788	.9812	-.0671	.5755	-1.4991
Slovak Republic	SVK	70300011	70306912	1	-.1611	-.4314	-.8627	-.6424	-.3473	-1.0529	-.176	-.8198
Slovak Republic	SVK	70300011	70305858	1	-.8145	-.8802	-.8627	-.6834	-.4321	-.4795	-.2852	-.9299
Slovak Republic	SVK	70300011	70307029	1	-.0927	-.7221	-.227	-.1667	-.2472	-.1817	-.4948	-.7496
Slovak Republic	SVK	70300011	70303894	1	1.3346	-.4488	.0226	-.3541	-.171	-.0737	-.1061	-.4784
Slovak Republic	SVK	70300011	70303639	1	-.6814	-.454833743908209	-.345096824098192	-.0223272718905976	-.3934	.0895742932596253	-.127906294045659	-.514302484500392
Slovak Republic	SVK	70300011	70301197	1	.6835	.0502	-.2943	-.118	-.1164	.0511	-.0987	-.959
Slovak Republic	SVK	70300011	70303009	1	.7426	-.59	1.0433	-.4046	-.7317	.1151	-.3876	-.6959
Slovak Republic	SVK	70300011	70301383	1	.5918	-.305089978785093	-.119608446131257	.2166	-.002	-.3128	-.0536335189351814	-.307327876841277
Slovak Republic	SVK	70300011	70306865	1	-.7148	.0341066979954065	.1626	1.2182	.213	1.3429	.8938	-.0859
Slovak Republic	SVK	70300011	70307196	0	.8445	.4457	.5956	-1.3089	-.3798	-.2473	.5755	.149
Slovak Republic	SVK	70300011	70307076	0	.1506	.8655	.9268	1.2836	.8779	-1.6678	1.3958	1.0448
Slovak Republic	SVK	70300011	70306102	0	-.8225	.6914	1.0433	.3176	.6266	.3285	-.0553	.7611
Slovak Republic	SVK	70300011	70303365	0	-.9952	-.0862	.0226	1.2836	.8001	-1.6678	.5755	.4777
Slovak Republic	SVK	70300011	70303163	0	.9313	-1.3452	-1.0935	1.2836	.8779	.0208	-.6852	-1.1252
Slovak Republic	SVK	70300011	70301449	0	-.1987	-.0862	.0226	-2.6893	.9418	-1.0529	-1.5596	-.6353
Slovak Republic	SVK	70300012	70304546	1	-1.3721	1.1576	1.9359	-.5571	1.2287	-1.6678	-.6852	2.0955
Slovak Republic	SVK	70300012	70306690	0	.0489	-2.2046	-1.842	.0384	1.6859	-.4427	-.9759	-1.3027
Slovak Republic	SVK	70300012	70302418	1	-.9245	-.59	-1.1592	-1.1482	-.7173	-.5058	-1.5848	-1.4694
Slovak Republic	SVK	70300012	70307021	1	-1.0987	-1.2492	-.7315	.5647	-.144	-.0646	-.0723	-.7317
Slovak Republic	SVK	70300012	70302663	1	-.6471	-.8802	-.7638	-2.6893	-.3915	-.801	-.6852	-.7496
Slovak Republic	SVK	70300012	70303764	0	-.0597810523633465	-.0862	.0226	.287191025894075	.176375815448126	.286729361201165	.114117214060488	-.182100816219864
Slovak Republic	SVK	70300012	70303294	0	.9623	-.4343	.0226	-.1346	-.1229	.1378	-.7867	.1216
Slovak Republic	SVK	70300012	70304827	0	-.5822	-1.3452	.0226	1.2836	-.0408	-1.6678	-1.4657	.1216
Slovak Republic	SVK	70300012	70300228	0	-.8938	.7763	.7162	.2165	.4606	.5221	.5684	.3899
Slovak Republic	SVK	70300012	70301223	0	-.0008	-.0862	.0226	-.6916	1.0344	-.5011	.5755	.1216
Slovak Republic	SVK	70300012	70300638	0	-.4026	-.4314	.0226	.2595	.0069	.2865	.5755	.1216
Slovak Republic	SVK	70300012	70304894	0	1.1045	-.2662	-.227	-.722	.1318	-.5309	.1648	-.7496
Slovak Republic	SVK	70300012	70306631	0	.5451	.7989	1.0433	-.8913	.4572	-.9292	.0405	-.2503
Slovak Republic	SVK	70300012	70303435	0	.7873	-.0862	.0226	.1053	-.9812	-1.6678	.5755	.1216
Slovak Republic	SVK	70300012	70301597	0	.6957	-.2595	.0226	.0511	.435	.0513	.0256	.1216
Slovak Republic	SVK	70300012	70302920	0	-.6616	1.1576	1.1752	.6582	4.8357	-.801	-.6852	.9883
Slovak Republic	SVK	70300012	70307250	0	.3499	-.7255	-.227	-.1065	-.4298	.0792	.1693	.1216
Slovak Republic	SVK	70300012	70302130	0	-.4837	-.7737	-.4728	.6301	-3.7095	.146	.9782	-.7496
Slovak Republic	SVK	70300012	70302712	0	-.325	2.6352	1.9359	3.6039	.9861	2.1953	.0405	2.0955
Slovak Republic	SVK	70300013	70302586	1	.1988	-.6357	.4445	.2379	.4928	-.4648	.5797	.4777
Slovak Republic	SVK	70300013	70304916	1	-.4422	2.6352	1.9359	3.6039	.2671	3.6292	.5755	-1.1252
Slovak Republic	SVK	70300013	70302462	1	.4833	-.9363	-.9607	-.1157	-.7012	-.8849	-.309	-.7887
Slovak Republic	SVK	70300013	70305832	1	-.0052	-.7221	-.3802	-.204	.1053	-1.6678	-.0553	-.4607
Slovak Republic	SVK	70300013	70306952	1	-.9333	-1.273	.0226	.003	-.5597	-.218	-.6852	-.8016
Slovak Republic	SVK	70300013	70303654	1	-.5207	2.6352	1.9359	-.6267	.1701	.2007	.1701	.557
Slovak Republic	SVK	70300013	70303677	1	-.0763	-.4314	.0226	.6217	.4114	1.1398	.5755	-.4607
Slovak Republic	SVK	70300013	70302207	1	-1.3136	-1.3452	-1.1926	-2.6893	-.6175	-.7368	-.5832	.1216
Slovak Republic	SVK	70300013	70302982	1	-.6725	-.4998	.0226	-.1687	-.279	.2405	.3482	-.4607
Slovak Republic	SVK	70300013	70302160	1	.5327	-.0862	.0226	1.132	1.355	1.5721	.5755	.1216
Slovak Republic	SVK	70300013	70300101	0	-.3922	-1.3452	-.7249	.580579773922329	-.0596459013185367	1.0435	.4137	-.851
Slovak Republic	SVK	70300013	70305124	0	-1.1489	-1.3452	-1.1926	1.2836	.8351	.4394	.5755	-.8122
Slovak Republic	SVK	70300013	70300494	0	-1.0354	-1.0588	-2.664	-.3043	-.3862	-1.6678	-.8738	-2.5027
Slovak Republic	SVK	70300013	70300521	0	.8544	-.9245	.0226	-2.6893	-1.2952	-.5044	-.3912	-1.5767
Slovak Republic	SVK	70300013	70300469	0	-.5679	1.7671	1.9359	-.1923	.4005	-.1894	1.2262	2.0955
Slovak Republic	SVK	70300013	70301610	0	-.0628	2.6352	1.2867	1.4141	.9299	.7615	2.4277	2.0955
Slovak Republic	SVK	70300013	70303110	0	-.3497	-.2479	.0226	-.0992	1.3021	-.5309	.5755	-.1563
Slovak Republic	SVK	70300013	70303048	0	.776	-.0862	.0226	-.1176	-.2734	-1.2919	.8038	.1216
Slovak Republic	SVK	70300013	70306675	0	-.3743	-.7221	-.5034	-.5982	-.1443	-.4173	.5755	-.8198
Slovak Republic	SVK	70300014	70301912	1	-.302374499970936	-1.04104063203795	-.815029455617242	-.864750282201516	-2.2714	-.541145257300419	-.654928858835472	-1.05654886302709
Slovak Republic	SVK	70300014	70302640	1	-.8151	-.2662	-.227	.0464	.7549	-.1069	.5755	-.5912
Slovak Republic	SVK	70300014	70302385	1	.5669	-.0862	.0226	.4795	-1.3898	.8921	.5755	.1216
Slovak Republic	SVK	70300014	70302484	1	-.409	-1.8067	-.7902	-.1208	-1.842	-1.6678	-.748648242225183	-1.15407513946297
Slovak Republic	SVK	70300014	70302968	1	-.0887051818484096	-.259127643325877	-.133108024531226	.226501746264199	.0768919788540092	.226540537416581	.0235534098120434	-.298768299865295
Slovak Republic	SVK	70300014	70306114	1	-.6482	-.286857779255698	-.227	.143210201614206	.3125	-.0573	.00348639502008137	-.3297
Slovak Republic	SVK	70300014	70303252	1	-1.0245	-.483	-.227	.0105	-.1077	.3291	-.0987	-.222
Slovak Republic	SVK	70300014	70305476	0	.0759196729844141	-.5743	.3461	.2347	-.4538	-.9484	.0221	.1216
Slovak Republic	SVK	70300014	70305379	0	-3.5682	-.665214804748058	-.745330023647945	-.188424238411235	-.408879109602127	.172549853859525	-.214129260484574	-.853923355007105
Slovak Republic	SVK	70300015	70302660	0	-.5863	-.0862	-.3802	-1.1456	.0349	-.1786	.5755	-.1563
Slovak Republic	SVK	70300015	70306777	0	-.9646	2.6352	1.9359	.7113	1.99	.5046	2.4277	2.0955
Slovak Republic	SVK	70300015	70303756	0	1.3302	-2.1648	1.9359	-.9328	-.3847	-.0712	1.4793	2.0955
Slovak Republic	SVK	70300015	70302036	0	-.449253683046326	-.7657	-.6777	-2.6893	-.341	.2765	-.6852	-1.1252
Slovak Republic	SVK	70300015	70305299	0	-.3164	-1.5155	-1.0345	-.5513	-.4141	-1.6678	1.6338	-.8001
Slovak Republic	SVK	70300015	70301232	0	.6676	-.0862	1.9359	.7113	-.052	1.0062	2.4277	2.0955
Slovak Republic	SVK	70300015	70306980	0	-1.0926	-.2366	-.5836	.8244	-.0101	.867	-.5861	-.908
Slovak Republic	SVK	70300015	70306895	0	-1.0883	2.6352	1.9359	-.9155	.3488	.33	1.2107	.9883
Slovak Republic	SVK	70300015	70300558	0	.0019	1.127	.1453	-.9384	1.4436	-1.6678	.0215	.557
Slovak Republic	SVK	70300015	70303128	0	.3106	-.7936	-.9557	.4794	.1285	.6981	.5755	.1216
Slovak Republic	SVK	70300015	70301406	0	-.5333	-.6289	.0226	.3662	.9715	.448	.5755	.1216
Slovak Republic	SVK	70300015	70305998	0	.3348	-.209700923030956	-.0585916931043382	.277004280044936	.136017393290638	.233111989725884	.0524828515175085	-.231197846431829
Slovak Republic	SVK	70300015	70306789	0	-1.0899	-.6556	-.4728	-1.012	.7707	-.0307	-2.1355	-.6947
Slovak Republic	SVK	70300015	70306363	0	-.3155	-.777216054184213	-.588627597137894	-.854629920368964	-.745909643610136	-1.6678	-.518146164118819	-.788720972225031
Slovak Republic	SVK	70300015	70305956	0	-.8242	1.7671	1.9359	.7456	.8588	1.3903	.9863	.1216
Slovak Republic	SVK	70300015	70304072	0	-.6806	-.7065	-1.2374	.7081	-.4218	.8744	-.6629	1.4234
Slovak Republic	SVK	70300015	70307240	0	-.4017	1.7162	-.6785	-.5266	.8941	-.0695	-.8709	-.6738
Slovak Republic	SVK	70300015	70301174	0	-1.1664	1.37379881318774	1.55616930586774	1.1802	4.8357	-.006	1.60056466155758	2.0955
Slovak Republic	SVK	70300015	70301148	0	.1832	-1.061	-1.37574980728371	.453	-.410381627359348	1.0196	-.6647	-2.5027
Slovak Republic	SVK	70300015	70303917	0	-.7647	-.4314	.0226	.7113	.8428	.6782	.5755	-.1563
Slovak Republic	SVK	70300015	70303683	0	.2083	-.224464567929038	-.0808495457340503	.261919292193358	.118356771303466	.231149112404056	.0438416954405771	-.251380981670049
Slovak Republic	SVK	70300015	70302579	0	-1.0079	-1.2749	-2.6747	.6333	.4468	.9889	-1.07884891827145	-2.5027
Slovak Republic	SVK	70300015	70301171	0	-.0033	-1.1337	.0226	1.3801	4.8357	1.101	.5755	.1216
Slovak Republic	SVK	70300015	70306178	0	-.0887051818484096	-.259127643325877	-.133108024531226	.226501746264199	.0768919788540092	.226540537416581	.0235534098120434	-.298768299865295
Slovak Republic	SVK	70300015	70304337	0	.0916	.3464	1.4967	-.0089	.4493	-.1246	.8038	2.0955
Slovak Republic	SVK	70300015	70304186	0	.1027	-.0862	1.9359	1.2836	-3.7095	1.0062	.5755	.1216
Slovak Republic	SVK	70300015	70306600	0	-.9895	-2.9627	-2.0371	-2.6893	-3.6575	-1.6678	.5755	-1.1252
Slovak Republic	SVK	70300015	70304426	0	.1592	-.230194962905289	-.089488759679654	.256064170426462	.111501936998563	.230387236700485	.040487697311112	-.25921491005105
Slovak Republic	SVK	70300015	70304818	0	-.9133	-.2662	.0226	1.2836	.8779	1.5576	.1648	.1216
Slovak Republic	SVK	70300015	70302881	0	-.2415	-.8586	.5347	.8841	-.5807	.9929	-.3553	-1.0283
Slovak Republic	SVK	70300015	70304038	0	-1.2304	.9275	1.0524	-.6123	2.1109	.4392	1.1375	2.0955
Slovak Republic	SVK	70300015	70302124	0	.5214	.0634	.1648	.1053	-.462	.4394	-.1566	.1216
Slovak Republic	SVK	70300015	70301160	0	-.5712	-.315438964751605	-.218003665298166	.168964762309529	.00953104135088788	.219053753729235	-.0094055864722139	-.375750577861294
Slovak Republic	SVK	70300016	70303174	1	-3.632	-.9298	-.8873	-1.5147	-1.7526	-.2785	.5755	-1.1252
Slovak Republic	SVK	70300016	70306346	1	-.4987	-.043	.8038	-.2612	-.1269	-.2679	-.2581	.4504
Slovak Republic	SVK	70300016	70304468	1	.8139	-.0862	.0226	.1429	.2765	-.7433	-.1727	-.2726
Slovak Republic	SVK	70300016	70306247	1	-.8449	.5923	-.3048	.3552	.6882	-.0625	.5755	-.9943
Slovak Republic	SVK	70300016	70302971	0	-.7628	.468	1.9359	.8214	.6384	1.5721	2.4277	2.0955
Slovak Republic	SVK	70300016	70305558	0	-.5452	-1.3452	-1.1926	.4041	-.396928247957246	.4147	-1.1941	-1.30195766830424
Slovak Republic	SVK	70300016	70300606	0	-.0956	-.0862	1.9359	.4559	1.1743	.2789	2.4277	2.0955
Slovak Republic	SVK	70300016	70307083	0	-.6334	-.0862	-.227	3.6039	4.8357	3.6292	.5755	.6905
Slovak Republic	SVK	70300016	70302716	0	-1.0402	2.6352	1.9359	3.6039	4.8357	3.6292	2.4277	2.0955
Slovak Republic	SVK	70300016	70304830	0	1.3287	.957	1.1381	.2983	.3523	.0667	2.4277	-.2503
Slovak Republic	SVK	70300016	70300591	0	-.0252	-.251716038946446	-.121934198611819	.234074670348748	.0857579156986845	.22752593568748	.0278914192037115	-.288636017860755
Slovak Republic	SVK	70300017	70302629	1	1.1843	-.4314	-.7638	.1558	.1095	.3216	-.0553	-.4607
Slovak Republic	SVK	70300017	70303357	1	1.4021	-.6447	.0226	-.2239	-.3299	.0427	-.2704	-.7816
Slovak Republic	SVK	70300017	70303647	1	1.1883	-1.0688	-.6116	-.0702	-.1544	.5479	1.836	-1.1078
Slovak Republic	SVK	70300017	70300647	1	.6153	-.891	.0226	-.1671	.2024	.3837	.8038	-.5093
Slovak Republic	SVK	70300018	70304350	1	.1191	-.2366	-.227	.1053	-.3411	.3108	.3482	-1.1252
Slovak Republic	SVK	70300018	70306297	1	.0722	-.847	.0226	-.3705	-.4748	-.2154	-.6852	-.4607
Slovak Republic	SVK	70300018	70303691	1	-.7215	-.2662	.0226	.746	.1387	-.6742	-.2852	-2.5027
Slovak Republic	SVK	70300018	70306009	1	.1834	-.0973	-.6863	-.2938	-.13	.0986	-.8686	.2224
Slovak Republic	SVK	70300018	70306833	1	-.2788	-.5743	.0226	-.4086	-.2617	-1.6678	-.4948	-.7108
Slovak Republic	SVK	70300018	70304568	1	-.8222	-.7353	-.4806	-.7732	.2974	.0123	1.2262	-.5475
Slovak Republic	SVK	70300018	70300410	1	-.7297	.134	-.6843	-.0324	-.3598	-1.0529	-.6852	-.7496
Slovak Republic	SVK	70300018	70306591	1	.0422	-2.1648	-2.664	.0761	.1643	.1246	.3482	-1.3204
Slovak Republic	SVK	70300018	70306313	0	-.8301	-.4093	-1.0611	-1.0129	.6203	.0856	-.1727	-.7496
Slovak Republic	SVK	70300018	70307123	0	.2574	.4571	1.9359	-.4739	.254	.6015	.1648	1.2147
Slovak Republic	SVK	70300018	70300825	0	.283	.0502	.0226	.1143	2.1769	.1961	1.5037	-.1563
Slovak Republic	SVK	70300018	70303467	0	1.0477	-.7255	-.691	-.3189	-.0744	.1495	-1.5596	-.8443
Slovak Republic	SVK	70300018	70304624	0	-.1051	.176	.0226	1.2836	1.3889	.3594	.5755	-.2726
Slovak Republic	SVK	70300018	70304103	0	.4945	-.0862	.0226	.7113	-.9291	1.5004	.5755	.1216
Slovak Republic	SVK	70300018	70300767	0	.3483	-1.3452	.0226	.7113	.0205	.9777	-.6852	-1.1252
Slovak Republic	SVK	70300019	70304197	1	1.2365	-.5847	-.2943	.7865	.4506	1.4413	.3482	.2546
Slovak Republic	SVK	70300019	70302699	1	-.1527	-.7221	-.8627	.0725	.3563	-.0498	-.9936	-.7496
Slovak Republic	SVK	70300019	70303389	1	1.3189	.8489	.586	-.0928	.3823	-.6073	-.3876	.1216
Slovak Republic	SVK	70300019	70301204	0	.9922	-.4488	.0226	-.4491	-.2019	.3093	.5755	-.1563
Slovak Republic	SVK	70300019	70301089	1	.3711	.0467	-2.664	1.2836	1.0667	2.1673	.5755	.1216
Slovak Republic	SVK	70300019	70305002	1	-.604	-.2662	.8348	.39	.341	.716	-.6852	-.1563
Slovak Republic	SVK	70300019	70306024	1	1.3602	.2032	.4173	.4014	-.0983	.7771	-.1021	-.7496
Slovak Republic	SVK	70300019	70304696	1	-.3473	.2607	-.3802	.5105	.448	.8723	-.2852	.1216
Slovak Republic	SVK	70300019	70302083	1	-.6081	-.7221	.4173	-.0232	-.4812	-.1507	-.3907	-.222
Slovak Republic	SVK	70300019	70303196	1	.927	1.3697	-.1587	-.4176	-.3806	-.0112	.0221	.2546
Slovak Republic	SVK	70300019	70305538	1	.1017	-.279463991548209	-.137625447059249	.8947	-.1948	.471311191839473	.0676048745420692	-.319480548582761
Slovak Republic	SVK	70300019	70302256	1	-.1386	.0634	-1.0611	.0957	-.0104	.4719	-.3912	-.6959
Slovak Republic	SVK	70300019	70300311	1	.7946	.9535	.7162	.1633	.2258	.103	.3482	-.2503
Slovak Republic	SVK	70300019	70305836	1	.3991	.9275	-.408	.4081	-.4746	.2395	.1693	-.3902
Slovak Republic	SVK	70300019	70305802	1	-.7504	-1.4741	-1.0358	.037	-.5062	-1.0529	-1.0753	-.8936
Slovak Republic	SVK	70300019	70300375	1	-.5878	2.6352	1.1355	1.1025	1.6557	1.0948	.5755	.839
Slovak Republic	SVK	70300019	70305711	1	-.7407	.9454	.0226	.4526	.3381	-.0112	.0221	.1216
Slovak Republic	SVK	70300019	70300465	1	-.5995	.4435	.0226	.6061	1.364	1.3061	.5722	-.5711
Slovak Republic	SVK	70300019	70303369	1	-.2661	1.1306	.4173	.019	-.5432	.3323	-.7343	.0144
Slovak Republic	SVK	70300019	70306015	1	-1.0988	.7763	1.1381	.0801	.1057	.4485	.8038	.1216
Slovak Republic	SVK	70300019	70303865	1	.6572	-.891	-.5817	-.2612	-.7702	.2746	-.6852	-1.4991
Slovak Republic	SVK	70300019	70304478	1	.5488	-.4314	.0226	.2069	-.3281	.3656	.5755	.1216
Slovak Republic	SVK	70300019	70300589	1	1.0863	-.1167	-.7902	.3448	-.3252	.3714	-.6852	-.2432
Slovak Republic	SVK	70300019	70303183	1	.7553	-.0862	.0226	.8738	.8716	1.3592	.5755	-.2503
Slovak Republic	SVK	70300019	70307067	1	.3385	-.7353	-.9874	.3773	.3918	.7193	-.9711	-1.0788
Slovak Republic	SVK	70300019	70307183	0	.2289	-.1743	.0226	.2582	-.1804	.2345	.5755	.1216
Slovak Republic	SVK	70300019	70305477	0	1.3726	-.7065	-2.664	-2.6907	.3645	-1.6291	-2.1355	-.3917
Slovak Republic	SVK	70300019	70301602	0	-.5749	1.1352	.8348	.1214	.5252	.5032	-.928	1.0448
Slovak Republic	SVK	70300019	70302689	0	1.549	.1945	1.0433	-.0684	.6676	.4238	.5755	.4777
Slovak Republic	SVK	70300019	70306477	0	.3969	.5179	.3461	.6574	.781	1.2473	-.3907	.8136
Slovak Republic	SVK	70300019	70304087	0	.9847	-.4314	-.4246	-.1328	-.8933	-.218	.1693	.1216
Slovak Republic	SVK	70300019	70304990	0	.7512	-.0862	.0226	1.0478	-.4417	.3741	-.5832	.1216
Slovak Republic	SVK	70300019	70300689	0	-.3238	1.3697	.7162	.9751	1.4059	1.0635	1.2262	-.7887
Slovak Republic	SVK	70300019	70301207	0	1.3031	1.7162	1.9359	-.1125	1.1784	.2284	1.2262	.7864
Slovak Republic	SVK	70300019	70302669	0	1.2496	.1245	-.2236	.118	-.6331	.3148	.3473	.1238
Slovak Republic	SVK	70300019	70306733	0	-1.0755	1.2587	1.9359	.1932	.279	.5967	2.4277	2.0955
Slovak Republic	SVK	70300019	70302024	1	.5254	-1.3534	-.335	-.0229	-.8019	.4118	-.5974	-.4607
Slovak Republic	SVK	70300019	70303986	1	1.7664	-.0323	1.9359	-.3059	.0126	.2712	.5927	-1.1811
Slovak Republic	SVK	70300019	70301356	1	.9337	-1.4141	1.9359	-.348	-.8617	-1.6678	.5755	.1216
Slovak Republic	SVK	70300019	70305255	1	1.0247	-1.1002	.0226	.3672	.1224	.3069	-.4948	.4994
Slovak Republic	SVK	70300019	70302558	1	-.6646	-.5673	.4173	.3483	-.1126	.5561	-.3907	.2909
Slovak Republic	SVK	70300020	70307105	1	-.2065	-.0862	-.7638	.2534	.1199	-.801	.3482	-.4607
Slovak Republic	SVK	70300020	70300581	1	-.4643	-.0862	-.5544	-.4486	-.0938	.2601	-.2852	-.8443
Slovak Republic	SVK	70300020	70302620	1	.2306	-.4314	-.3457	.4181	.0475	.1812	-.3912	-1.9384
Slovak Republic	SVK	70300020	70306452	1	1.2314	-1.4174	-.982	.531	-.3648	-1.0529	-.8686	-1.9916
Slovak Republic	SVK	70300020	70302921	1	.9921	-.0862	.0226	-.0672	.013	.3197	-.6852	-.9299
Slovak Republic	SVK	70300020	70305637	1	-.0887051818484096	-.259127643325877	-.133108024531226	.226501746264199	.0768919788540092	.226540537416581	.0235534098120434	-.298768299865295
Slovak Republic	SVK	70300020	70300041	1	-.0242	-1.2115	-1.0611	.0772	-1.2599	-1.6678	-.8041	-.959
Slovak Republic	SVK	70300020	70305773	1	-.1639	-.2857	-.227	.7182	1.0222	.9963	.5755	-1.9616
Slovak Republic	SVK	70300020	70307154	1	-.3017	-.0862	-.9607	.0546	-.3416	.373	-.4948	-.7496
Slovak Republic	SVK	70300020	70302045	1	.6774	-.4314	-.3802	.6043	.0939	.3928	.0256	-.222
Slovak Republic	SVK	70300020	70306818	1	.8914	-.59	.0226	-.6525	-.6661	-.7054	-.3912	-.9299
Slovak Republic	SVK	70300020	70301679	0	-.4617	.9275	.0226	-.2625	.223	.1246	.8038	.1216
Slovak Republic	SVK	70300020	70305706	0	.0985	-.2662	.0226	.251	.6609	-1.6678	.5755	.1216
Slovak Republic	SVK	70300020	70306755	0	.2366	.3875	.586	-1.4373	.4929	-1.6678	.0444	-.2709
Slovak Republic	SVK	70300020	70304672	0	.5286	-.9924	.0226	-.2387	-.131	-.5569	.5755	.1216
Slovak Republic	SVK	70300020	70300167	0	.3298	-.269	-.5544	-.7544	-.2566	-.2785	.0215	-.5093
Slovak Republic	SVK	70300020	70304826	0	.2391	-.5034	.0226	-.9788	.2944	-.1222	.1648	.0144
Slovak Republic	SVK	70300020	70301704	0	1.4106	-.8802	.0226	-1.3102	-1.4733	-1.6678	-.5798	.1216
Slovak Republic	SVK	70300020	70306031	0	.4177	1.1306	.6907	-.3694	.4734	.0983	.7679	-.0604
Slovak Republic	SVK	70300020	70301258	0	-.5695	-.5133	.0226	-2.6893	-.0218	-.3116	.0256	.1216
Slovak Republic	SVK	70300020	70304808	0	1.2482	.0502	.0226	1.136	1.3272	1.1192	.3482	-.3297
Slovak Republic	SVK	70300020	70306694	0	-.0896	-.4343	-.227	-.2142	-.5991	.0818	-.176	-.7496
Slovak Republic	SVK	70300020	70300201	0	1.377	.6321	.586	-1.102	.5005	-.3801	.8038	-.1563
Slovak Republic	SVK	70300020	70300541	0	-.9758	1.3697	1.4967	.8599	.8535	.309	.1096	1.2147
Slovak Republic	SVK	70300020	70300207	0	1.632	-.983	.7162	.5026	.6781	-.3735	.8947	-.6073
Slovak Republic	SVK	70300020	70304003	0	-.9893	-.59	.8348	.4136	-.3611	-.2143	.0215	.1238
Slovak Republic	SVK	70300021	70303442	1	-.7848	-.4203	-1.161	-.0669	-.2177	.1192	-1.0571	-1.1405
Slovak Republic	SVK	70300021	70301188	1	-.6285	-1.2376	.8877	.2363	-.4086	.6362	-.5974	.8567
Slovak Republic	SVK	70300021	70300061	1	-.9364	-1.1019	-1.7997	-.688	-.9481	-.0905	-.6852	-1.3017
Slovak Republic	SVK	70300021	70306797	1	-.9873	-1.0688	-1.0611	-.5378	-.4335	.3117	-.4948	-.959
Slovak Republic	SVK	70300021	70300031	1	-1.0619	-1.4806	-.9211	-.1744	-.9894	.2375	-.8041	-.6774
Slovak Republic	SVK	70300021	70301563	1	.7085	-.7114	.0226	.233	-.852	.5711	.0221	-.5251
Slovak Republic	SVK	70300021	70304893	0	-.7934	-.0862	.0226	1.2836	.8779	1.5721	.5755	.1216
Slovak Republic	SVK	70300021	70302141	0	-.8334	-.4314	.0226	.4583	.7334	.2386	.0221	-.4607
Slovak Republic	SVK	70300022	70304082	0	-3.1118	.0634	-1.3679535565877	-1.6841	-.7982	-.032	-1.04846145518941	-2.5027
Slovak Republic	SVK	70300023	70306822	1	-1.0753	-.817	-.2737	.6333	-.0796	1.0196	-.9794	-1.3305
Slovak Republic	SVK	70300023	70303948	1	-1.0098	-.59	-.3802	-1.1401	-.5389	-.6687	-1.2871	-.4607
Slovak Republic	SVK	70300023	70303572	1	-.8753	-.2662	.0226	-.2216	-.103	.486	.2927	-.5141
Slovak Republic	SVK	70300023	70302855	1	.0111	-.5743	.0226	3.6039	.8502	.3885	-.0553	.1216
Slovak Republic	SVK	70300023	70303781	0	-.3466	-.5185	-.8939	.4651	.1327	1.0983	-.24	-1.0424
Slovak Republic	SVK	70300023	70306860	0	.425	-1.0252	-1.4259	.6333	-.0516	.9361	-.9759	-.946
Slovak Republic	SVK	70300023	70307056	0	-.866	-.9351	.4317	.9882	.6939	1.4021	-.0823	.1739
Slovak Republic	SVK	70300024	70307199	1	-.0744	-.7221	-1.2186	.7697	.2045	.4067	-.2821	-.1563
Slovak Republic	SVK	70300024	70302266	1	-.6185	-.2479	.0226	.493	.1097	-.6293	-.6379	-.7685
Slovak Republic	SVK	70300024	70304779	1	-.5473	-.4203	-.732	-.4761	-.0429	-.0294	-1.0753	-2.5027
Slovak Republic	SVK	70300024	70301349	1	-.9714	-.7221	-1.0611	.0281	-.2051	-1.0529	-.6852	-1.3027
Slovak Republic	SVK	70300024	70304800	1	.7559	-.0862	.0226	-2.2824	1.3655	3.4817	-.1566	-1.1252
Slovak Republic	SVK	70300024	70307072	1	.0949	-.8802	.0226	.4879	-.2222	1.0445	.5755	.1216
Slovak Republic	SVK	70300024	70305452	1	.8223	-.0862	-1.0611	.0528	.0512	-.4694	-.216	-1.1252
Slovak Republic	SVK	70300024	70301021	1	.5723	.6608	-.1587	.3224	1.0068	.2681	.0256	-.1865
Slovak Republic	SVK	70300024	70300280	0	-.6517	-.2479	.137868797926685	3.6039	1.72810387235617	3.6292	.5755	.1216
Slovak Republic	SVK	70300024	70304900	0	.1045	-.0862	1.4967	1.2376	2.0534	.6242	1.836	1.3857
Slovak Republic	SVK	70300024	70301403	0	.4152	.3289	1.9359	.3254	.5694	.8821	2.4277	2.0955
Slovak Republic	SVK	70300024	70306664	0	.1655	-.2662	-1.1926	.9807	.0457	-1.6678	.5755	1.1232
Slovak Republic	SVK	70300024	70306791	0	1.3202	-.0862	.0226	-1.189	.2765	.3682	.5755	-.7496
Slovak Republic	SVK	70300024	70306281	0	.8362	2.6352	-1.2182	.6	-3.6575	1.3937	-.1026	-.7507
Slovak Republic	SVK	70300024	70301945	0	1.0287	.3787	-.3802	.3771	-.2251	.451	-.1727	-1.6155
Slovak Republic	SVK	70300025	70301545	0	-.0887051818484096	-.259127643325877	-.133108024531226	.226501746264199	.0768919788540092	.226540537416581	.0235534098120434	-.298768299865295
Slovak Republic	SVK	70300026	70305495	1	-.4894	-2.9627	.4173	.331388175190751	.4975	.6381	-.5656	1.3134
Slovak Republic	SVK	70300026	70305352	1	-.462	-.7221	-1.0611	-.0006	-.1069	.1551	-.4948	-.7496
Slovak Republic	SVK	70300026	70300238	1	.8425	-.891	.0226	.587	.118	.6868	.1648	-.4607
Slovak Republic	SVK	70300026	70300340	1	.9427	-.5994	.0226	.7026	-.1077	1.1269	-.8041	.1216
Slovak Republic	SVK	70300026	70304773	1	-.6948	-.4203	-1.1926	1.2836	.1892	.905	.5755	-.7496
Slovak Republic	SVK	70300026	70303316	1	.5211	-.891	.0226	-.9125	-.6647	-.3648	-.6852	-.959
Slovak Republic	SVK	70300026	70306964	1	-.0807	-.5994	-.3827	.5718	.5195	.7597	-.9794	-.4622
Slovak Republic	SVK	70300026	70303335	1	-.8873	-1.3523	-1.0611	-.8941	-1.1943	-.3435	-.1727	-.7496
Slovak Republic	SVK	70300026	70302738	1	-.0868966744252069	-.4314	-.0428655162743381	.6076	.5901	.7841	.3482	-.122056477286686
Slovak Republic	SVK	70300026	70306063	1	-.0724	.8046	-1.0611	.5053	.6593	1.1976	-.6852	-1.2688
Slovak Republic	SVK	70300026	70307283	1	.3326	-1.279	-1.9313	.6979	-.2348	1.0632	-.6852	-1.1252
Slovak Republic	SVK	70300026	70307223	1	-.4147	-.4203	-.7638	.0389	.0149	.1241	-.216	-.7496
Slovak Republic	SVK	70300026	70301944	1	-.6793	-.0862	-.7638	-.0993	.4016	-.3788	-.216	-.7496
Slovak Republic	SVK	70300026	70300791	1	.5984	-.178936521488392	-.012210902960527	.308438294255811	.172818499660747	.237202222627337	.0704892447339443	-.18914034090776
Slovak Republic	SVK	70300026	70303492	1	-.3987	-.0862	.0226	-.2205	-.8285	.4394	.5755	.1216
Slovak Republic	SVK	70300026	70301780	1	-1.4959	.6608	.166799834388894	.370878041081667	.399245444516505	.530247838830744	.342953785031806	-.0335761276429518
Slovak Republic	SVK	70300026	70305513	1	.5489	.143981276516376	1.9359	.236753393317069	-.030888550273883	.153274272221095	-.377966109840227	-1.9616
Slovak Republic	SVK	70300026	70301367	1	.018	-.707690074230744	-.778146392551738	-.0249461957091965	.4571	-.154922489887165	-2.1355	-.956
Slovak Republic	SVK	70300026	70303860	1	-.9459	1.4817	.0226	.3275	.3657	3.6292	.5755	.1216
Slovak Republic	SVK	70300026	70306592	1	-1.091	-.0862	-1.0611	-.3734	-1.0767	-.8849	-.2852	-1.1252
Slovak Republic	SVK	70300026	70303968	1	-.8208	-.8232	-.7249	.6973	.777	.2736	-.2668	-.7496
Slovak Republic	SVK	70300026	70306220	1	-.9341	-.0862	-.7183	.4757	-.0867	.5772	.5755	.1216
Slovak Republic	SVK	70300026	70307208	1	-.958	-1.1019	.0226	.1053	-.7509	-.7368	.5755	.1216
Slovak Republic	SVK	70300026	70306457	1	1.4817	-.0862	.0226	.821	.3112	1.0062	.5755	.1216
Slovak Republic	SVK	70300026	70302370	1	.2094	2.6352	-2.664	.1053	-.716	-.7115	-2.1355	-.8119
Slovak Republic	SVK	70300026	70300930	1	-.7202	-.2662	.0226	3.5342	-.3057	1.0062	.5755	1.0431
Slovak Republic	SVK	70300026	70300139	1	.2395	-.0862	.0226	.1053	.2927	.9613	.5755	.1216
Slovak Republic	SVK	70300026	70300398	1	-.5521	.9526	.4173	-.4691	.2324	-.0922	.5755	-.1563
Slovak Republic	SVK	70300026	70300935	0	-.3913	2.6352	.0226	.7237	-3.7095	-1.6678	-.6007	.1216
Slovak Republic	SVK	70300027	70304621	1	.8066	-2.9627	1.9359	-.9033	-.6485	-1.6678	-1.1908	-2.5027
Slovak Republic	SVK	70300027	70305078	1	-.6557	-.5791	.0652	.5141	-.2222	1.1986	-.0662	-.6959
Slovak Republic	SVK	70300027	70301474	1	-.0828	.1125	-.9607	.1546	.2802	.0597	-.6852	-1.119
Slovak Republic	SVK	70300027	70305190	1	-1.3271	-.9268	-.8099	.6354	-.5853	1.159	.0221	.6919
Slovak Republic	SVK	70300027	70303610	1	-.8374	-1.821	.4548	-.8986	-1.0752	3.6292	-2.1355	-2.5027
Slovak Republic	SVK	70300027	70301861	1	.179	.8105	-.9049	1.0078	-.7805	1.5488	-.0823	-1.5197
Slovak Republic	SVK	70300027	70302082	1	.2336	2.6352	1.9359	3.6039	2.4847	3.6292	2.4277	2.0955
Slovak Republic	SVK	70300027	70306244	1	1.0009	-.1968	-1.1274	-1.5123	.1825	-.7368	-.6791	-.1314
Slovak Republic	SVK	70300027	70301149	0	-.941	-.0862	-.7836	.87	.7953	1.4726	.5755	.1216
Slovak Republic	SVK	70300027	70303198	0	-.9124	-.8802	-.7638	-.5571	.5459	-.5519	.1922	-.5251
Slovak Republic	SVK	70300027	70301772	0	-.443	-1.1314	-.211	.8111	.1148	1.2758	-.393	-.0151
Slovak Republic	SVK	70300027	70300914	0	1.2532	-.0862	.0226	.7113	.0705	1.0062	.5755	.1216
Slovak Republic	SVK	70300027	70303497	0	1.4503	2.6352	1.9359	3.6039	4.8357	3.6292	2.4277	2.0955
Slovak Republic	SVK	70300027	70300297	0	-.8175	-2.4131	.0226	.8136	.4482	-1.6678	.5755	-.5251
Slovak Republic	SVK	70300027	70303759	0	-.2895	2.6352	-2.664	-2.6893	4.8357	-.5309	-2.1355	-2.5027
Slovak Republic	SVK	70300027	70300336	0	-.8335	-.817	-.2737	.6333	-.3081	1.0196	.0154	-.3917
Slovak Republic	SVK	70300027	70304739	0	-.7663	2.6352	.0226	3.6039	.934	-.2793	2.4277	2.0955
Slovak Republic	SVK	70300027	70304229	0	-.9024	-.7114	.5536	.3562	-.3307	1.2189	-.2004	-.5251
Slovak Republic	SVK	70300027	70302670	0	-.0148	.386	1.9359	3.6039	1.0274	1.0062	2.4277	2.0955
Slovak Republic	SVK	70300027	70300200	0	-.522	.0624	1.9359	-.0882	.5944	.4102	.7741	.9097
Slovak Republic	SVK	70300027	70307037	0	.1399	-1.8617	-.292874285670157	.638	4.2307	.546172975150399	.187174834469665	-.0781874778982197
Slovak Republic	SVK	70300027	70302128	0	-.1828	-.0862	.0226	.576224188049822	.1293	1.0062	.5755	.4994
Slovak Republic	SVK	70300027	70304639	0	-.8108	.5376	.9268	.7887	4.8357	3.6292	1.3958	-.6724
Slovak Republic	SVK	70300027	70303258	0	-.997	1.1132	.0226	.7383	.4267	.4394	.5755	.1216
Slovak Republic	SVK	70300027	70301265	0	-.0516	-.254797147446915	-.126579315682368	.230926498971027	.0820722206752746	.227116291724664	.0260880475006998	-.29284815043221
Slovak Republic	SVK	70300027	70300002	0	.4965	-2.9627	-2.664	3.6039	4.8357	-1.6678	2.4277	2.0955
Slovak Republic	SVK	70300028	70300073	0	-.5067	-.6487	.4548	-.575363693031498	-.4827272944169	-1.3832	.3379	-.7711
Slovak Republic	SVK	70300028	70306756	0	-.3174	-1.0967	-1.3926	1.2836	.8779	1.5105	-.2876	-1.221
Slovak Republic	SVK	70300028	70304389	1	1.086	-.2479	.0226	-.3813	-.3463	-.0712	.1693	.1216
Slovak Republic	SVK	70300028	70301538	0	.577	-.7757	1.9359	.2652	.0408	.3065	-1.1469	.4504
Slovak Republic	SVK	70300028	70306279	1	.7642	-.647	.0226	-.0318	-.1699	-1.6678	-.1188	-.4607
Slovak Republic	SVK	70300028	70300162	1	-.5254	-2.9627	-2.664	-2.6893	-3.7095	-1.3198	-.4978	-2.5027
Slovak Republic	SVK	70300028	70300198	1	-.7073	-.7221	-1.2828	.3979	-3.7095	1.0378	.2095	-.7317
Slovak Republic	SVK	70300028	70303718	1	-.5984	-.391597005395498	-.284912007160687	.0629651445441093	-.2178	.144935202921213	-.0752719980106647	-.449864618817473
Slovak Republic	SVK	70300028	70302362	1	.0392	-.7162	-1.1664	.8008	-1.0603	1.1174	.8107	.4994
Slovak Republic	SVK	70300028	70304175	1	.1459	-.59	-.335	-.7866	-.5559	-1.6678	.1693	-.4607
Slovak Republic	SVK	70300028	70301777	1	-.9057	-.3204	-.8826	-.7911	-.1889	-.0337	-1.1229	-.5461
Slovak Republic	SVK	70300028	70302176	1	1.2668	-1.1017	-.8958	.9013	-.0555	.368	-.4402	-.6621
Slovak Republic	SVK	70300028	70307115	0	-.4408	-.630649166943245	-.476315583037469	-.280707437679967	-.9843	-.112579606649029	-.290292440072858	-.670844292908121
Slovak Republic	SVK	70300028	70304316	0	-.7391	-.783	-.6843	3.6039	1.5029	.9633	.022406230787856	-1.112
Slovak Republic	SVK	70300028	70305182	0	1.1647	-1.026	-.9607	.0165	-.6474	-.0393	.1648	-.5251
Slovak Republic	SVK	70300028	70305982	0	.5462	-1.1408	-.7249	.7654	-1.3883	-.5569	1.1217	-.5251
Slovak Republic	SVK	70300028	70307178	0	1.9373	-.0862	.0226	.1053	-.9291	.4394	.5755	.1216
Slovak Republic	SVK	70300028	70303064	0	.5521	2.6352	1.9359	3.6039	-3.7095	3.6292	2.0925	2.0955
Slovak Republic	SVK	70300028	70302159	0	-.9664	-.1692	.0226	3.6039	4.8357	3.6292	.5755	2.0955
Slovak Republic	SVK	70300028	70302261	0	.7483	2.6352	1.9359	-.8986	1.9353	.4556	-1.4019	.9883
Slovak Republic	SVK	70300028	70303931	0	1.2772	2.1277	1.9359	1.2758	1.8844	2.2882	2.4277	2.0955
Slovak Republic	SVK	70300028	70305896	0	.4518	-.2662	-.2827	-.8263	-.6233	-.5519	-.6852	-.6774
Slovak Republic	SVK	70300028	70301109	0	-.4613	.5056	-1.0204	-1.3001	.3293	.5304	.085	-1.7277
Slovak Republic	SVK	70300029	70305565	1	-1.2461	.665573078252672	.944233804544644	.9553	1.1488	1.06954779941027	2.4277	1.07556602500622
Slovak Republic	SVK	70300029	70303593	0	-.972	-.362215793804184	-.288524988096494	.121169796847773	-.046424510368154	.212834613566479	-.0367840477815745	-.439698408718832
Slovak Republic	SVK	70300029	70306673	0	.0255	-.4136	.0226	.3251	.2827	.2572	.5755	-.6073
Slovak Republic	SVK	70300029	70303340	1	-.5503	-.2479	.0226	.5548	.2892	-.0327	.5755	.1216
Slovak Republic	SVK	70300029	70304401	1	-.0712	-.5743	.8348	.9532	1.0088	1.1622	.5755	.2286
Slovak Republic	SVK	70300029	70302196	1	.1314	.0789	-.691	-.5198	.0481	-.1093	-.5802	-.7887
Slovak Republic	SVK	70300029	70306716	0	.5799	-.3531	-.4806	.1008	-.4849	.5472	-.5828	.1216
Slovak Republic	SVK	70300030	70305544	1	-1.2238	-.0862	-.865919443343336	1.14598262806597	.287652197179551	2.9957	-2.1355	-1.35744616526783
Slovak Republic	SVK	70300030	70305183	1	.9301	-.0994	-.9607	-.0301	-.0827	.4198	-.4918	-1.0633
Slovak Republic	SVK	70300030	70303233	1	-.2495	-.7049	-.8826	-.3603	-.8226	.2526	-.2668	-.9943
Slovak Republic	SVK	70300030	70302457	1	-1.185	-.0862	.0226	.1792	.1507	-.1261	-.4948	-.4607
Slovak Republic	SVK	70300030	70305691	1	-1.5322	.0747	-.2737	-.3931	-.1974	.8453	-.2004	.1216
Slovak Republic	SVK	70300030	70305306	0	-.856	-1.1508	-1.2637	-.1494	.3027	.6013	.0215	-1.4991
Slovak Republic	SVK	70300031	70303318	1	-.1436	-.0862	.0226	.2521	-.6379	.3755	-.4948	-.1563
Slovak Republic	SVK	70300031	70303924	1	-.2495	-1.4691	-.7445	.4803	.7601	-.7368	.0684	-.3917
Slovak Republic	SVK	70300031	70305830	1	-1.2325	.2796	-1.418	.1416	.523	.335	-.9568	-.7628
Slovak Republic	SVK	70300031	70303761	1	1.7002	-.4136	1.9359	3.6039	1.7359	1.5229	2.4277	2.0955
Slovak Republic	SVK	70300031	70304021	1	1.2979	-2.9627	.0226	-2.6893	-.1697	-.1211	.5755	.1216
Slovak Republic	SVK	70300031	70305820	0	-2.7075	-.2662	.0226	.0335	2.2837	.9307	.5755	.2546
Slovak Republic	SVK	70300031	70302086	0	1.7281	-.983	.6755	3.6039	.8844	1.6629	.8038	-.5305
Slovak Republic	SVK	70300031	70300835	0	-.8393	-.589423113286953	-.599453926688593	.2602	-.2807	-.0134	-.308856209914322	-.943
Slovak Republic	SVK	70300031	70301072	0	.769	2.6352	1.9359	1.4113	1.0914	-.4694	2.4277	1.2841
Slovak Republic	SVK	70300031	70301357	0	1.1945	-.9395	-.9607	.0719	-.32	.1282	-.0616	-.8198
Slovak Republic	SVK	70300031	70305119	0	-.4625	-.2479	.0226	-.2288	.7048	-.8768	.5755	.4777
Slovak Republic	SVK	70300031	70301702	0	.135	-.4314	.0226	-.3534	.2791	-1.029	-.6852	-.1563
Slovak Republic	SVK	70300031	70302829	0	-.893	.2554	.0226	-2.6846	-.6495	-1.6678	-.5832	-.5251
Slovak Republic	SVK	70300031	70307058	0	.7771	.4457	1.1752	1.0742	2.4317	1.2335	1.5037	.7099
Slovak Republic	SVK	70300031	70301167	0	-.3358	-.7221	.0226	-2.0365	-.0108	-.3936	-.1026	-.1563
Slovak Republic	SVK	70300031	70305482	0	-.0171	-.609	-2.0338	-.4457	-.2589	.0173	-1.1229	-.7496
Slovak Republic	SVK	70300031	70303868	0	-.4551	.4571	.8038	-.6025	.2373	-1.653	.9194	.5362
Slovak Republic	SVK	70300031	70305058	0	1.2572	-.0862	.0226	-.5599	.1085	-.121	.1693	.1216
Slovak Republic	SVK	70300031	70301221	0	1.0762	-.0862	.0226	.0767	.1687	.4394	.5755	.1216
Slovak Republic	SVK	70300031	70304333	0	-.2591	-.4488	.0226	-1.5123	-.0115	-.8849	.5755	.1216
Slovak Republic	SVK	70300031	70301065	0	.5443	2.6352	1.013	.2776	1.0378	.0856	.1693	.9883
Slovak Republic	SVK	70300031	70300322	0	.2295	.7825	-.6315	-.0637	-.2425	-.9292	.5755	2.0955
Slovak Republic	SVK	70300032	70301119	1	-1.7927	.3898	.3461	-.3689	-.361	-.8768	-.8686	-.6353
Slovak Republic	SVK	70300032	70303929	1	-.4843	-.2479	-.227	.9632	1.059	-.1792	-.309	-.8686
Slovak Republic	SVK	70300032	70306153	1	.1967	-.5743	-.5217	.1053	.0199	.9777	.015279177781928	-.2133
Slovak Republic	SVK	70300032	70304927	1	-.3444	-1.3807	-1.6468	.339	-.9084	.2081	-.5622	-1.1405
Slovak Republic	SVK	70300032	70306304	1	-.9393	-.9232	-.9145	.0999	-.1303	-.0378	-.3912	.2064
Slovak Republic	SVK	70300032	70304709	1	-.943	-.7221	-1.0611	-.8179	-.2235	-1.0529	-2.1355	-1.1252
Slovak Republic	SVK	70300032	70305007	1	-.9736	-.438	.0226	-.2377	-.1754	-.1075	-.6852	-.4607
Slovak Republic	SVK	70300032	70300582	1	-1.0837	.0502	-.3802	1.1107	-.4815	1.2415	.5755	-.5652
Slovak Republic	SVK	70300032	70300028	1	-.6061	-.0862	-1.0611	.1053	-.3261	.4295	.5755	-.5214
Slovak Republic	SVK	70300032	70303992	1	.0904	-1.7372	-.5034	.5651	-.1345	-1.6678	-.6852	-.9299
Slovak Republic	SVK	70300032	70305364	1	-.77	-1.3452	.2536	.1053	-1.4491	.4394	-.1499	-.6416
Slovak Republic	SVK	70300032	70302781	1	-.3791	-.0862	.0226	.436	-.6803	.6592	.5755	.1216
Slovak Republic	SVK	70300032	70300946	1	-.3737	.9637	.0226	-.3459	.6716	-.7368	-.6852	-.1314
Slovak Republic	SVK	70300032	70304069	1	-1.0121	-2.9627	-.3802	-.5083	-1.2518	-.0755	-.1047	-.9299
Slovak Republic	SVK	70300032	70301345	1	-.7518	-.2662	-.8627	-.0275	1.0758	-1.6678	.1648	-.7496
Slovak Republic	SVK	70300032	70302271	1	-1.0791	-.374715290789042	-.30736938348497	.108398237963158	-.0613767049517603	.211172762490054	-.0440999988949291	-.456786264718937
Slovak Republic	SVK	70300032	70302938	1	.2442	-1.1838	-1.1539	.6979	-.2222	.9708	-2.1355	-.946
Slovak Republic	SVK	70300032	70300834	1	-.3434	-1.5856	.0226	.0995	-.6255	-1.0529	.5755	.1216
Slovak Republic	SVK	70300032	70307107	1	-.8582	-1.3464	-1.1926	.308	-.1368	.7431	-.1026	-1.1252
Slovak Republic	SVK	70300032	70302808	1	1.5724	-1.3457	.0226	-.0713	-.1073	.0962	.5226	-.1563
Slovak Republic	SVK	70300032	70305336	1	-1.0799	-1.3695544065073	-2.0796	-2.6918	-1.0706	-.2316	-1.403	-1.6676
Slovak Republic	SVK	70300032	70303278	1	-1.329	-.9334	-1.0611	-.4795	-.1504	-.7847	-1.5588	-1.4991
Slovak Republic	SVK	70300032	70303220	1	-.6788	.2554	.7162	-.1226	-.0011	-.0581	.5755	-.5079
Slovak Republic	SVK	70300032	70302653	1	-.1527	-1.3793	-.636741173064984	.277709310351852	-.233492184371743	.6159	-.266901769134613	-.715287432206635
Slovak Republic	SVK	70300032	70306851	1	-.723	.5128	.9726	.0728	.869	-.0915	.0896	-.1563
Slovak Republic	SVK	70300032	70306891	1	-.8912	.9349	1.9359	.2803	-.0027	.3582	.573702601194656	.1152
Slovak Republic	SVK	70300032	70304502	1	.3386	-.2662	.0226	.0099	.5264	.4591	.3482	-.8198
Slovak Republic	SVK	70300032	70305305	1	-1.5792	-.433081289314976	-.395362680719112	.0487618551602031	-.131195495906583	.203412802421705	-.0782615969508453	-.536577457862287
Slovak Republic	SVK	70300032	70300473	0	-1.0714	.468	-.335	-.1496	.6287	.1882	-.6852	-.7496
Slovak Republic	SVK	70300032	70304217	0	-.761	1.1493	1.036	-1.1509	.439	-.475	.3415	1.2147
Slovak Republic	SVK	70300032	70304589	0	-.6495	-.9315	.0226	.610524737436238	.489	.8086	.5755	-.1563
Slovak Republic	SVK	70300032	70301080	0	-1.1445	-.8785	.0226	.0983	.2478	1.0212	1.4793	1.0448
Slovak Republic	SVK	70300032	70304493	0	.9341	-.7162	.0226	3.6039	1.6868	1.2439	.5755	.1216
Slovak Republic	SVK	70300032	70305389	0	.1272	-.233929639875555	-.0951192046136523	.252248205120134	.107034427879278	.229890698563738	.0383017922165523	-.264320525289177
Slovak Republic	SVK	70300032	70301206	0	-.918	-.0862	-.8627	.1053	4.8357	-1.6678	-.0857	-.4607
Slovak Republic	SVK	70300032	70306261	0	-.8564	.7062	.1386	.4104	.887	.8828	-.3733	-.5251
Slovak Republic	SVK	70300032	70306029	0	-.5379	-.0862	.0226	.0003	3.2455	.7359	.5755	.1216
Slovak Republic	SVK	70300032	70300734	0	1.3095	-.0959449966897672	.112908140557167	.393236198297364	.272094928870853	.248236231034862	.119064154507114	-.0756839972880111
Slovak Republic	SVK	70300032	70306821	0	.4776	1.3697	1.0433	-.1385	.5751	-.1	.3415	.9642
Slovak Republic	SVK	70300032	70304113	0	-1.0931	-.376349211963533	-.309832703143594	.106728753141639	-.0633312401914474	.210955527055227	-.045056332373799	-.459019971385618
Slovak Republic	SVK	70300033	70302811	1	.5813	-.541877573495403	-.326144217040446	1.2501	-1.2807	.458624622657702	-.106517536940311	-.558357100410238
Slovak Republic	SVK	70300033	70301400	1	-.1812	.1441	1.9359	-.1676	-.3111	.878	-.024	.1216
Slovak Republic	SVK	70300033	70307080	0	-.487	1.0919	-1.3694	-.6224	-.1461	-.3317	1.1171	.149
Slovak Republic	SVK	70300033	70303387	0	-.6302	-.5197	.0226	.342666911660968	.594	.3806	.5755	2.0955
Slovak Republic	SVK	70300033	70305576	0	-.3904	.2063	-.2827	.4339	-.5488	.5396	.9863	.1216
Slovak Republic	SVK	70300033	70300903	0	.6675	-.8357	-.8627	.5123	-1.8589	1.1719	-.3206	-1.0071
Slovak Republic	SVK	70300033	70304643	0	-.8649	-.0862	.0226	.7113	-.9291	1.5721	.9628	.1216
Slovak Republic	SVK	70300033	70304729	0	.8764	-.146491515309208	.0367035874035832	.341589492854534	.211629985134533	.241515897690327	.0894792952429319	-.144785308526533
Slovak Republic	SVK	70300033	70302931	0	.6194	-.9264	-.228920278770221	.3899	-.6625	1.5429	-.2553	-.1565
Slovak Republic	SVK	70300033	70307225	0	-.7084	-1.3452	-.7836	.1053	-.9291	1.0062	-.2004	-.5752
Slovak Republic	SVK	70300033	70301636	0	-.0887051818484096	-.259127643325877	-.133108024531226	.226501746264199	.0768919788540092	.226540537416581	.0235534098120434	-.298768299865295
Slovak Republic	SVK	70300033	70303813	0	-.8129	-.343647446742644	-.260531119690271	.140142299355172	-.0242126134657099	.215303339115118	-.0259160008895603	-.41431392795677
Slovak Republic	SVK	70300033	70305807	0	-.0507	-.254692109657126	-.126420959418599	.231033822995268	.0821978693692544	.22713025685976	.0261495260814842	-.292704555003638
Slovak Republic	SVK	70300033	70306554	0	-.9237	2.6352	1.9359	3.6039	2.89947999692591	3.6292	2.4277	2.0955
Slovak Republic	SVK	70300033	70304017	0	-1.1959	-.817	-2.0371	.8016	-.1282	1.0556	-.6007	-2.5027
Slovak Republic	SVK	70300033	70307018	0	-.3188	-.0862	.0226	.929	.6993	1.4379	.5755	-.5251
Slovak Republic	SVK	70300033	70301026	0	.1132	-.235563561050046	-.0975825242722765	.250578720298615	.105079892639591	.229673463128911	.0373454587376824	-.266554231955857
Slovak Republic	SVK	70300033	70306355	0	-1.5687	-.431855848434108	-.393515190975144	.0500139687763418	-.129729594476817	.203575728997825	-.077544346841693	-.534902177862277
Slovak Republic	SVK	70300033	70304357	0	.6861	-.168701172416757	.0032200351867121	.318896424173466	.185062266840787	.23856304745836	.0764799908837221	-.175147764145768
Slovak Republic	SVK	70300033	70302667	0	-.613	-.2582	-.170455392504247	.258003969513848	.2091	.285289198118385	.0451125157004583	-.320076919260242
Slovak Republic	SVK	70300033	70306545	0	-.103	-.621069332207805	-.9467	.57607997693031	-.1606	1.1023	-.0616	-1.5367
Slovak Republic	SVK	70300033	70306693	0	1.2437	-.6344	.0153457222261981	.821565120518816	1.368	.460969999200322	.170810421640593	-.0606988612757873
Slovak Republic	SVK	70300033	70306437	0	-.5596	-1.4049	-2.0353	-.300466728408735	-.828441953552382	-.283096796397373	-.8433	-1.8279
Slovak Republic	SVK	70300033	70303300	0	.109	2.6352	1.9359	3.6039	4.8357	3.6292	2.3404	2.0955
Slovak Republic	SVK	70300033	70304466	0	-.7036	.0634	.2942	.4297	-.0527	-1.2919	-.606	-.3297
Slovak Republic	SVK	70300033	70306066	0	.5771	-.181422415846725	-.0159586678697197	.305898292348787	.169844813903223	.236871714430065	.069034251655378	-.192538766050638
Slovak Republic	SVK	70300033	70300953	0	-.9545	-2.9627	-2.664	.5708	.1314	1.1004	-.6852	-2.5027
Slovak Republic	SVK	70300033	70304767	0	.639	-2.9627	-2.664	.0507	-3.7095	.592	-2.1355	.1216
Slovak Republic	SVK	70300033	70304188	0	-.4617	-.7114	-.8219	.8967	.2315	.6318	-.0517	-.4784
Slovak Republic	SVK	70300033	70304270	0	.2092	.522913943250266	1.9359	.5828	-.4126	.530034065294407	.795059608464975	.833
Slovak Republic	SVK	70300033	70303347	0	-.5509	-.891	.3461	.7573	.593	.8248	.1648	.1216
Slovak Republic	SVK	70300033	70304477	0	.7559	.8303	1.9359	.4246	.8613	.2898	-.0138	.2286
Slovak Republic	SVK	70300033	70303750	0	-.8525	-.2662	.0226	-.425	.0082	.2993	.5755	.1216
Slovak Republic	SVK	70300033	70305854	0	-.4041	2.6352	1.9359	-2.6893	.7023	-.8437	2.4277	1.1232
Slovak Republic	SVK	70300033	70302718	0	1.019	-1.232	-1.2057	.5703	.1835	1.0227	-.1785	-.3917
Slovak Republic	SVK	70300033	70306846	0	-.1537	.0341	-.3827	-.4872	.5704	.3885	-2.1355	.9444
Slovak Republic	SVK	70300033	70306337	0	-.2963	-.0907	-.0242680105329581	.4564	.4895	.397399479582216	.156133029949574	-.175309041107964
Slovak Republic	SVK	70300033	70302645	0	.1939	-.226145172565657	-.0833832459543495	.260202107805511	.116346392199787	.23092567024252	.0428580381480252	-.253678508527206
Slovak Republic	SVK	70300033	70302191	0	-.1797	-.26974752619351	-.14911869055878	.215650712854134	.0641882232321377	.225128587495999	.0173375961690403	-.313286566432336
Slovak Republic	SVK	70300034	70304089	1	-.8828	-.0862	.0226	-.300409316678421	-.209696447138964	-.6851	-.1061	-.4607
Slovak Republic	SVK	70300034	70307075	1	-.0887051818484096	-.259127643325877	-.133108024531226	.226501746264199	.0768919788540092	.226540537416581	.0235534098120434	-.298768299865295
Slovak Republic	SVK	70300034	70300081	0	-1.1088	.3326	.8801	-.2136	1.2583	.6695	.5755	-.1563
Slovak Republic	SVK	70300034	70301302	1	-.2293	-.0862	.0226	.7113	1.028	.4394	.5755	-.7496
Slovak Republic	SVK	70300034	70306095	1	-.1051	-1.362	.4548	-1.2145	-1.01384452768701	-1.6678	-.3912	-1.1866
Slovak Republic	SVK	70300034	70302228	1	-.558	.0682	.0226	1.1032	1.1589	.7837	1.5037	1.1232
Slovak Republic	SVK	70300034	70301627	1	.2461	-1.2357	-1.1926	.4058	-1.7477	.2317	-.6852	-.3297
Slovak Republic	SVK	70300034	70305660	1	-.3036	-.2479	.0226	-.1182	.605	.1385	-.6852	-.4607
Slovak Republic	SVK	70300034	70304570	1	-1.2388	-.2662	.1802	-1.4373	-1.1871	-.1889	-.4948	-.9299
Slovak Republic	SVK	70300034	70303863	1	-.5725	-.2662	.0226	-.737	.3418	.1613	.0221	-.1563
Slovak Republic	SVK	70300034	70306862	1	-.5807	-.0862	-.691	-2.0365	-.1897	-.5037	-.6852	-.4607
Slovak Republic	SVK	70300034	70306992	1	.0943	-.59	-1.0611	-.1121	-.1822	-.4694	-.436009302093173	-.872490155858861
Slovak Republic	SVK	70300034	70304198	1	-.3374	-1.0303	.0226	-1.3089	-.6359	-1.6678	-.6852	-.1563
Slovak Republic	SVK	70300034	70302815	0	-.565	-1.0212	.0226	.318154836912798	.063609009874657	.4394	.5755	.1216
Slovak Republic	SVK	70300035	70300510	1	.8828	-.59	-.335	.1073	-.5347	.1687	-1.305	-1.2688
Slovak Republic	SVK	70300035	70300347	1	.0328	-.0134	1.4967	-.3389	-.2481	.1529	-.6852	-.1563
Slovak Republic	SVK	70300035	70302000	1	.3872	-.2662	-.3802	.1896	-.0243	.1468	-.3912	-.6774
Slovak Republic	SVK	70300035	70300655	1	-.1483	.0502	-.4728	.4353	.0323	.6592	.1693	-.4607
Slovak Republic	SVK	70300035	70300794	1	1.1211	.3729	.586	.6618	.9639	.7124	.139	.4504
Slovak Republic	SVK	70300035	70306353	1	-.4812	-.4314	.4173	.3554	.022	.0541	-.2821	-.7317
Slovak Republic	SVK	70300035	70303035	1	-.0068	-.0862	-.5836	.6409	.461	1.014	-.4948	-1.1252
Slovak Republic	SVK	70300035	70302935	1	.8306	-.2662	-.9607	-.161	-.0885	-.3205	-.4948	-.7496
Slovak Republic	SVK	70300035	70304461	1	-.6913	-.817	-.2737	.6333	-.3578	1.0196	.7578	.0208
Slovak Republic	SVK	70300035	70305676	1	-.1057	-.9443	-.3048	.0794	-.4657	.338	-.4978	-.8134
Slovak Republic	SVK	70300035	70304797	1	1.3349	-.2806	.0226	.6215	-.0236	.3254	.0256	-.5251
Slovak Republic	SVK	70300035	70300947	1	-.5047	.6492	-.6587	.065	-.4074	.2919	.3482	-.7351
Slovak Republic	SVK	70300035	70306886	1	-.0021	-.6004	-.6843	.8815	.2125	-.2306	.0221	-.7496
Slovak Republic	SVK	70300035	70305187	1	.8783	.6608	.0226	.8221	.8386	.6915	.3482	.2224
Slovak Republic	SVK	70300035	70303412	1	.147	-1.0212	-1.1926	.4046	-.6831	.103854312263936	-.2852	-.7496
Slovak Republic	SVK	70300035	70303349	1	.8796	-.2662	-.8627	.6461	-.5678	.5756	-.4801	-.959
Slovak Republic	SVK	70300035	70300702	1	.782	-.7221	-.8627	.3842	.244	-.0766	-.4948	-.4607
Slovak Republic	SVK	70300035	70305561	1	1.7732	-.5994	.0226	.7113	-.3739	-.4795	-.6852	-1.1252
Slovak Republic	SVK	70300035	70304632	1	-.3865	-.293882876113852	-.185505440944744	.19099003706199	.0353169455487598	.221919709787271	.00321118449544808	-.346281604908731
Slovak Republic	SVK	70300035	70304770	1	.304	-2.9627	-2.0338	-1.7857	-2.8697	-1.6678	-1.305	-1.8258
Slovak Republic	SVK	70300035	70303876	1	-.2728	-.7162	.0226	.5498	.0985	-.112	-.7899	-.943
Slovak Republic	SVK	70300035	70300666	1	-.0491	-.4314	.0226	.3722	-.0608	.0455	-.216	-.222
Slovak Republic	SVK	70300035	70306799	0	1.0079	-.59	-.7902	-.3363	-.3891	-.0935	-.1918	-.2432
Slovak Republic	SVK	70300035	70300952	0	1.0909	-.269	.9192	.1973	.5896	-.6567	.8038	-.1563
Slovak Republic	SVK	70300035	70305093	0	1.2078	-.4314	.7162	.2655	-.1201	.611	.5755	.4777
Slovak Republic	SVK	70300035	70301590	0	1.2893	-.59	-.9607	.7113	-.4585	.9228	-.6852	-.3297
Slovak Republic	SVK	70300035	70302425	0	.9839	-.7353	.0226	.0254	-.513	.2069	.5755	.1216
Slovak Republic	SVK	70300035	70302947	0	.0359	.9454	1.4967	.5424	-.0502	.4528	.8038	.8567
Slovak Republic	SVK	70300035	70301998	0	.5662	1.7671	.0226	3.6039	.8225	3.6292	.5755	.1216
Slovak Republic	SVK	70300035	70305117	0	1.9177	-.0862	-1.3384	1.3945	1.0552	.9487	2.4277	.0876
Slovak Republic	SVK	70300035	70301577	0	.7595	-.0862	-.4246	.7675	-.3048	1.0486	.0256	-.5912
Slovak Republic	SVK	70300035	70305906	0	1.525	1.127	.9726	1.7295	4.8357	3.6292	1.5037	.9888
Slovak Republic	SVK	70300035	70302979	0	.2069	-.224627960046487	-.0810958776999127	.261752343711207	.118161317779497	.231127388860573	.0437460620926901	-.251604352336717
Slovak Republic	SVK	70300035	70301574	0	.3667	-.8328	.4548	.9229	.6855	1.1636	-.1727	.1216
Slovak Republic	SVK	70300035	70300700	0	.0625	-.269	-.691	-.0325	-.4266	-.2508	.5409	-.3416
Slovak Republic	SVK	70300035	70305283	0	.2759	-.0862	1.9359	1.6121	4.8357	2.3227	1.2607	.1216
Slovak Republic	SVK	70300035	70306906	0	.6063	-.0994	.4173	.7213	.6211	-.1934	.5755	-.222
Slovak Republic	SVK	70300036	70303592	1	.2456	-.0862	.0226	-.4484	-.5233	-.4384	.0256	-.4607
Slovak Republic	SVK	70300036	70305668	0	-.7269	-1.1128	.4173	-.7708	-1.0652	-.2964	.1693	-.5912
Slovak Republic	SVK	70300036	70306904	0	.5441	.9349	1.4967	-.7574	.1339	.0251	1.231	2.0955
Slovak Republic	SVK	70300036	70300909	0	.8323	-.8357	-.227	.7035	.1497	-.1793	-.216	-.4607
Slovak Republic	SVK	70300036	70307211	1	-3.7123	-2.9627	-2.664	-2.6893	-1.6418	-1.6678	-2.1355	-2.5027
Slovak Republic	SVK	70300036	70300055	1	-.917	.32	-.6802	.304	-.5655	.1472	-.0807	-.8333
Slovak Republic	SVK	70300036	70307214	1	-.3846	.32	-.6802	.3991	-.0023	-.0039	1.2586	-.8333
Slovak Republic	SVK	70300036	70305438	1	-1.8822	-.021	-.687859970761632	.4802	-.5655	-.036	-1.1345	-1.06295418428352
Slovak Republic	SVK	70300036	70307182	1	-1.8864	-.342780249537955	-.342034702169138	.189745015242077	.2123	.326032289381288	.0113938392450946	-.464984776876716
Slovak Republic	SVK	70300036	70302801	0	-1.8285	-1.4324	-.6653	.5188	.1944	.9733	-.5769	-1.275
Slovak Republic	SVK	70300036	70301454	0	-2.5298	-2.9627	-1.1926	-2.6893	-2.4829	-1.4875	.5755	-1.1252
Slovak Republic	SVK	70300036	70304221	0	-2.4018	-.0384	-.2737	.489	-.0799	.6306	-.2431	-.3856
Slovak Republic	SVK	70300036	70300266	0	1.0157	.207779075022766	.389701553409421	1.1979	.798520512607675	1.0146	.6243	.252711132165598
Slovak Republic	SVK	70300036	70301682	0	-1.6155	-1.1112	.5833	1.0873	.7987	-.0024	-.454	.1216
Slovak Republic	SVK	70300036	70303955	1	-2.4472	-1.18652964934524	-1.6272	-.7025	-.37	-.300821293512781	-1.05592979386643	-2.3211
Slovak Republic	SVK	70300036	70305131	1	-1.2208	-1.3452	-1.1926	-.4562	.4706	.799	-.6378	-1.1252
Slovak Republic	SVK	70300036	70304063	1	.089	-.23838791050881	-.101840548253613	.247692896535705	.101701338868132	.229297956162996	.0356923680099216	-.27041535347969
Slovak Republic	SVK	70300036	70302765	1	-.6013	-.225288669107711	-.143575136506858	.297247016188344	.2922	.313164857814996	.0706832629950975	-.291008462394065
Slovak Republic	SVK	70300036	70301187	0	-2.6305	-.555777098653739	-.580340391941376	-.0766045300442482	-.277967131441085	.187099972947889	-.150075410260553	-.704312873482371
Slovak Republic	SVK	70300036	70300779	0	-2.4728	-.537372143709648	-.552592855501015	-.0577989760190014	-.25595068806261	.189546974953045	-.139302996716426	-.679151763386978
Slovak Republic	SVK	70300037	70304019	1	.4898	-.438	-.691	.2172	-1.0939	-1.0529	-.414	-.4607
Slovak Republic	SVK	70300037	70304161	1	-.6769	-.2662	-1.0611	.2343	-.7573	.2575	.0256	-1.9916
Slovak Republic	SVK	70300037	70301847	0	.1916	-.0966	.0226	.8683	2.0663	.8884	.8038	.1216
Slovak Republic	SVK	70300037	70307022	0	-.609	1.7162	1.9359	.7336	1.0767	.8981	2.4277	2.0955
Slovak Republic	SVK	70300037	70303243	0	.9605	-.4314	-1.0611	-.1565	-1.2537	.2301	-.4948	-.1563
Slovak Republic	SVK	70300037	70301575	0	.6282	.9349	.0226	.1053	-.1392	.4275	.5755	.1216
Slovak Republic	SVK	70300038	70301052	0	.9627	-.136419558355022	.05188819358496	.351880674290037	.223678298790604	.242854998977866	.0953744080448227	-.13101610243121
Slovak Republic	SVK	70300038	70302668	0	1.9796	-.2662	1.9359	.7113	-.0408	1.0062	.5755	.1216
Slovak Republic	SVK	70300038	70301336	1	1.168	.4435	.4173	.1627	-.0144	-.4279	-.1026	-.5093
Slovak Republic	SVK	70300038	70303825	1	.7211	-.6593	-.3048	-.193	-.2374	-.182	-.3876	-.7496
Slovak Republic	SVK	70300038	70303656	1	1.1842	.1245	-.227	.2692	-.2329	.3551	-.2004	-.8813
Slovak Republic	SVK	70300038	70302877	1	-.0887051818484096	-.259127643325877	-.133108024531226	.226501746264199	.0768919788540092	.226540537416581	.0235534098120434	-.298768299865295
Slovak Republic	SVK	70300038	70304079	1	.6468	-.173287822570865	-.0036948549978546	.314209941781632	.179575607203665	.237953236559167	.0737954261894659	-.181418097860093
Slovak Republic	SVK	70300038	70301594	1	.5792	-.181177327670551	-.0155891699209261	.306148715072014	.170137994189176	.236904299745289	.0691777016772084	-.192203710050636
Slovak Republic	SVK	70300038	70303045	1	.7841	-.157263724195318	.0204632727970819	.330582817924095	.198744013518596	.240083695502147	.0831743252358112	-.159511817479005
Slovak Republic	SVK	70300038	70301662	1	.5814	-.192	-.3802	.2729	-.0759	-1.6678	.5755	-.9111
Slovak Republic	SVK	70300038	70305032	1	-.0887051818484096	-.259127643325877	-.133108024531226	.226501746264199	.0768919788540092	.226540537416581	.0235534098120434	-.298768299865295
Slovak Republic	SVK	70300038	70306245	1	-.7512	-.9796	.0226	.1437	.008	-.3973	-.6852	-1.0913
Slovak Republic	SVK	70300038	70306136	1	.57	-.182251047299502	-.0172079228394506	.305051625046445	.168853585317381	.236761545030974	.0685492539625225	-.193671574431597
Slovak Republic	SVK	70300038	70305251	1	.2313	.7821	-.227	.2296	-.0408	.4394	.5858	.1216
Slovak Republic	SVK	70300038	70304881	1	.1983	-.225631654482246	-.0826090597759248	.260726803035131	.116960674703689	.230993944236323	.0431586000985272	-.252976486431964
Slovak Republic	SVK	70300038	70303317	1	.4089	-.201052811671684	-.0455536940540484	.285840624707401	.146362469094982	.234261785848789	.0575445880020984	-.219375156146042
Slovak Republic	SVK	70300038	70300163	1	1.0405	-.127339624971064	.0655772128307434	.361158239941046	.234539930336865	.244062207322832	.100688889805971	-.118603075383514
Slovak Republic	SVK	70300038	70305392	1	-.0887051818484096	-.259127643325877	-.133108024531226	.226501746264199	.0768919788540092	.226540537416581	.0235534098120434	-.298768299865295
Slovak Republic	SVK	70300038	70300539	0	-.6051	.119844576333515	.149905736569433	.783343130372364	1.3501	.662058342812869	.373503035364787	.0387659812921178
Slovak Republic	SVK	70300038	70303858	0	-.9604	-.360861973402462	-.28648395180792	.122553084271317	-.0448050383124132	.21301460864105	-.0359916571847966	-.437847623195011
Slovak Republic	SVK	70300038	70301162	0	.6831	-.169051298382719	.00269218097414972	.318538677425997	.184643437860854	.23851649700804	.0762750622811071	-.175626415574343
Slovak Republic	SVK	70300038	70304879	0	.6018	-.7221	.0226	.7113	-.0408	.4394	.5755	.1216
Slovak Republic	SVK	70300038	70302962	0	-.4686	-1.4768	-.744424905294506	.4337	-.273296333015006	.14321382176028	-.340176261262296	-.824109917395862
Slovak Republic	SVK	70300038	70301927	0	-.0887051818484096	-.259127643325877	-.133108024531226	.226501746264199	.0768919788540092	.226540537416581	.0235534098120434	-.298768299865295
Slovak Republic	SVK	70300038	70304098	0	-.1908	-.6452	-.237276553327818	.666861800754579	.224890019563817	1.1829	.0805696484987297	-.341800634227059
Slovak Republic	SVK	70300038	70303248	0	.2635	-1.2884	.6496	.1053	-.0527884220025353	.4394	.184469362291488	.1216
Slovak Republic	SVK	70300038	70305423	0	1.7791	-.0411386121511172	.195534919963592	.449235489167725	.337655625196357	.255522928191624	.151142311769778	-.000759093668500688
Slovak Republic	SVK	70300038	70300735	0	.446	-.196722920559282	-.0390258969586941	.290264759484425	.151541987480153	.23483745975108	.0600788717211035	-.213455833479339
Slovak Republic	SVK	70300039	70306767	0	1.1083	.5999	-.7836	1.5157	.9098	.9581	.3108	-.3917
Slovak Republic	SVK	70300039	70307194	0	.4377	-.197691602398445	-.0404862936134499	.289274993483096	.150383227302338	.234708670171861	.0595119025872021	-.214780102431728
Slovak Republic	SVK	70300039	70301059	0	-1.0801	-1.3452	-.9947	-2.6893	-.9291	-.3317	-1.1908	-1.7277
Slovak Republic	SVK	70300039	70304534	1	.2558	-.218920906801299	-.0724918540351465	.267583615694939	.124988230152404	.23188616120079	.0470863983153142	-.243802334050955
Slovak Republic	SVK	70300039	70300402	1	-1.4298	-.415645016210048	-.369075540933508	.066577643184121	-.110337812705922	.205731014847642	-.0680561525406196	-.512740616719283
Slovak Republic	SVK	70300039	70302072	1	-.8504	-.0862	-.7638	.8639	.5113	.4613	.5755	.1216
Slovak Republic	SVK	70300039	70306230	0	-.1059	-2.8525	1.9359	-2.6893	-3.6339	.4394	2.4277	2.067
Slovak Republic	SVK	70300039	70305566	0	-.0887051818484096	-.259127643325877	-.133108024531226	.226501746264199	.0768919788540092	.226540537416581	.0235534098120434	-.298768299865295
Slovak Republic	SVK	70300039	70307048	0	2.0663	-1.0856	-.8106	.1053	-.2371	1.0869	-.6235	-.8368
Slovak Republic	SVK	70300040	70300567	1	-.8134	-.7221	-.7902	.3556	-.5774	-.8849	.0221	-.9943
Slovak Republic	SVK	70300040	70300799	1	-.1062	-.261169440027431	-.136186262351002	.224415508167105	.0744495332404949	.22626907352884	.0223583469331072	-.301559606432264
Slovak Republic	SVK	70300040	70305016	1	-1.5044	-1.0297	-.9902	.0405	-.2742	1.268	-.354420577414553	-1.1133
Slovak Republic	SVK	70300040	70302081	1	-1.0772	-1.0212	-1.1926	-.581	-.5572	.2343	-.6852	-1.1252
Slovak Republic	SVK	70300040	70307046	1	-1.0872	-1.9113	-1.9209	.2546	-.8964	.0287	-.6852	-1.9616
Slovak Republic	SVK	70300040	70306280	1	-1.2071	.2949	-2.664	-2.6893	-3.7095	-1.6678	-2.1355	-2.5027
Slovak Republic	SVK	70300040	70304706	1	-1.3381	-.2662	-.64988249751605	-.5304	-.7463	-.531	-.452364703876512	-1.0976
Slovak Republic	SVK	70300040	70306060	0	-1.0181	-.847	.0226	.7113	.4032	-.3936	.5755	-.7317
Slovak Republic	SVK	70300040	70302925	0	-.5444	-.0862	.0226	.7113	.1584	1.0089	.5755	-.1563
Slovak Republic	SVK	70300040	70301509	0	-.6502	-.2662	.0226	-.9411	-2.0713	1.2114	.0221	.1216
Slovak Republic	SVK	70300040	70305972	0	.8253	1.1493	1.9359	.753956558497319	.6645	.9827	.5755	1.1232
Slovak Republic	SVK	70300040	70307285	0	-.2844	-1.1327	-.7955	.2939	-.3308	.9929	-.8738	-.191
Slovak Republic	SVK	70300040	70306423	0	.015	-.0862	.0226	.8051	-.2226	.7899	.9246	-.0998
Slovak Republic	SVK	70300040	70303749	0	-.51	-.0862	1.4967	.7113	.0904	.4343	1.8077	1.515
Slovak Republic	SVK	70300040	70305734	0	-.3768	-1.3452	.0226	1.2836	-3.7095	1.0062	.5755	.1216
Slovak Republic	SVK	70300040	70305449	0	-.4439	-1.3452	-1.2667	.4942	-.1974	.1114	-.6852	-1.1252
Slovak Republic	SVK	70300040	70305344	0	-1.0981	-2.9627	-2.664	-2.6893	-1.6384	-.0196	-2.1355	-1.6872
Slovak Republic	SVK	70300040	70305132	0	-1.1327	-.380970874714237	-.316800378749417	.102006496075058	-.0688597827265622	.210341061111003	-.0477613899283166	-.4653381702428
Slovak Republic	SVK	70300040	70302075	0	-.7931	.2063	-.8054	.6942	1.0966	1.1525	.3482	-.3969
Slovak Republic	SVK	70300040	70303679	0	-.6213	2.6352	1.9359	3.6039	1.9353	3.6292	2.4277	2.0955
Slovak Republic	SVK	70300040	70300154	0	-1.2274	-1.4147	1.9359	.4232	-.6748	.4575	-1.4541	.8174
Slovak Republic	SVK	70300040	70306495	0	-.1956	-.271603193813111	-.15191631788536	.213754655092552	.061968429638493	.224881870109303	.016251474575181	-.315823419003781
Slovak Republic	SVK	70300040	70301392	0	.6368	-.231585582885637	-.0540831006515511	.232581231192912	.0032	.18010932286778	.0230073166259202	-.237632076388052
Slovak Republic	SVK	70300041	70301281	1	-.2346	-.4488	-.3048	-.799	-.8234	-.4795	-.1021	-.4095
Slovak Republic	SVK	70300041	70301747	1	1.0327	2.6352	1.9359	.821	1.156	1.0427	1.1417	1.1232
Slovak Republic	SVK	70300041	70306393	1	.8373	-.9334	-.227	-.1278	-.5493	.3523	.3482	-.8198
Slovak Republic	SVK	70300041	70306642	1	.7559	.0789	-.9211	.094	-1.0655	-.1005	-.8738	-1.453
Slovak Republic	SVK	70300041	70303981	1	.621	2.6352	.0226	3.6039	1.0666	1.0062	-.6852	-1.1252
Slovak Republic	SVK	70300041	70301904	0	-.7424	.6464	.0226	-.8629	-.0402	-.0606	.5755	.1216
Slovak Republic	SVK	70300041	70301479	0	-.7622	-.0862	.0226	.7113	-.9291	3.6292	.5755	.1216
Slovak Republic	SVK	70300041	70306770	1	1.2822	-.7221	-.3802	-1.4373	-.9542	-1.6678	-.7867	-.8947
Slovak Republic	SVK	70300041	70307133	1	-.5116	-.2624	.0226	-.1483	-.1636	.6712	.1701	.1216
Slovak Republic	SVK	70300041	70304645	1	.1496	-.2479	-.3802	.9237	-.3431	1.2813	.2933	-.4607
Slovak Republic	SVK	70300041	70305822	1	.5329	-.59	-.7638	.3977	-.1241	.1559	-.1026	-.946
Slovak Republic	SVK	70300041	70306071	1	-.391	-.9232	-.5034	.2724	-.195	.2686	-.6852	-.5251
Slovak Republic	SVK	70300041	70306927	1	.5604	.7665	1.1355	3.6039	1.2731	1.5762	.5755	-.8936
Slovak Republic	SVK	70300041	70304285	1	-1.1412	-.4516	.0226	.5362	.283	.4167	-.8686	.1258
Slovak Republic	SVK	70300041	70305635	1	-1.1206	-.7221	-1.0611	-.1902	-.7299	.428	-.4948	-.959
Slovak Republic	SVK	70300041	70305767	1	-.6902	-.7221	-.7638	-.1902	-.4188	.4001	-.6852	-1.3017
Slovak Republic	SVK	70300041	70306335	1	-.0887051818484096	-.259127643325877	-.133108024531226	.226501746264199	.0768919788540092	.226540537416581	.0235534098120434	-.298768299865295
Slovak Republic	SVK	70300041	70305427	1	-.0508	.0634	-.9607	.2599	.0407	.5979	-.4948	-1.1252
Slovak Republic	SVK	70300041	70300870	1	.5899	-.0862	-.2236	1.2131	-.6565	.207	-.8686	-.2503
Slovak Republic	SVK	70300041	70302060	1	1.0222	-1.9613	-1.7463	1.6989	-.9798	.8896	1.1171	.2546
Slovak Republic	SVK	70300041	70302915	1	1.1532	-2.9627	-1.1592	.4937	-.0262	.3433	-1.3153	-1.1252
Slovak Republic	SVK	70300041	70304334	0	2.0069	.32	1.9359	-.1299	.3646	-.1082	-.0359	2.0955
Slovak Republic	SVK	70300041	70303538	0	1.9336	-.8305	.0226	-.0245	-.1999	-.8849	.3482	.1216
Slovak Republic	SVK	70300041	70304024	0	-.2978	.3875	-.335	.3296	.5115	.5005	.8038	-.4607
Slovak Republic	SVK	70300041	70305296	0	.7597	-.0994	-.7638	.2811	.2273	.4518	-.1026	-.4607
Slovak Republic	SVK	70300041	70303297	0	1.1987	-.7353	.5347	.237	.1383	-.3317	.5755	-.4607
Slovak Republic	SVK	70300041	70306229	0	1.3038	-.2662	1.4967	.3014	.8841	.1866	.5755	.1216
Slovak Republic	SVK	70300041	70301824	0	1.4066	2.6352	1.036	1.2211	.9237	3.6292	2.4277	2.0955
Slovak Republic	SVK	70300041	70300847	0	.8983	.1828	.4173	.1109	.8645	.3561	.1922	.2286
Slovak Republic	SVK	70300041	70302527	0	1.1848	1.3403	.0226	-1.4373	.5923	-.0011	.5755	1.515
Slovak Republic	SVK	70300041	70300868	0	-.3155	2.6352	1.9359	.2643	.9204	.5453	.0405	2.0955
Slovak Republic	SVK	70300041	70301792	0	.4896	-.0862	-.7249	.7113	-.4698	-1.6678	-.1026	-2.5027
Slovak Republic	SVK	70300041	70300180	0	-.3339	-.0862	.0226	.1053	-.0408	.7531	.5755	.1216
Slovak Republic	SVK	70300041	70300795	0	.8141	-.4314	.0226	-.1487	-.1257	-.568	-.1021	.1216
Slovak Republic	SVK	70300041	70300592	0	.4209	-.9216	-.7249	.401	-.4187	.4546	-.2004	-.1563
Slovak Republic	SVK	70300041	70305445	0	.9816	-.817	-.2626	.8898	.628	1.297	.4147	-.8134
Slovak Republic	SVK	70300041	70301532	0	.1176	-2.9627	.0226	1.2836	-3.7095	1.3555	.5755	.1216
Slovak Republic	SVK	70300042	70303915	0	-.5497	1.1352	1.4967	-.3098	.777	.4734	1.836	2.0955
Slovak Republic	SVK	70300042	70305331	1	-.7219	.4658	-.5034	-.7919	-.3972	.2461	.5755	-.6959
Slovak Republic	SVK	70300042	70301981	1	-.9196	.2032	-.9607	.2589	-.0719	.4711	.3482	-1.3027
Slovak Republic	SVK	70300042	70301018	1	-.9959	-.8869	-1.0761	-2.6893	2.078	.7323	-.7693	-.946
Slovak Republic	SVK	70300042	70306918	1	-.7288	-.59	.0226	-.445	.3465	-.3731	-.3763	-.1563
Slovak Republic	SVK	70300042	70301666	1	-1.0401	-.21946704509778	-.171920251502123	.4481	.5819	.0053	.0830260103905983	-.304742646983067
Slovak Republic	SVK	70300042	70302706	0	-.7567	-.62366380936805	-.493431003219296	-.7048	-.7874	-.254133295693876	-.316847558213659	-.67271073863625
Slovak Republic	SVK	70300042	70304836	0	-.7268	1.7162	.4173	-.453	.4024	.7373	.5755	.7627
Slovak Republic	SVK	70300043	70303776	1	-1.4937	-.423102699285048	-.380318835661086	.0589576374630477	-.119258869978493	.204739490255826	-.0724211317763185	-.522935892147917
Slovak Republic	SVK	70300043	70304782	0	.637	-.174431567393009	-.00541917875889167	.313041302406569	.178207432535884	.237801171754788	.0731259927542569	-.182981692526769
Slovak Republic	SVK	70300043	70304386	0	-1.3377	-.593355799635541	-.513111264550728	-.2558	-.6585	-.0106023223390637	-.233641392089106	-.677215255813473
Slovak Republic	SVK	70300043	70301064	0	-.6005	-.603304017949471	-.496925487866844	-.3956	-.6439	-.13713559553021	-.4136	-.695585857517434
Slovak Republic	SVK	70300043	70306523	0	-1.2067	-.389607315207977	-.329820782659288	.0931820763041753	-.0791908975649082	.209192816669775	-.052816295459486	-.477144905480968
Slovak Republic	SVK	70300043	70304257	0	-.8616	-.836806991679237	-.862854193976531	-.294668200464358	-.564809830340284	-.194233795261998	-1.1941	-1.1452908452278
Slovak Republic	SVK	70300043	70306470	1	-.6567	-.0862	-.6241	-.148	-.0995	.414	-1.1908	-.5912
Slovak Republic	SVK	70300043	70305939	0	.2308	-2.9627	-2.664	-.436102885795175	-2.6758	.9228	-2.1355	-2.5027
Slovak Republic	SVK	70300043	70300906	0	-.1936	-.7815	-.2243	.5838	.4104	.334420455884755	.0154	-1.0169
Slovak Republic	SVK	70300043	70306831	0	.4748	-.817	-.301230083490463	.6333	-.2222	1.0196	-.0365255884604838	-.42976872079283
Slovak Republic	SVK	70300043	70302253	0	-1.1633	-.628589931472527	-.529914119587592	-.24524569095737	-.8206	-.0365654666426501	-.263887595035094	-.703536704468246
Slovak Republic	SVK	70300043	70303058	0	-.1282	-.7092	.0226	2.1968	4.8357	.1173	.5755	.1216
Slovak Republic	SVK	70300043	70300358	1	-.9419	-1.3452	-1.5008	.5438	.1538	.8519	-.2432	-.8613
Slovak Republic	SVK	70300043	70301888	0	-1.4863	-.422239055235674	-.379016795270098	.059840079440136	-.118225758494659	.204854314699948	-.0719156412232015	-.5217552186241
Slovak Republic	SVK	70300043	70305175	0	-.0414	-.526096290515503	-.5976	.2204	-.6864	.181788707758783	.5755	-.8411
Slovak Republic	SVK	70300043	70304415	1	-2.2194	-.0862	-.3827	.0994808023488189	.0320066737837991	.334235029947218	.0461	-.1389
Slovak Republic	SVK	70300044	70300489	1	.0612	-1.184	-.3802	-.6323	-.9055	-.7433	-.3055	-.5912
Slovak Republic	SVK	70300044	70302793	1	.5284	-.891	.0226	.319	.6384	.338	-.5806	-.9299
Slovak Republic	SVK	70300044	70300428	1	-.8108	-.0862	.0226	-1.5123	-.2451	-.2793	.5755	.1216
Slovak Republic	SVK	70300044	70304662	1	-1.146	-1.0744	-1.0611	-.0886	-3.7095	.2189	-.6852	-.6073
Slovak Republic	SVK	70300044	70304954	1	-.2396	-.269	-1.6079	-.1976	-.3603	.0652	-.4948	-.9299
Slovak Republic	SVK	70300044	70303978	1	.6068	.788	-1.1274	-.4401	-.7335	-.2154	.0256	-1.3017
Slovak Republic	SVK	70300044	70306841	0	-.6793	-.0055	.0226	-.8341	.3654	-.801	-.1061	-.2432
Slovak Republic	SVK	70300044	70305571	0	-.055	.0666	.4173	-.2027	.4476	.4129	.1648	.4504
Slovak Republic	SVK	70300044	70301614	0	.8412	-.4314	.4173	-1.1482	.1302	-1.6678	.3473	.1216
Slovak Republic	SVK	70300044	70301842	0	-.2032	-1.0325	-.7902	.7365	.0625	.7822	-2.1355	-.0358
Slovak Republic	SVK	70300044	70303468	0	.0728	-.0862	.0226	.7113	-.0408	1.0712	.5755	.1216
Slovak Republic	SVK	70300044	70303543	0	-.3586	.7156	.4173	-.0498	.6396	-.3317	.1693	.1216
Slovak Republic	SVK	70300044	70306069	0	-1.1497	.0502	-.7638	-.1635	.2313	-.4016	.1648	-.1563
Slovak Republic	SVK	70300044	70306395	0	-.88	-.013	.0226	.7113	1.5295	.4896	-.9568	.9883
Slovak Republic	SVK	70300044	70304398	0	-.4775	-.5197	.4173	-.0168	.1572	.1132	-.2008	-.1563
Slovak Republic	SVK	70300045	70302601	1	1.3277	.3875	-.4728	.4223	-.0938	.3184	-.3237	-.1865
Slovak Republic	SVK	70300045	70303194	0	1.448	-.891	.4173	.0049	-.7904	-.1091	.1693	-.6073
Slovak Republic	SVK	70300045	70301028	0	.9965	.1945	.4173	.4589	.5218	.0766	1.656	-.2503
Slovak Republic	SVK	70300045	70302009	0	.9731	-1.1522	-.1587	-.1785	-.9393	-.7054	.8038	-.1563
Slovak Republic	SVK	70300045	70306977	1	.7139	-.59	-.7638	-.0963	-.2647	.1986	-.4948	-1.0788
Slovak Republic	SVK	70300045	70302632	1	.0987	.1245	.0226	.0397	-.2842	-.5569	-.535	-.7496
Slovak Republic	SVK	70300045	70300876	1	-.262	-.8841	-.5034	.0241	-.4879	.0211	-.2821	-.4377
Slovak Republic	SVK	70300045	70303512	1	-.056	-1.0744	-1.3325	-.2358	-1.094	-1.6678	-1.2871	-1.2864
Slovak Republic	SVK	70300045	70306467	1	-.6091	-.59	-.652	.0043	-.278	.1892	-.216	-.7108
Slovak Republic	SVK	70300045	70305674	1	.3453	1.153	.5462	.4903	.8722	.9805	.5755	-.4607
Slovak Republic	SVK	70300045	70303259	1	.522	-.8324	-.9285	.0927	-.2848	.3745	-1.305	-1.4637
Slovak Republic	SVK	70300045	70303935	1	.8776	-.0862	.0226	.3461	.5708	.6993	.0256	.1216
Slovak Republic	SVK	70300045	70301784	1	.9272	.7989	-.829	.705	.5733	-.1627	1.0645	-.1314
Slovak Republic	SVK	70300045	70303423	1	.0323	.6464	-1.0611	-.1346	-.0074	-1.6678	1.0903	-.9111
Slovak Republic	SVK	70300045	70303552	1	1.2917	.0347	-.5034	.2498	-.1621	-.801	-.8012	-.4607
Slovak Republic	SVK	70300045	70302643	1	1.0107	-.1139	1.9359	.4804	.3503	-.0737	.3482	1.515
Slovak Republic	SVK	70300045	70306064	1	.7357	-.59	-1.5883	.3964	-.3084	-.8849	.075	-1.113
Slovak Republic	SVK	70300045	70306603	1	.8375	-.273403118525903	-.0743017359757762	.164659515050407	-.1686	.117345289420357	-.0205008981721806	-.267982425856802
Slovak Republic	SVK	70300045	70303011	1	-.2578	-.59	-.691	-.087	-.594	-.9292	-.6852	-1.7071
Slovak Republic	SVK	70300045	70305113	1	1.2836	.3326	.0226	.4048	.2618	.5185	-.4948	.1216
Slovak Republic	SVK	70300045	70301235	1	.9805	.2063	.3461	1.3142	.9627	.925	-.3907	.839
Slovak Republic	SVK	70300045	70302557	1	.3804	-.4203	-.1627	-.2537	-.2184	-.6274	-.6007	-.8443
Slovak Republic	SVK	70300045	70304896	1	1.3066	-.269	.586	.3802	.5222	-.6567	-.216	-.1314
Slovak Republic	SVK	70300045	70307063	1	.6002	-.2741	-.7566	-.4543	-.6606	-.4611	-.6852	-1.2412
Slovak Republic	SVK	70300045	70304261	1	-.9101	-.2479	.4173	.8163	.3771	-.2042	.1701	.1216
Slovak Republic	SVK	70300045	70300283	1	.0038	-.7221	-.9607	-.3607	-.2316	-.5569	-.6852	-.7496
Slovak Republic	SVK	70300045	70304820	1	.5584	.8046	.0226	-.3665	.4678	-.2785	-.6852	-.4607
Slovak Republic	SVK	70300045	70304347	0	1.2019	.5746	1.9359	-.1678	.4163	-.159	2.4277	2.0955
Slovak Republic	SVK	70300045	70301887	0	1.2488	.9275	.7162	.5911	.0397	.1533	-.6803	.149
Slovak Republic	SVK	70300045	70305581	0	1.2445	.4435	-.5544	-.3976	-.0128	-.4173	.0215	-.3297
Slovak Republic	SVK	70300045	70305847	0	.2469	-.3882	-.691	-.0476	.3802	-.2551	-.3499	-.3848
Slovak Republic	SVK	70300045	70300747	0	.3556	-.2662	.0226	.3666	.0947	-1.6678	2.4277	1.4234
Slovak Republic	SVK	70300045	70302796	0	.5507	-.59	.0226	-.5206	-.3984	.137	.5755	-.1563
Slovak Republic	SVK	70300045	70300674	0	1.2893	-.7306	.0226	.1136	.3079	.3857	.5755	.1216
Slovak Republic	SVK	70300045	70300448	0	.2414	.0502	.7162	-.0378	.5688	.1662	.5755	.1216
Slovak Republic	SVK	70300045	70303443	0	.7072	.0527	1.9359	.3646	-.342	-1.6678	.9911	2.0955
Slovak Republic	SVK	70300045	70304674	0	.0667	-.5872	-.4806	.7113	.3072	-.0518	.5755	-.4607
Slovak Republic	SVK	70300045	70304780	0	.0459	-.7221	-.7638	-.1738	-.1421	-1.2919	.0221	-.7496
Slovak Republic	SVK	70300045	70303462	0	1.2883	.1221	.0226	-.4909	-.2564	-.3451	-.0585	.5823
Slovak Republic	SVK	70300046	70300871	1	.8855	.9484	.659075364311884	.8027	.2674	1.3591	.5755	.4994
Slovak Republic	SVK	70300046	70304392	1	.2415	-.399256679065626	-.228155776792952	.4347	-.5243	.220965815720798	-.0698424690825178	-.423094622794343
Slovak Republic	SVK	70300046	70302622	1	-.0917	-.342002670569271	-.204517523288719	.3608	-.236	.244434369549702	-.0247156968932354	-.381842648339373
Slovak Republic	SVK	70300046	70306555	1	-.7165	-.847	-.7902	.4606	-.5574	-.153	-.6595	-1.775
Slovak Republic	SVK	70300046	70302824	1	-.8511	-.292083055150951	-.219688039967449	.2621	.1307	.290512521003503	.025224869385069	-.367552199989875
Slovak Republic	SVK	70300046	70304156	1	-.9912	-.59	.0226	-2.6694	-.1957	-.0518	-.6852	-.1563
Slovak Republic	SVK	70300046	70306320	1	.7321	-.0862	-.9607	.183	.1413	.3537	-.1533	-.7496
Slovak Republic	SVK	70300046	70304309	1	.6904	-.168199325198878	.00397662622471798	.319409194511504	.18566258837869	.238629769770485	.0767737218808035	-.174461697098145
Slovak Republic	SVK	70300046	70304015	1	.7602	2.6292	1.9359	.1471	-.3683	.4503	-1.5596	-1.3017
Slovak Republic	SVK	70300046	70302126	1	.5275	-.847	-.3048	-.0321	-.3903	-.5519	-1.5848	-1.3017
Slovak Republic	SVK	70300046	70303362	1	1.3389	.8762	-.2614	.09	.4204	.6479	.5755	.2224
Slovak Republic	SVK	70300046	70303786	1	.7846	-.0933582772356597	.0728465450121414	1.2265	.2025	.629947910768337	.217319372858314	-.110280234246424
Slovak Republic	SVK	70300046	70304804	1	-.1645	-.267973554632634	-.146444229215131	.217463296374639	.0663102900637979	.225364443110954	.0183759010889562	-.310861399194226
Slovak Republic	SVK	70300046	70306167	1	1.7018	-.0501601912074154	.181933876419902	.440017547974627	.326863798480085	.254323478255044	.145861984775732	-.0130923454781005
Slovak Republic	SVK	70300046	70300328	1	-.0887051818484096	-.259127643325877	-.133108024531226	.226501746264199	.0768919788540092	.226540537416581	.0235534098120434	-.298768299865295
Slovak Republic	SVK	70300046	70302118	1	-.7591	-.7221	-.4806	.807666117465435	.5267	1.2795	.3482	-.5912
Slovak Republic	SVK	70300046	70305312	0	1.4365	1.4003	.8038	1.2171	1.5381	1.4501	1.0367	.6559
Slovak Republic	SVK	70300046	70303314	0	1.5403	-.3582	.0226	.7456	-.6064	.0783	.5755	-.5305
Slovak Republic	SVK	70300046	70300374	0	.0443	-.166776923109028	-.045718855783008	.456	-.0667	1.0884	.14577296738168	-.212109455236315
Slovak Republic	SVK	70300046	70303088	0	-.0887051818484096	-.259127643325877	-.133108024531226	.226501746264199	.0768919788540092	.226540537416581	.0235534098120434	-.298768299865295
Slovak Republic	SVK	70300046	70301913	0	-.4001	-.295268751638238	-.188659214479241	.5561	-.0532	.369855163322425	.0379755199112527	-.353663986023196
Slovak Republic	SVK	70300046	70302853	0	1.694	-.4314	-.3802	1.3438	.548241481030156	1.1353	.3482	-.5912
Slovak Republic	SVK	70300046	70302860	1	.8372	-.891	.0226	.8546	-.0162	1.0329	-.6852	-.959
Slovak Republic	SVK	70300046	70301264	1	1.3301	-.0935407983901584	.116532739483428	.395692725963313	.274970887866393	.248555877460393	.120471330911737	-.0723972574784668
Slovak Republic	SVK	70300046	70302688	1	.8402	.0502	.0226	.545	.2726	.6218	-.2821	-.4784
Slovak Republic	SVK	70300046	70303884	1	.5667	-1.2524	-1.0611	.1484	-.6195	.2278	-2.1355	-.8936
Slovak Republic	SVK	70300046	70307253	1	1.4151	.4012	-.691	.3024	.299	1.4524	-.4948	-.4607
Slovak Republic	SVK	70300046	70305988	1	.9551	-.0862	-.9607	.1418	-.0089	.7118	-.2852	-.4607
Slovak Republic	SVK	70300046	70301114	1	.0559	-.2872	-1.5553	.2142	.0872	.5548	-1.5848	-1.3017
Slovak Republic	SVK	70300046	70301313	1	-.7303	-.59	-.7902	.6198	-.3131	-1.6678	.3482	.1216
Slovak Republic	SVK	70300046	70300699	1	.8785	-.149976081734935	.0338984619723414	.336588807833613	.2005	.237782395874876	.0863517459124803	-.148015903491554
Slovak Republic	SVK	70300046	70304378	0	-.0137	-.0862	.0226	.5552	.3359	.5475	.5755	-.6912
Slovak Republic	SVK	70300046	70303970	0	.7567	-.197969922854617	-.0161993204584447	.263686978944282	.1014	.1601	.0455656230578695	-.199257232824923
Slovak Republic	SVK	70300047	70306096	1	-1.1667	-.2662	-.7638	.7964	.2958	.5423	.5755	-1.1252
Slovak Republic	SVK	70300047	70302307	1	-.3445	-.5994	-1.9209	.7915	.3085	.5137	.1575	-.8443
Slovak Republic	SVK	70300047	70304722	1	-.2877	-.0862	.0226	.4098	.7887	.3912	.3482	-.1563
Slovak Republic	SVK	70300047	70303261	1	-.8831	-.0862	.0226	.2671	.253	.5883	-.3912	-.4607
Slovak Republic	SVK	70300047	70301483	0	-.5112	1.3697	.7162	.2549	.4196	.4005	.3482	-.2503
Slovak Republic	SVK	70300047	70302312	0	-.8244	-1.3151	-.869892754705686	-.4344	-.892	-.3164	-.9057	-.959
Slovak Republic	SVK	70300047	70303268	0	-.8032	-.4488	.6825	.4379	.1981	.6247	.5755	.1216
Slovak Republic	SVK	70300048	70306978	0	-.7343	-.0862	.0226	1.2836	-1.4951	-1.6678	.5755	.1216
Slovak Republic	SVK	70300048	70306845	0	-1.184	-.386958028732195	-.325826685784233	.0958890266933514	-.0760217582834158	.20954504841053	-.0512656690330327	-.473523109671422
Slovak Republic	SVK	70300048	70304326	1	-.6695	-.2111	-1.3074	.7113	-1.56	-1.6678	.5755	-.5711
Slovak Republic	SVK	70300048	70304689	0	-.1891	-.9268	-1.4259	.4485	.3493	1.0196	.0154	-.3917
Slovak Republic	SVK	70300048	70305694	0	-1.022	-1.215	-.9533	-.8975	-1.0554	-.8849	-.0987	-.8198
Slovak Republic	SVK	70300048	70306321	0	1.3501	-.2662	.0226	.7025	1.307	-.3164	.5755	.1216
Slovak Republic	SVK	70300049	70300963	1	.5558	-.983	-.4806	.4144	-.6671	-.0288	-.1727	-.5912
Slovak Republic	SVK	70300049	70300003	1	.8488	-2.9288	-2.664	.4485	-3.7095	-1.6678	-2.1355	-2.5027
Slovak Republic	SVK	70300049	70300938	1	-.2583	1.4003	1.9359	3.5383	4.8357	3.6292	2.4277	2.0955
Slovak Republic	SVK	70300049	70300650	1	-.071	-1.6851	-.2626	.5262	-.3708	.535	-.411	-.3657
Slovak Republic	SVK	70300049	70306715	1	2.245	1.7162	.9268	.5606	1.4443	1.4665	1.1417	1.515
Slovak Republic	SVK	70300049	70305817	1	-.8845	1.3889	.4173	-1.3172	.4353	-.3128	.5755	.1216
Slovak Republic	SVK	70300049	70305545	1	.5556	-.4314	.4173	-.8335	.2471	-.5141	.5755	.1216
Slovak Republic	SVK	70300049	70303524	1	1.214	-.0862	-1.3074	.4287	1.0889	-.006	-2.1355	2.0955
Slovak Republic	SVK	70300049	70306971	1	.4953	-.6569	.0226	1.2836	4.8357	1.5721	.5755	-.7507
Slovak Republic	SVK	70300049	70306735	1	1.4317	-1.0325	-.2737	.6958	.1503	.4668	-.0817	-.7761
Slovak Republic	SVK	70300049	70303531	1	.7854	-.7353	.6407	-.7397	-.873	-.8849	.1693	1.515
Slovak Republic	SVK	70300049	70301954	0	.5547	-1.3452	.4548	.4556	-.099	.7435	.0154	-.4749
Slovak Republic	SVK	70300049	70303444	0	-.9926	-.7221	-.9607	.2717	-.4909	-.2991	-.5974	-.9299
Slovak Republic	SVK	70300049	70302412	0	1.4341	1.1576	.0226	3.6039	1.2974	1.3468	.5755	.1216
Slovak Republic	SVK	70300049	70304083	0	-.2592	-.2479	-.5836	.0084	-.2783	.1631	-1.1501	-.5912
Slovak Republic	SVK	70300050	70304303	0	-.8046	-1.4457	-1.0217	.4401	-.6757	.5827	-.6629	-1.4355
Slovak Republic	SVK	70300050	70306438	1	-1.7529	-.2479	-.283259897773914	-.4351	-.253364119281214	.0005	.075	-.3969
Slovak Republic	SVK	70300050	70303411	1	.9648	.6464	.6496	-.328	.8736	-.7093	.3415	1.1232
Slovak Republic	SVK	70300050	70301856	1	.86	.8089	.8116	.6408	.7495	.219	-.3912	.2546
Slovak Republic	SVK	70300050	70307252	1	.9813	.2032	-.3076	1.0092	.2558	1.4886	.1693	-.4377
Slovak Republic	SVK	70300050	70306499	1	.526	-.0862	-.9607	-1.5123	.0256	-.8849	.5755	-1.3295
Slovak Republic	SVK	70300050	70300984	1	-.0765	-.5073	.4173	-.6382	.2482	-.7433	-.535	-.1563
Slovak Republic	SVK	70300050	70300536	1	.6824	-1.0744	.0226	.1036	.0618	-.5037	.0221	-.4607
Slovak Republic	SVK	70300050	70305043	1	-.3791	-.8802	-.2827	.7626	-.2898	.9085	.0951	-.7507
Slovak Republic	SVK	70300050	70301549	0	-1.3047	-.7815	-.5887	-.6342	-.8734	-.4318	-.414	-.5079
Slovak Republic	SVK	70300050	70303236	0	-.4892	-.8213	.0226	.6333	-.0408	.407	-.176	-.4607
Slovak Republic	SVK	70300050	70301077	0	-.0764	-1.3452	-.6446	.7739	-.0408	1.1298	-1.1941	-.3368
Slovak Republic	SVK	70300050	70306265	0	-.8759	-.351000092027854	-.271616058154081	.132629617658339	-.033008022044302	.214325779658397	-.0302195015444748	-.424365607956832
Slovak Republic	SVK	70300050	70304169	0	-.6011	.4571	1.9359	.0511	-.269	-.8849	-1.0451	.1216
Slovak Republic	SVK	70300050	70302969	0	-.5897	-.0862	.0226	-2.6893	2.0116	.9024	.0254	-.2503
Slovak Republic	SVK	70300050	70307094	0	-.9809	-.0862	.0226	.978	.6496	1.2153	.5755	.1216
Slovak Republic	SVK	70300050	70303498	0	.8234	-.0853	1.9359	.6241	.2119	-1.6678	.3415	1.1232
Slovak Republic	SVK	70300050	70303155	0	.0937	.631	-.2737	-2.6893	.5762	-1.6678	-.2249	-.3917
Slovak Republic	SVK	70300050	70306863	0	-.3912	-.7815	-.7249	3.6039	.6295	1.2605	.0447	-.5251
Slovak Republic	SVK	70300050	70300177	0	.6429	-.0071	.0226	.7113	-.0408	1.0062	.5755	.1339
Slovak Republic	SVK	70300050	70300524	0	-1.0259	.0789	.0226	.4655	1.0468	-.7847	-.6852	-.9299
Slovak Republic	SVK	70300050	70303823	0	1.0907	.468	.586	-2.6893	-.131	-.8849	-1.0457	-.0604
Slovak Republic	SVK	70300050	70304436	0	-.1499	-.2662	.1386	-.53	-.4926	-.298	1.1375	-.5305
Slovak Republic	SVK	70300051	70306164	0	-2.0208	-.7087	-1.0611	-.7673	-.5222	.3314	-.2852	-1.0633
Slovak Republic	SVK	70300051	70300275	0	-1.8774	-.4174	-.9285	-1.7984	-.2735	-.037	-2.1355	-.7496
Slovak Republic	SVK	70300051	70303922	1	-2.1531	-.500060386603587	-.496341191582288	-.0196750976304704	-.211317479767756	.194507701275483	-.11746443863109	-.628143476148568
Slovak Republic	SVK	70300051	70303137	1	-2.1976	.0117	-.8489	.533	-.3479	.2403	-.091	-1.1252
Slovak Republic	SVK	70300051	70303326	1	-1.3518	-.0862	-.9899	.0567	.2252	.1307	-.7474	-1.6557
Slovak Republic	SVK	70300051	70304123	1	-1.3054	-.4136	-.8627	-.7395	-.6364	-.0766	.1648	-.959
Slovak Republic	SVK	70300051	70307174	0	-1.4489	-.598446200274915	-.497029135437193	-.101914472347311	-.9291	.5039	-.396	-.5711
Slovak Republic	SVK	70300052	70302192	1	-.8049	-.1058	-.227	-.046	.3966	.7606	-.5202	.346
Slovak Republic	SVK	70300052	70304034	1	1.1761	1.031	1.1657	.3218	.1257	.6005	-.3907	1.515
Slovak Republic	SVK	70300052	70306290	0	.0773	.0502	-.6928	-.0055	.1146	.6898	.1648	-.5912
Slovak Republic	SVK	70300052	70300820	0	-.196046218241194	-.493711628095223	-.754240196325155	.4831	.893	.281371124120986	-.461317243437707	-1.4694
Slovak Republic	SVK	70300052	70303657	0	-.6	-.318800174024844	-.223071065738764	.165530393533834	.00551028314353154	.218606869406163	-.0113729010573176	-.380345631575608
Slovak Republic	SVK	70300052	70302817	0	.4469	-.4314	.0226	-.0802	-.1845	.8702	.3482	-.3297
Slovak Republic	SVK	70300052	70303705	0	.9911	-.2624	-.6843	-2.6893	-.8744	-.3199	-.2004	-1.2688
Slovak Republic	SVK	70300053	70300933	1	-.4643	-.0862	1.9359	.7113	.8779	.792	.5755	2.0955
Slovak Republic	SVK	70300053	70306160	1	.4404	-1.1408	-.7638	.0951	-.0755	.2234	-.6852	-1.1252
Slovak Republic	SVK	70300053	70303847	1	-.6972	.4061	1.9359	.2234	.1706	.3065	-2.1355	-.1563
Slovak Republic	SVK	70300053	70305243	1	-.1705	-.0862	.9726	.5236	.2832	.0414	.5755	.346
Slovak Republic	SVK	70300053	70306677	1	1.224	-.2662	-.227	-.2594	.074	-.4708	.0221	-.1563
Slovak Republic	SVK	70300053	70301134	1	-.7435	-.7221	-.4246	-.2384	-.8119	.1307	.0154	-.5093
Slovak Republic	SVK	70300053	70301548	1	-1.0214	-.0862	-.7638	-.6792	.5338	.1448	-.6852	-.1563
Slovak Republic	SVK	70300053	70306796	0	-1.1359	-.0862	.0226	1.1926	1.638	1.0896	.5755	-.2503
Slovak Republic	SVK	70300053	70304288	0	.8984	-1.3393	-.6843	-.9645	.0151	-.526	-.5832	-.1563
Slovak Republic	SVK	70300053	70304650	0	-.7068	.9535	.0226	-.0451	1.1562	-.5011	-.4805	-.4607
Slovak Republic	SVK	70300053	70306300	0	1.1796	-.0071	.0226	.1141	.1775	.7652	.5755	.1216
Slovak Republic	SVK	70300053	70301852	0	.024	-1.1429	-.227	.1053	-1.1398	-.1817	.5755	-.5912
Slovak Republic	SVK	70300054	70304117	1	-.1058	-.0862	-.7249	.4567	.0235	.3902	-.1727	-.9603
Slovak Republic	SVK	70300054	70302591	1	-.9487	-.7737	-.1587	-.5042	-.1179	.1022	-.4948	-.7496
Slovak Republic	SVK	70300054	70301177	1	.5631	-.2479	.0226	.6945	-.3846	-.4223	-.8686	-.5912
Slovak Republic	SVK	70300054	70306489	1	1.2516	-.102702427832842	.102720554254713	.386331686071228	.264011529558148	.247337807343685	.115109032476645	-.0849219698594966
Slovak Republic	SVK	70300054	70301751	1	-.5883	.2517	.5347	.1053	-.0408	.2393	.5755	.1216
Slovak Republic	SVK	70300054	70304212	1	-.8106	-.59	.0226	.9515	.6233	-.3242	.5727	-.7507
Slovak Republic	SVK	70300054	70304607	1	-.4751	-1.3452	-1.1926	.1053	-.9291	.4394	-.259358581441904	-.419
Slovak Republic	SVK	70300054	70307087	0	.1765	-.0862	.0226	.7113	-.0408	1.5721	.5755	.1216
Slovak Republic	SVK	70300054	70303260	0	-.7967	-.8213	.0226	.7484	-.3627	.9679	.1922	-.7496
Slovak Republic	SVK	70300054	70302755	0	.2979	-.0862	.0226	.7113	-.1073	1.0062	.5755	-.7496
Slovak Republic	SVK	70300054	70304724	0	-.705	2.6352	.0226	1.2836	.5281	.7443	.5755	-.5251
Slovak Republic	SVK	70300055	70304241	1	1.479	-.401114304103865	-.134227110862667	.0996	-.7337	-.0192601311012345	-.140423937417651	-.361421528765288
Slovak Republic	SVK	70300055	70300305	1	.4567	-.59	-.691	.2332	.5439	-1.6678	.0221	-.4607
Slovak Republic	SVK	70300055	70304131	1	1.6673	-.267065740037077	-.00500817039071644	.0074	-.2993	-.0131632274027205	-.0556768543998468	-.220215509443692
Slovak Republic	SVK	70300055	70304110	1	.6966	-.167475731535889	.00506752493068022	.320148537789605	.186528168270552	.23872597403448	.0771972409928745	-.173472484145758
Slovak Republic	SVK	70300055	70301470	1	1.0592	-.125157173116565	.0688675040890486	.363388194666932	.237150630978448	.244352371796494	.101966278095604	-.115619481478734
Slovak Republic	SVK	70300055	70301874	0	-.6842	-.0994	.0226	.3128	.0425	-.5086	-.1026	.1216
Slovak Republic	SVK	70300055	70304501	0	-.9927	-.318623211353028	-.253005511239041	.183478210345204	.0916	.25897129320647	.00215249511232843	-.399015775867299
Slovak Republic	SVK	70300055	70302606	0	-.2457	.2465	.0226	-.6675	.2112	-1.0529	-.0857	.1216
Slovak Republic	SVK	70300055	70302315	1	.0309	-.8232	-1.0611	-.0326	-.3638	-1.0529	-.6852	-.959
Slovak Republic	SVK	70300055	70301330	1	1.3619	-.3667	-1.6145	-.3538	-.934	-.2002	-.6852	-1.3017
Slovak Republic	SVK	70300055	70305806	1	1.182	-.230052649722415	-.0116413160820174	.2151	-.3142	.5294	.0255573971557949	-.213588917161473
Slovak Republic	SVK	70300055	70305804	1	.6195	-1.2209	-.596204166257875	-.013	-.8747	-.0005	-.390762476070997	-.748047649059582
Slovak Republic	SVK	70300055	70301564	1	.0806	.5696	.4173	.0105	-.1596	-.1455	.3473	.3663
Slovak Republic	SVK	70300055	70301774	1	.979	-1.516	-.711	-.43	-1.0794	-.9484	-1.5848	-1.0169
Slovak Republic	SVK	70300055	70303246	1	1.6949	-.847	-1.0611	-.2201	-.4706	-.8849	-1.0084	-1.0788
Slovak Republic	SVK	70300055	70303126	1	.2653	-.9443	-.5034	-.0624	-1.1583	-.7433	-.4948	-.7496
Slovak Republic	SVK	70300055	70306430	1	-1.1998	.6492	-.4806	.0456	.4753	-.8768	-.216	-.7496
Slovak Republic	SVK	70300055	70301877	1	.3883	-.486690679044934	-.290262340654887	-.115390232441519	-.724	-.0520582520146715	-.192265522983154	-.493440966206402
Slovak Republic	SVK	70300055	70304564	1	-.634	-1.1088	-.934	3.6039	-.0539	.6558	.5755	-1.0692
Slovak Republic	SVK	70300055	70303709	1	1.8832	-.59	.0226	-2.6893	-3.7095	-1.6678	-.6852	-1.1252
Slovak Republic	SVK	70300055	70304355	1	.2391	.2032	-.4728	.0555	-.1904	.3551	.0221	-.6924
Slovak Republic	SVK	70300055	70305759	1	.9334	1.3889	-.6587	.4855	.4921	.4541	-.309	-.9299
Slovak Republic	SVK	70300055	70300642	1	.3532	-.9334	-.8627	-.0854	-.6758	-.2737	-.9789	-1.7277
Slovak Republic	SVK	70300055	70303752	0	1.127	2.6352	1.9359	.1625	.3475	-1.6678	2.4277	2.0955
Slovak Republic	SVK	70300055	70301650	0	.485	.2032	.3461	.4366	.558	.8122	.8038	.7864
Slovak Republic	SVK	70300055	70305454	0	1.0145	.1915	.586	.4655	.4426	.2439	.1701	.7099
Slovak Republic	SVK	70300055	70301695	0	.9679	-.2662	.0226	-.0521	.413	.1041	.5755	-.2503
Slovak Republic	SVK	70300055	70300900	0	.8415	-.438	.4173	-.0445	.0856	.2765	1.2262	.4504
Slovak Republic	SVK	70300055	70305960	0	.3995	.9349	-.3048	-.3418	-.8513	-1.6678	.5409	-.3549
Slovak Republic	SVK	70300055	70302814	0	-.1324	-.4314	-.4806	.2164	-.2231	-.252	.1648	-.1865
Slovak Republic	SVK	70300056	70303945	0	.2218	1.7671	1.9359	.571	.823	.3596	2.4277	1.3857
Slovak Republic	SVK	70300056	70305084	0	1.0429	.3289	.7162	.5735	1.3028	.7668	-.2821	.2546
Slovak Republic	SVK	70300056	70303290	0	1.3187	.5836	1.0433	.1675	.3116	.5882	.8038	.6663
Slovak Republic	SVK	70300056	70300490	1	.1403	.3326	-.4396	.9081	1.2766	.8295	-.6852	-.4607
Slovak Republic	SVK	70300056	70301277	1	1.0267	-.0862	.0226	.7113	.1985	.1471	-.2004	.1216
Slovak Republic	SVK	70300056	70304388	1	.716	-.0862	.0226	1.2836	-.0318	1.0785	-.3912	.1216
Slovak Republic	SVK	70300056	70305206	1	1.2179	1.3403	1.013	.2434	.3105	.2603	-1.5848	1.515
Slovak Republic	SVK	70300056	70304688	1	.2325	.3326	-.9285	.3247	-.119	.2443	-.6625	-.4607
Slovak Republic	SVK	70300056	70303791	1	1.1867	.4012	-.5252	.1238	-.8266	-.2766	-.216	.2224
Slovak Republic	SVK	70300056	70303280	1	-.6168	-.4314	-.4728	.2951	.2768	-.6567	.0221	-.7317
Slovak Republic	SVK	70300056	70305994	1	-.4903	-.4203	-.5034	.4039	-.0228	-.7793	-.0857	-1.0788
Slovak Republic	SVK	70300056	70300818	1	.7451	.4055	.8425	-.0919	-.6553	-.3541	-.4948	-.3297
Slovak Republic	SVK	70300056	70302547	1	-1.0094	-.2509	.9192	.4544	-.151	-.0443	-.6852	.7627
Slovak Republic	SVK	70300056	70300397	1	.7174	-.2662	-1.3325	-.1346	-1.0772	-.5037	-2.1355	-1.6492
Slovak Republic	SVK	70300056	70305511	1	.2555	.3678	.4173	.3783	-.2806	.2999	-.8012	-.8443
Slovak Republic	SVK	70300056	70303482	1	-.6561	-.59	-.7638	.0344	-.4748	-.5569	-.414	-.9299
Slovak Republic	SVK	70300056	70301611	1	1.1908	-.59	-.691	.1113	-.1975	-.5519	-.216	-.4607
Slovak Republic	SVK	70300056	70307144	1	-.2855	-.0862	.0226	.6285	.0883	-1.6678	.5755	.1216
Slovak Republic	SVK	70300056	70305375	1	1.511	-.16	-.4728	.2346	-.427	.1031	-.6852	-.7496
Slovak Republic	SVK	70300056	70303433	1	-.0409	-.59	-.4728	.135	.6876	-.2942	.6296	-.959
Slovak Republic	SVK	70300056	70304813	1	.7353	-.0862	-.691	.7183	.0743	1.4099	.5755	-1.0788
Slovak Republic	SVK	70300056	70307020	1	.4026	-.0862	.0226	-.2327	.3503	.3542	-.6852	-.4607
Slovak Republic	SVK	70300056	70307039	1	1.5079	-.7221	-.1587	.202	-.0437	-.0468	-.216	-.7496
Slovak Republic	SVK	70300056	70301464	1	.2468	1.7671	.7162	.5939	.6217	.5269	.5755	-.4607
Slovak Republic	SVK	70300056	70305983	1	-.1004	-.8379	.0226	.5506	.306	-1.6678	-.4948	-.959
Slovak Republic	SVK	70300056	70305398	1	.1326	-.59	-.7638	.2377	-.3901	-1.6678	-.4948	-.7639
Slovak Republic	SVK	70300056	70300209	1	.168	-1.1772	-.4728	.6285	-.017	.5731	-.7025	-.4607
Slovak Republic	SVK	70300056	70303249	1	1.2467	.3289	.9247	.3792	1.3091	.6828	.5755	-.222
Slovak Republic	SVK	70300056	70301322	1	-.8923	-.6593	.0226	.2337	.1355	-.5875	-.6852	-.4607
Slovak Republic	SVK	70300056	70300543	1	-.2501	-2.9627	.0226	.9727	.947	1.3561	-.3727	-.9299
Slovak Republic	SVK	70300056	70305671	0	1.1934	-.2479	1.9359	.1123	-.4392	-.2408	.3482	1.4234
Slovak Republic	SVK	70300056	70304286	0	-.0724	-.2662	-.5373	.6835	.2136	-1.6678	-.0171	.0208
Slovak Republic	SVK	70300056	70305127	0	.8212	-.4314	1.4967	.4711	.17	.0234	.5755	-.1563
Slovak Republic	SVK	70300056	70306359	0	.6021	1.3403	1.9359	.9388	2.1635	.742	1.2262	1.0177
Slovak Republic	SVK	70300056	70304490	0	.1498	-.0862	1.9359	.3963	.3726	2.1121	2.4277	-2.5027
Slovak Republic	SVK	70300056	70303158	0	-.1908	.6321	.0226	.6533	1.1473	-.4959	.5755	-.5475
Slovak Republic	SVK	70300056	70305715	0	-.6812	-1.3469	-.1972	.4741	-.2194	-.5569	.0256	.1216
Slovak Republic	SVK	70300056	70305381	0	-.3999	-.6616	.0226	.184	.0062	.7488	.5755	.1216
Slovak Republic	SVK	70300056	70303083	0	.8787	-.4314	.0226	.7113	-.2262	.0192	.0256	-1.1252
Slovak Republic	SVK	70300057	70300761	1	-.6819	-.2662	-1.0611	.2058	.0968	.5909	-.3763	-.806
Slovak Republic	SVK	70300057	70306266	1	-.7919	-.6593	-.6116	.3604	.1869	1.3996	.3482	-.1563
Slovak Republic	SVK	70300057	70303617	1	-.6378	.0502	.4173	-.2177	-.0965	.2099	-.3912	-.1563
Slovak Republic	SVK	70300057	70302249	0	-.6221	-1.5407	-1.2567	-.5088	-.5546	-.1443	-.0857	-.9943
Slovak Republic	SVK	70300057	70300553	0	-.7718	-.2479	.0226	-.0628	-.2636	.1148	.9628	.4777
Slovak Republic	SVK	70300057	70301262	0	-.3127	-.2613	.0942	-.4472	.2459	.0629	.0444	-.1314
Slovak Republic	SVK	70300057	70302263	0	.1356	-.4343	-.9285	-.1386	.5081	.3619	.1922	-.2503
Slovak Republic	SVK	70300057	70306619	0	.5116	.8655	.4173	.259	1.1308	.7747	.8038	.7627
Slovak Republic	SVK	70300057	70302934	0	-.683	.0502	.0226	-.4651	.0174	.3244	-.3912	-1.1252
Slovak Republic	SVK	70300057	70301802	0	.5443	.3326	.0226	.1146	-.25	.1331	.1701	-.5251
Slovak Republic	SVK	70300057	70304931	0	-.3067	.5836	.8801	1.4392	.2355	1.5003	1.2798	.7611
Slovak Republic	SVK	70300057	70305533	0	-1.3574	.3289	.7162	-.4696	-.1144	-.1225	1.1171	.7627
Slovak Republic	SVK	70300058	70305501	1	-.912	-.355213274484936	-.277967903845248	.128324731797138	-.0380479307694951	.213765622572879	-.032685475729275	-.430125380147344
Slovak Republic	SVK	70300058	70302322	0	-1.7682	-1.8064	-.6932	-.4103	-.357	.416	-.403	.1216
Slovak Republic	SVK	70300058	70302760	0	-.6728	-1.226	-.2626	.6333	-.2163	.5655	.3379	-.3954
Slovak Republic	SVK	70300058	70305578	0	-.3577	2.6352	1.2899	1.4124	.8402	1.2252	1.5204	.9642
Slovak Republic	SVK	70300058	70300668	1	-1.3884	-.0862	.0226	.1081	-3.7095	.4394	-.6852	-2.5027
Slovak Republic	SVK	70300058	70306986	1	-1.4477	.9535	-.2827	-.2699	-.2591	.2842	.0221	-.959
Slovak Republic	SVK	70300058	70304511	1	-.9157	-.0862	-.691	-.6792	.6845	.6193	-.8686	-.8443
Slovak Republic	SVK	70300058	70300544	1	-.9282	-.4314	.6407	.5048	-.1822	.9031	1.3656	-.4607
Slovak Republic	SVK	70300058	70306282	1	-.3473	-.0862	-.3802	-.138129143109176	-.6539	.1182	-.6852	-.4607
Slovak Republic	SVK	70300058	70300765	0	-.5191	-1.4063	-.3724	.6333	.1672	.285	.0489	-1.2412
Slovak Republic	SVK	70300058	70306760	0	-.0475	-.0862	.0226	.7113	-.0408	1.0062	.5755	.1216
Slovak Republic	SVK	70300058	70302129	0	-1.4347	-.9666	-1.0217	.9283	-.1564	1.3296	-1.0426	-1.3305
Slovak Republic	SVK	70300059	70307016	1	-.6326	-.5847	-.3827	.6319	-.3281	.7771	-.5656	-.7496
Slovak Republic	SVK	70300059	70304882	1	1.1371	-.0862	-.5544	.1289	-.0441	.1779	.5755	-.2709
Slovak Republic	SVK	70300059	70305313	1	-.6276	-.4314	-.227	-.1461	.074	-.039	.2732	-.7317
Slovak Republic	SVK	70300059	70302042	1	-1.7249	-1.0966	-.8627	.1007	-.7894	.0238	-.454	-.9299
Slovak Republic	SVK	70300059	70300324	1	-.6695	-1.3452	-.8172	.7386	-.2842	-.7368	-.2876	-1.113
Slovak Republic	SVK	70300059	70305429	0	-.1651	-.5994	-.5907	-.7228	-.193	-.9748	.3415	.1216
Slovak Republic	SVK	70300059	70304725	0	-.0431	-1.3452	-.6843	.1053	-.6813	-1.6678	.5755	-.5251
Slovak Republic	SVK	70300059	70304321	0	-.1243	-1.3452	-1.1926	-2.6893	-.2768	-1.6678	-.6852	-1.1252
Slovak Republic	SVK	70300059	70306200	0	-1.92	-.9826	.7162	.6176	-.2826	.4019	.8038	-.3549
Slovak Republic	SVK	70300059	70304687	0	-1.3743	.6608	-.9278	.618	1.4406	.2686	1.1417	.5823
Slovak Republic	SVK	70300059	70306917	0	-.6841	-1.1652	-1.842	-.7708	1.0644	-.5519	-.6647	-.9062
Slovak Republic	SVK	70300059	70305370	0	.5411	-.4488	-2.664	.3753	.4793	.7084	-2.1355	-2.5027
Slovak Republic	SVK	70300059	70302383	0	-1.1548	-.817	-.8428	-.9202	-.1274	-.2765	-.3348	-.8215
Slovak Republic	SVK	70300059	70303701	0	-.3875	-1.1019	-.3802	.556	.2289	.0883	-.2004	-1.1252
Slovak Republic	SVK	70300060	70304580	1	-2.9918	-.652099281767215	-.827031425243361	.9477	.00164791583182722	.573138940844944	-.6852	-1.02132359343068
Slovak Republic	SVK	70300060	70305404	1	.4188	.3289	-1.1926	-.6533	-.505	-.1285	.1648	-.959
Slovak Republic	SVK	70300060	70305570	1	-1.0507	-.371400764977931	-.302372363606046	.111784907172523	-.057411790608395	.211613440086417	-.0421600081235073	-.4522550311951
Slovak Republic	SVK	70300060	70303037	1	2.2934	2.6352	.0226	3.6039	4.8357	3.6292	.5755	.1216
Slovak Republic	SVK	70300060	70301147	1	.2137	-.4488	1.9359	3.6039	1.0221	1.0062	2.4277	.1216
Slovak Republic	SVK	70300060	70306935	0	-4.3155	-.0862	.0226	-2.6893	-3.7095	.0298	.5755	.1216
Slovak Republic	SVK	70300060	70305378	0	-1.622	-.8645	-.3704	.7366	.4794	.963	.0215	-.3871
Slovak Republic	SVK	70300060	70301875	0	-.95	-.947897287794113	-1.0087359616181	-.382322373699834	-.684321117996832	-.271406964161922	-1.3972	-1.3381
Slovak Republic	SVK	70300060	70304701	1	-1.1856	-.1106	.0226	-.6567	.137	-.7946	-.3237	-1.3017
Slovak Republic	SVK	70300060	70306400	1	-1.3075	-.385598856733938	-.335099027523186	.4282	-.1685	.4465	-.00997550931852982	-.483740960481171
Slovak Republic	SVK	70300060	70304096	1	-1.7427	-.0862	.0226	.1706	-1.5261	.0006	.5755	-.5912
Slovak Republic	SVK	70300060	70305792	1	-2.6277	.0789	.8877	-1.4428	-1.4633	-.0779	-.3237	-.6557
Slovak Republic	SVK	70300060	70303488	1	-2.2755	-.0862	1.9359	.7113	-.9334	1.0062	.5755	.1216
Slovak Republic	SVK	70300060	70305646	1	-1.3662	-2.9627	-2.664	-.4726	-.7404	.414	.0154	-1.0851
Slovak Republic	SVK	70300060	70303947	1	-.3438	-.263577102175713	-.9194	.9731	.0685	1.0273	.536413022366369	.9255
Slovak Republic	SVK	70300060	70302251	0	-.2216	-.5668	-.2737	.8394	-.2222	1.1336	-.3679	-.7651
Slovak Republic	SVK	70300060	70304641	0	-.7067	-1.3452	-1.1926	.6086	-.4968	.9101	-.6852	-1.1252
Slovak Republic	SVK	70300060	70303031	0	.5951	-1.0753	1.9359	2.0585	.7394	.8197	-.0857	1.3857
Slovak Republic	SVK	70300060	70303533	0	-.6363	-.6593	-.3827	.313	-.7577	.0662	.0256	-.8028
Slovak Republic	SVK	70300060	70302633	1	-.9128	-.355306641409192	-.278108664968597	.12822933266448	-.0381596184974772	.213753209119461	-.032740123356639	-.430253020528297
Slovak Republic	SVK	70300060	70302014	1	-2.4903	-1.0717	-.987154128285058	.0643	-.5008	.8906	-.418724153067692	-1.2851
Slovak Republic	SVK	70300060	70303666	0	-2.6446	-.8232	-.5836	-2.6893	-1.2138	1.0062	-2.1355	-1.7533
Slovak Republic	SVK	70300060	70300574	1	-3.1373	-.2662	-2.664	-2.6893	-3.7095	-.5309	-2.1355	-2.5027
Slovak Republic	SVK	70300060	70303503	1	-.6752	-.327576664904969	-.23630261133366	.156562875063964	-.00498836328678766	.217440004784807	-.016509778029533	-.392343827385206
Slovak Republic	SVK	70300060	70306323	1	-.0887051818484096	-.259127643325877	-.133108024531226	.226501746264199	.0768919788540092	.226540537416581	.0235534098120434	-.298768299865295
Slovak Republic	SVK	70300060	70306607	1	-2.6546	-.55858977724697	-.584580820782293	-.0794784289155765	-.281331724246547	.186726017663651	-.151721670034893	-.708158039958586
Slovak Republic	SVK	70300060	70306447	1	-2.355	-2.9627	-.823477581068416	-2.6893	-3.4698	1.0062	-.312	.2205
Slovak Republic	SVK	70300060	70300518	1	-2.5721	-1.548	-.2827	-.0662	-3.6339	.6717	-1.266	-1.6554
Slovak Republic	SVK	70300060	70301734	1	-2.1109	-.495135281349049	-.488916042325578	-.0146427933827503	-.205425952116699	.195162510943318	-.114581776287639	-.621410446053288
Slovak Republic	SVK	70300060	70305687	0	-2.0885	-1.2482726457528	-1.55365397903748	-.450984752325617	-.967752892364752	-.268205140840583	-1.06441455691932	-2.3095
Slovak Republic	SVK	70300060	70300096	0	-1.3739	-1.56436591018136	-2.664	-.482350775633979	-1.03432465347591	-.374105644800134	-1.13215186328019	-1.96496671440544
Slovak Republic	SVK	70300060	70301860	0	-1.555	-.430256939856213	-.391104656737776	.0516476789231133	-.127816942135124	.20378830938762	-.0766085062230846	-.532716336338454
Slovak Republic	SVK	70300060	70306406	0	-.6459	-.6774	-1.4131	.3384	-.7797	.2603	.2997	-1.0884
Slovak Republic	SVK	70300060	70304840	0	-.340849870045878	-.966626475994679	-.749506333304132	-2.6893	-1.50415649185423	-1.3832	-.782315434086825	-.957534925437083
Slovak Republic	SVK	70300061	70301514	1	.6016	-.7861	-.7863	.1119	-.656	-.3951	-.1026	-.7496
Slovak Republic	SVK	70300061	70304035	1	1.8041	-1.0303	-1.088	-.265	-.7287	-1.0529	-.8041	-2.462
Slovak Republic	SVK	70300061	70301542	1	.6325	-.2662	.0226	-.7025	-.3651	.1398	2.4277	-1.1252
Slovak Republic	SVK	70300061	70300090	1	-.0849	-.2662	.0226	.5993	.5152	.3104	.3482	-.4607
Slovak Republic	SVK	70300061	70302099	0	1.087	-.4343	-.691	.0818	-.3246	-.0447	-.6852	-.3297
Slovak Republic	SVK	70300061	70300841	1	-.2254	-.0071	.0226	.984877333908536	.622908193195469	1.5721	.5755	.0142713250604816
Slovak Republic	SVK	70300061	70302078	1	.0119	1.7162	1.9359	-.3315	.1712	.2389	.5755	.7095
Slovak Republic	SVK	70300061	70303556	1	.7567	-.2662	.0226	-.348	-.3162	-.0766	-.6852	-.946
Slovak Republic	SVK	70300061	70305764	1	1.0902	.5266	-1.2567	-.0417	-.6782	-.159	-.0987	-1.2688
Slovak Republic	SVK	70300061	70301343	1	1.125	-.378452042199393	-.6863	.9644	-.0907	.9153	.0221	-.2503
Slovak Republic	SVK	70300061	70300748	1	.8005	-.269	-.7902	.2147	.4035	.1857	.542	-1.1405
Slovak Republic	SVK	70300061	70306082	1	1.3952	-.7221	-1.1926	.0541	-.9553	.3868	-.6852	-1.1252
Slovak Republic	SVK	70300061	70306951	1	1.0349	.6464	.0226	-.6027	-.5945	-.526	-.6852	-.4607
Slovak Republic	SVK	70300061	70300852	1	-.5424	.0502	.0226	-.1592	.0109	.3425	.1648	-1.453
Slovak Republic	SVK	70300061	70302447	1	-1.1316	-.0764	.4173	-.0326	-.6929	-.3128	-.0987	-.4607
Slovak Republic	SVK	70300061	70305889	1	1.0218	-1.2802	-.456092864951832	.7129	1.1285	.811	-.4846	-.551866525894174
Slovak Republic	SVK	70300061	70302032	1	.2279	-.2662	-.4246	.0604	.0766	-.1753	-.0987	.1216
Slovak Republic	SVK	70300061	70303994	1	-.5556	-1.2858	.3461	-.0192	-.9656	.0124	-.6852	.1216
Slovak Republic	SVK	70300061	70305284	1	1.1961	-.4314	-.5544	.0999	-.0758	.1733	-.0823	-.7496
Slovak Republic	SVK	70300061	70302318	1	-.1206	-.0356	-.4728	.2057	.1584	.2897	-.6852	.1216
Slovak Republic	SVK	70300061	70303092	1	.3317	.2032	1.1381	3.6039	2.3141	2.2409	1.09309431094609	.6559
Slovak Republic	SVK	70300061	70306696	1	.6631	-.7221	.0226	.5529	-.0115	.3374	-.3912	-.7108
Slovak Republic	SVK	70300061	70306075	1	1.6264	-.2842	-.3048	-.2294	.4	.4592	-.3912	-.7496
Slovak Republic	SVK	70300061	70307204	1	1.0253	.2185	-.0154	.0342	.491	.2575	.5755	-.1563
Slovak Republic	SVK	70300061	70306087	1	-.6497	-.0862	-.5034	-.3338	-.1398	.2274	-.5832	-.7496
Slovak Republic	SVK	70300061	70306310	1	.6065	-1.5019	-1.2891	.7576	-.4413	.0914	-1.0808	-1.123
Slovak Republic	SVK	70300061	70304950	1	-.4471	-.7861	.0226	.2657	.3967	.5568	.5755	-.4784
Slovak Republic	SVK	70300061	70304095	1	.2406	-.59	-.7263	.1388	-.2888	.2574	-.6852	-.1563
Slovak Republic	SVK	70300061	70305642	1	-.5381	-.7815	-1.1926	3.6039	4.8357	3.6292	-.9621	.1216
Slovak Republic	SVK	70300061	70306926	1	.5051	-.59	.6496	-.1546	-.2672	.24	-.4948	-.1563
Slovak Republic	SVK	70300061	70307033	0	-.2534	.1997	1.036	.9954	.5158	1.5721	1.0854	-.5844
Slovak Republic	SVK	70300061	70302143	0	.0645	.4435	.8348	-.1896	-.1177	-.8604	1.2932	1.2147
Slovak Republic	SVK	70300061	70304439	0	.7324	-1.4817	.0226	-.7943	-.999	-.4173	-.5974	-.1563
Slovak Republic	SVK	70300061	70301527	0	.9475	-.59	.1386	.6206	.361	.4772	.5755	.7864
Slovak Republic	SVK	70300061	70307079	0	-.3831	-.293486066685762	-.184907206170507	.191395483375787	.0357916183926838	.221972466964301	.00344343691174508	-.34573913328968
Slovak Republic	SVK	70300061	70302618	0	1.7036	-.5874	-.2236	.2971	-.2779	.7119	.5755	.1216
Slovak Republic	SVK	70300061	70301536	0	-.0231	-.0862	.0226	1.4943	.8622	.4619	.1648	.1216
Slovak Republic	SVK	70300061	70301194	0	.5753	-.0994	.4173	.5384	.3241	.2995	1.1375	-.1563
Slovak Republic	SVK	70300061	70302057	0	-.8808	-.089	-.732	-.3315	-.4977	-.7433	-.2192	-.8802
Slovak Republic	SVK	70300061	70304519	0	-.5932	-1.6524	.0226	-.2754	-.2831	-1.6678	-.8831	.3236
Slovak Republic	SVK	70300061	70305584	0	-.2261	.2607	1.4967	.6435	.3426	.5698	1.5037	1.2841
Slovak Republic	SVK	70300061	70300131	0	.0158	-.2662	.0226	.0156	-.1137	-.3205	.5755	.1216
Slovak Republic	SVK	70300062	70306397	1	.3092	-.817	-1.0668	3.6039	-3.7095	1.3223	-.3679	-.3917
Slovak Republic	SVK	70300062	70301323	1	-.238	-1.7245	-1.4877	3.6039	4.8357	2.6944	.5296	-1.1481
Slovak Republic	SVK	70300062	70307136	1	-.402	-1.3452	-.5611	.6333	-.1218	1.0062	-2.1355	-2.5027
Slovak Republic	SVK	70300062	70300945	0	2.1282	-.000395620578624245	.25695955516543	.490865285681445	.386393357494555	.260939848927198	.17498917016074	.054939977569939
Slovak Republic	SVK	70300062	70305993	0	-.2258	-.0862	.0226	1.2836	.8779	1.5721	.5755	.1216
Slovak Republic	SVK	70300062	70306464	0	-.5415	-.311972717688577	-.212777908593798	.172506455109465	.0136774482522242	.219514603187403	-.00737679330632557	-.371011928718407
Slovak Republic	SVK	70300062	70306734	0	-.0887051818484096	-.259127643325877	-.133108024531226	.226501746264199	.0768919788540092	.226540537416581	.0235534098120434	-.298768299865295
Slovak Republic	SVK	70300062	70306999	0	-1.376	-.409366090553789	-.359609355388223	.0729932348553847	-.102826812999124	.206565819590048	-.0643810996003909	-.504156801100182
Slovak Republic	SVK	70300062	70306263	0	-2.0573	-2.9627	-2.07036673356179	-2.6893	-3.7095	-1.6678	-1.6359026284728	-2.21800674824946
Slovak Republic	SVK	70300062	70307014	0	-1.2852	-.43568630564551	-.372210053420937	-.6029	.3503	-.8849	-.190476238343168	-.508624151007666
Slovak Republic	SVK	70300062	70303256	0	.529	-.187036102167656	-.024421930411136	.300162419497713	.163129589258298	.236125355543267	.0657485630601178	-.200213143955447
Slovak Republic	SVK	70300062	70305368	0	-.9377	-.35821268692668	-.282489854932865	.125260034660494	-.0416358990309205	.213366840381805	-.0344410307583432	-.434225827385465
Slovak Republic	SVK	70300062	70305228	0	-.5392	-.0862	.552610972828048	3.6039	4.8357	1.8737	1.12064037511959	.667638273524463
Slovak Republic	SVK	70300062	70301317	0	-1.3755	-.0862	-.327757258628963	-.259045543938532	-.9291	.0342747068012038	-.127935029724226	-.549570277029263
Slovak Republic	SVK	70300062	70305871	0	3.2983	.13616517701225	.462840293205161	.630398442085638	.549750620634402	.279096076233687	.254918156134001	.241629989761569
Slovak Republic	SVK	70300062	70301669	0	1.6465	-.056614179846656	.172203763768336	.433423082929629	.319143384283321	.253465398287478	.142084467534196	-.0219154868114884
Slovak Republic	SVK	70300063	70302421	0	-.3312	-.0862	.0226	1.2836	1.1469	.77058238841893	.1693	-.7507
Slovak Republic	SVK	70300063	70300858	1	-.9775	.0929028373268433	.096055985241895	1.2836	.8779	1.5721	.446170714825719	-.018557983880434
Slovak Republic	SVK	70300063	70305236	1	-.4806	-.2479	-2.5849	1.1003	.5168	.0351	-.6852	-2.5027
Slovak Republic	SVK	70300063	70303780	1	-.9445	-.59	-1.6008	-.329	-.4353	.6189	-1.0839	-1.3027
Slovak Republic	SVK	70300063	70306292	1	-.9814	-1.1408	-.7836	-.181	.0476	.6605	-.8481	-2.5027
Slovak Republic	SVK	70300063	70304902	0	.9503	-.2662	.4173	.3676	-.4339	.0895	-.1026	-.4423
Slovak Republic	SVK	70300063	70301782	0	.038	.7156	.0226	.8841	-.1956	.5222	-2.1355	.557
Slovak Republic	SVK	70300063	70305340	0	.0877	-1.0212	-.5034	-1.4373	.3074	-1.6678	.5755	-.1563
Slovak Republic	SVK	70300063	70300080	0	.1984	-.0862	.6907	1.0603	.5006	1.4385	-.2907	-.8813
Slovak Republic	SVK	70300064	70300498	1	.7133	.4061	-.829	-.6559	-.5637	-.5141	-.3733	-.959
Slovak Republic	SVK	70300064	70301987	1	.6613	-.2662	-.5034	.5295	.2197	.397	-.1026	-1.1252
Slovak Republic	SVK	70300064	70304863	1	.3381	-.59	-.3802	-.1571	-.3347	.0886	-.4948	-.8947
Slovak Republic	SVK	70300064	70305480	1	.4048	1.3697	-1.3023	.0359	.453	-.112	-.8738	-.9101
Slovak Republic	SVK	70300064	70301031	1	-.6154	1.1576	1.9359	-.4434	.6825	.1663	-.3268	.9097
Slovak Republic	SVK	70300064	70300319	0	-.3765	-.5847	1.9359	-.9998	.09	-1.2919	-1.0602	-.1563
Slovak Republic	SVK	70300064	70306011	0	.169	-.4516	-.829	-.3181	-.3472	.1288	-1.166	-.946
Slovak Republic	SVK	70300064	70300623	0	.2749	.0789	.0226	.7113	.9483	-.0177	.5755	.7864
Slovak Republic	SVK	70300064	70301586	0	.0641	-.2479	-.7638	.5813	-.1107	.5224	.5755	.1216
Slovak Republic	SVK	70300065	70304088	1	-.9294	-.4314	-.227	-.142	.0203	.124	-2.1355	-1.14212402145955
Slovak Republic	SVK	70300065	70306231	1	-.6601	-.2392	-.485915662392909	.0879135304438633	-.135412971874722	.141661010359567	-.267385170612499	-.9326
Slovak Republic	SVK	70300065	70305293	1	-1.071	-.373769950680943	-.305944177111051	.109364154181322	-.0602458667059411	.211298448705918	-.0435466916678686	-.455493905861786
Slovak Republic	SVK	70300065	70304149	1	-.9477	-1.026	-.2737	.4896	-.4915	-.8768	-1.1534	-.8166
Slovak Republic	SVK	70300065	70305856	1	-.6843	-.0862	-.5836	-.9708	-.6714	-.8849	-.6852	-1.0788
Slovak Republic	SVK	70300065	70302471	0	.918	.7308	-1.0545	-.3751	.4683	-.206	1.1171	-.5251
Slovak Republic	SVK	70300065	70304667	0	.4236	-.8398	-.9406	.577231777786008	.2292	.894	-.5031	-1.2087
Slovak Republic	SVK	70300066	70301866	1	-.2863	2.6228	.6907	.3949	.4311	-.4589	.1648	.6314
Slovak Republic	SVK	70300066	70304053	1	.0116	-.2662	.0226	.1059	.232	-.0307	.3482	-.1563
Slovak Republic	SVK	70300066	70300564	1	-.8628	-.103	.0226	-1.0129	-.0211	-.5309	-.216	.1216
Slovak Republic	SVK	70300066	70302830	1	-.0887051818484096	-.259127643325877	-.133108024531226	.226501746264199	.0768919788540092	.226540537416581	.0235534098120434	-.298768299865295
Slovak Republic	SVK	70300066	70301658	1	-.2904	-1.2115	-1.1926	-2.6893	-3.7095	-1.6678	-.6852	-1.1252
Slovak Republic	SVK	70300066	70304610	1	-.6025	-.0827	.586	-.8008	-.1669	-.1186	.0221	.149
Slovak Republic	SVK	70300066	70303793	1	.4667	-.2662	-.8627	.3632	-.1378	.0854	.5755	-.6774
Slovak Republic	SVK	70300066	70301811	1	-1.0671	-.9752	-.3048	-.5706	-.4133	-.526	-.3237	-.8198
Slovak Republic	SVK	70300066	70302324	0	1.2334	-.6028	1.4967	.4905	.2238	.5654	1.836	1.3566
Slovak Republic	SVK	70300067	70304203	1	-1.2139	-.7815	.1503	.6254	.357	-.5007	-1.1941	-.1808
Slovak Republic	SVK	70300067	70303623	0	-.7069	-.2479	.0226	.5234	-.324	1.0062	.5755	.1216
Slovak Republic	SVK	70300067	70305563	0	-1.3832	-.410206392872099	-.360876205498373	.0721346426614609	-.103832002550963	.20645409850928	-.0648729282466669	-.505305564528761
Slovak Republic	SVK	70300067	70304992	1	-1.0212	-1.3452	.0226	-2.6893	-.376	1.1974	.5755	.1216
Slovak Republic	SVK	70300067	70304795	1	.2421	-.5994	-.691	-.583	-.1208	.0901	-.6852	-.4607
Slovak Republic	SVK	70300067	70300408	1	-1.1635	-.9881	-.7863	.8072	.0445	.8461	-.3912	-.7507
Slovak Republic	SVK	70300067	70305218	1	-1.1496	-2.9627	-2.664	-2.6893	-1.2857	.3674	-.4948	-1.4399
Slovak Republic	SVK	70300067	70307017	1	-1.1066	-.7092	-.227	.4108	.6546	1.0228	-.787	-.959
Slovak Republic	SVK	70300067	70301027	1	-.6528	.6555	1.9359	.7299	.9337	.618	.5755	-.4607
Slovak Republic	SVK	70300067	70303120	1	-.5316	.2577	.0226	-2.6893	-.0564	.1479	.0105470636567269	.1216
Slovak Republic	SVK	70300067	70306784	1	-.6295	-.0862	.0226	.7113	-.3692	1.5721	.1922	.0301
Slovak Republic	SVK	70300067	70301144	1	-.71	-.2662	1.9359	.5644	.7331	.1312	2.4277	-.2808
Slovak Republic	SVK	70300067	70300853	0	-.9457	-.0862	.0226	.8509	.7772	1.0709	1.8077	.1216
Slovak Republic	SVK	70300067	70304338	0	-.3598	-.0862	.0226	3.6039	1.3458	1.3455	.5858	-.5251
Slovak Republic	SVK	70300067	70305508	0	-.3136	-1.3125	-1.1134	.3745	-.3396	.7428	-1.0677	-1.2874
Slovak Republic	SVK	70300067	70300672	0	.125	1.0919	1.9359	-2.6893	1.7754	.33	2.4277	2.0955
Slovak Republic	SVK	70300068	70301661	1	1.7779	.4435	.4173	-.225	-.6873	-.8849	-.6852	.2546
Slovak Republic	SVK	70300068	70301189	1	1.2777	.1906	1.9359	.7653	.8143	.1978	.1701	2.0955
Slovak Republic	SVK	70300068	70301715	0	.9972	-.0994	-1.5179	.3818	-.8519	-.6251	-.3237	-.8936
Slovak Republic	SVK	70300068	70301961	0	1.4801	-.0862	.0226	1.2836	.8779	1.5721	.5755	.1216
Slovak Republic	SVK	70300068	70305416	1	1.2461	-.7938	.9192	.5226	-.3548	.261	-.532	.1216
Slovak Republic	SVK	70300068	70304115	1	.2731	-.0994	.0226	-.0707	.0265	.2838	-.3268	-.6959
Slovak Republic	SVK	70300068	70306634	1	1.0437	.8046	.4173	.2989	-.8266	-.2198	-1.0722	-.1314
Slovak Republic	SVK	70300068	70303439	1	.3106	-.891	.3461	.201	-.352	-.2766	.0215	.6905
Slovak Republic	SVK	70300068	70301829	1	-.9366	-.2872	-.9285	.1655	-.2367	-.219	.3482	-.9943
Slovak Republic	SVK	70300068	70302927	1	.7669	-.0862	.0226	.9633	.0926	.6994	.0221	-.959
Slovak Republic	SVK	70300068	70302849	1	-.6184	-.0862	-.3802	.4327	-.1975	-.3157	-2.1355	-.959
Slovak Republic	SVK	70300068	70307189	1	-.3268	-.847	-1.0611	.2594	-.6869	-.0275	-1.7719	-1.2688
Slovak Republic	SVK	70300068	70300771	1	-.5027	-.9924	-.7902	-.1403	-.5696	-.4318	-.6852	-.7108
Slovak Republic	SVK	70300068	70301797	1	-.6291	-.4314	.7162	.477	-.124	.3977	-.5974	-.4377
Slovak Republic	SVK	70300068	70301243	1	-1.0971	-.438	-.5034	.0956	-.6044	-.568	-.5974	-1.3151
Slovak Republic	SVK	70300068	70305025	1	-.9162	-.59	-.6446	.0502	-.5839	-.2574	-.4948	-.959
Slovak Republic	SVK	70300068	70303678	1	.3214	-.269	-1.0611	.439	-.4216	.2007	.3482	-.6073
Slovak Republic	SVK	70300068	70306804	1	-.2533	.3326	.4173	-.4233	-.4902	-.1412	-.3907	-.1563
Slovak Republic	SVK	70300068	70302361	1	-.8856	.1221	-.8627	.0991	-.461	-.2785	-.0987	-1.5367
Slovak Republic	SVK	70300068	70303693	1	1.3118	-.2662	-1.5179	-.3074	-.1764	.1158	-.2852	-.946
Slovak Republic	SVK	70300068	70307255	1	1.5567	-.2479	.0226	.0501	.085	.5202	.0256	.1216
Slovak Republic	SVK	70300068	70304172	1	1.9486	-.8802	-.227	.0283	-.2769	.2092	-.1722	.1216
Slovak Republic	SVK	70300068	70305867	0	.0473	.8655	-.227	.1524	-.0128	-.3551	-.0551	.1216
Slovak Republic	SVK	70300068	70302651	0	.2829	-.59	.4173	.6336	2.5828	.926	.1648	.1959
Slovak Republic	SVK	70300068	70305592	0	-.7992	-.59	.0226	3.6039	2.2837	-1.6678	.5755	-.7639
Slovak Republic	SVK	70300068	70300346	0	1.3382	-.2662	.4173	.4613	.1161	.7158	.9911	-.1563
Slovak Republic	SVK	70300068	70306032	0	.1239	-.2662	-.5034	.7934	.3787	.4215	.5755	-.1563
Slovak Republic	SVK	70300068	70301643	0	.3978	.1892	.3461	.621	.5452	.227	.1648	-.7496
Slovak Republic	SVK	70300068	70304539	0	.5116	-.2662	.3461	.4683	1.1799	.4496	-.3996	.8136
Slovak Republic	SVK	70300068	70305681	0	1.2617	1.3939	.586	.3119	-.1267	.4881	-.1722	.8136
Slovak Republic	SVK	70300068	70305754	0	-.8354	.0502	-.6315	.0014	-.1137	-.4427	.9579	-.4607
Slovak Republic	SVK	70300068	70302423	0	1.3901	-.59	.0226	-.1156	-.5959	.0668	-.6852	.1216
Slovak Republic	SVK	70300068	70305144	0	1.408	-.0862	.0226	3.6039	1.6871	1.069	.5755	.1216
Slovak Republic	SVK	70300068	70301615	0	-.5876	.7156	.7162	.3716	.2205	.2424	1.3958	.4994
Slovak Republic	SVK	70300068	70302240	0	-.2059	.1945	1.9359	.0874	-.1092	-.4223	2.4277	2.0955
Slovak Republic	SVK	70300068	70303549	0	1.0346	-.2662	.0226	.111	.3618	.4222	.5755	.1216
Slovak Republic	SVK	70300068	70302297	0	1.1115	-.8438	-.3048	-.0568	-.2851	.0272	.3482	.0876
Slovak Republic	SVK	70300068	70302757	0	-.6986	-.2662	.586	-.079	.0823	-.4984	.5755	.7864
Slovak Republic	SVK	70300068	70304331	0	-.0087	-.2334	-.189278951721002	-.2179	-.2183	-.4753	-.120162627525026	-.387777670567379
Slovak Republic	SVK	70300068	70304345	0	1.0724	-.8357	-.7638	-.3706	-.1345	.2416	.0221	-.7496
Slovak Republic	SVK	70300069	70304147	1	.4185	-.199932408580604	-.0438645605738489	.286985414299299	.147702721830767	.234410747289813	.0582003595304663	-.217843471574604
Slovak Republic	SVK	70300069	70301352	1	.3464	-.208347102629235	-.0565506568157639	.278387567468479	.137636865346379	.233291984800455	.0532752421142864	-.229347060908008
Slovak Republic	SVK	70300069	70301761	1	-1.8796	-.468140569373346	-.448218482537021	.0129394808470506	-.173134237763868	.198751550662992	-.0987817810260247	-.584506420910203
Slovak Republic	SVK	70300069	70305492	1	-1.8397	-.463483894026046	-.441198021509942	.0176975125883781	-.16756381233076	.199370671652249	-.0960562306112455	-.578140356910163
Slovak Republic	SVK	70300069	70300251	1	.3881	-.203480351702357	-.0492134832611473	.283360247258288	.143458588167447	.233939036059903	.0561237496906345	-.222693806050824
Slovak Republic	SVK	70300069	70301601	1	-.4462	-.300850382836504	-.196009739774735	.183870876787372	.0269822488480941	.220993355825903	-.00086689469658989	-.355806768337361
Slovak Republic	SVK	70300069	70305259	0	-.0887051818484096	-.259127643325877	-.133108024531226	.226501746264199	.0768919788540092	.226540537416581	.0235534098120434	-.298768299865295
Slovak Republic	SVK	70300069	70303721	0	-.9569	-.36045349310884	-.285868121893264	.122970455476697	-.0443164045024914	.213068917499756	-.035752573815079	-.437289196528341
Slovak Republic	SVK	70300069	70301789	0	.9193	-.141484713995945	.0442519026432247	.34670527134333	.217619239547574	.242181569129903	.092409774260326	-.13794059309792
Slovak Republic	SVK	70300069	70306090	0	-4.0542	-1.42388540523188	-1.82344310659335	-.654139300173166	-1.18769143817867	-.26569497635544	-1.13096373054587	-2.5027
Slovak Republic	SVK	70300069	70304134	0	-3.3507	-.639830672215782	-.707060593237175	-.162487599219788	-.378514008556988	.175924761507727	-.199271936794988	-.819221126435462
Slovak Republic	SVK	70300069	70306254	0	-4.8135	-.810552093219056	-.964442307282573	-.336924913285299	-.582735019172294	.15322676193168	-.299195123430049	-1.05261156300833
Slovak Republic	SVK	70300069	70304470	1	-2.6474	-1.59798373652429	-2.6113	-.7284	-1.17810864674413	-.4167	-1.12238906256297	-2.00822570207123
Slovak Republic	SVK	70300069	70305362	1	-2.4052	-.529482638609961	-.540698540577944	-.0497377493093837	-.246513075048121	.190595911766923	-.134685272204168	-.668366151196435
Slovak Republic	SVK	70300069	70300484	1	-1.7186	-.449350475866697	-.419890306462842	.0321385562945125	-.150657082507467	.201249758163501	-.087783946019021	-.558818794243377
Slovak Republic	SVK	70300069	70304835	0	-.9213	-.356298664979419	-.279604251904191	.127215716879987	-.0393463006072871	.213621316176887	-.0333207543973813	-.431609199575925
Slovak Republic	SVK	70300069	70305709	0	-.1792	-.26968917186585	-.149030714856686	.215710337312045	.0642580280621265	.225136345904386	.0173717509361428	-.313206791194241
Slovak Republic	SVK	70300069	70306366	1	-.115255718099493	-.328489699961159	-.193670025607715	-.0712	-.0818592980397265	.0779724491590202	-.0558794800167013	-.363385791456946
Slovak Republic	SVK	70300069	70304635	1	-2.0526	-.488331166743845	-.47865807546145	-.00769058159028405	-.197286708940002	.196067141361204	-.110599330443488	-.612108653291326
Slovak Republic	SVK	70300069	70305737	0	-1.7966	-.0071	-.175839359510747	.315517171030641	.15356273468288	.6464	.140108660089705	-.326073463428651
Slovak Republic	SVK	70300069	70306794	0	.116454201467317	.365130629443235	.75187149635471	.599687036876873	.713555617656578	.598065769850754	.793261587171897	1.0777
Slovak Republic	SVK	70300070	70304312	1	.1671	-.4203	-1.0611	.039	.0836	-.1792	-.309	-.7496
Slovak Republic	SVK	70300070	70302625	1	1.6372	-.0192	-.7638	-.1711	-.4586	.6553	-1.4082	-1.6557
Slovak Republic	SVK	70300070	70305736	1	.0067	1.0508	-.4396	-.0786	.2023	-.2622	-2.1355	-1.4399
Slovak Republic	SVK	70300070	70302438	1	.9586	-1.1442	-.5836	.3507	-.8281	.3955	-1.0753	-1.0788
Slovak Republic	SVK	70300070	70302269	1	1.2695	-.0862	.0226	-.24	-.523	.0272	.5755	-.4607
Slovak Republic	SVK	70300070	70300105	1	.9177	-.59	-1.7997	.3497	-.2651	.1544	-.3206	-1.0788
Slovak Republic	SVK	70300070	70303699	1	1.7958	.802	-.5544	.2737	-.0128	.4973	-.0857	-.6774
Slovak Republic	SVK	70300070	70305964	1	.5872	-.0862	-.4806	.4836	.7568	.2622	-.6852	-.1563
Slovak Republic	SVK	70300070	70306085	1	1.4965	-.9924	-.7902	.0602	-.7838	-.0434	-.3237	.1216
Slovak Republic	SVK	70300070	70306194	1	.6193	-.2662	.0226	.3399	.0041	-.3205	.5755	-.7887
Slovak Republic	SVK	70300070	70306339	1	-.8382	-.4203	-1.0611	-.0004	-.2785	.0272	-.6852	-1.1252
Slovak Republic	SVK	70300070	70301864	1	1.1206	-.2872	-.7566	.0076	-.4102	-.0065	-.3206	-.8443
Slovak Republic	SVK	70300070	70300944	1	1.2252	-1.1408	-.7902	.5255	-.1847	-1.0529	-1.0753	-1.1252
Slovak Republic	SVK	70300070	70303144	1	1.1677	.4435	-.7638	.5073	.551	.667	-.3268	-.7496
Slovak Republic	SVK	70300070	70305703	1	1.3816	-.1167	.4173	1.1303	.072	.7097	1.3432	1.1779
Slovak Republic	SVK	70300070	70305631	1	.5891	-.284378279178189	-.103371553611909	.4347	-.2134	.242422089721533	.00491620964005589	-.294437485900751
Slovak Republic	SVK	70300070	70301516	1	1.3237	-.6727	-1.0611	.6221	-.2299	.6873	-1.0753	-1.9916
Slovak Republic	SVK	70300070	70301191	1	1.3356	-1.6572	.0226	-.4911	-2.2268	-.7847	-1.2106	-1.4991
Slovak Republic	SVK	70300070	70302342	1	.9789	-.0862	-.4806	-.0198	-.3693	-.121	-.5832	-.6073
Slovak Republic	SVK	70300070	70305604	1	.6475	-.6447	-.5544	-.1604	-.4076	-.2858	-.2128	-.4607
Slovak Republic	SVK	70300070	70301814	1	1.4695	-.8232	.0226	.3301	-.7841	.3712	-.5974	-.2633
Slovak Republic	SVK	70300070	70307007	1	1.3647	-.7737	-1.0678	.2535	-.059	.1766	-.7867	-.4607
Slovak Republic	SVK	70300070	70301173	0	1.3389	-.0862	.0226	.7103	-.024	-.1578	.5755	-.2503
Slovak Republic	SVK	70300070	70303396	0	.6697	.6914	1.9359	.0457	.0588	.3831	1.2262	2.0955
Slovak Republic	SVK	70300070	70301592	0	.1843	1.3697	1.9359	.1753	.4063	-.2765	.0215	.9642
Slovak Republic	SVK	70300070	70306487	0	1.38	.4435	.1386	-.3706	-.269	-.3646	.3415	1.0448
Slovak Republic	SVK	70300070	70302908	0	2.0361	.1276	1.9359	.849632381536347	-.0904	1.1236	1.6284	.1216
Slovak Republic	SVK	70300070	70302480	0	.8284	-.0013	.6755	-.4283	-.0143	-.3646	.8038	.2224
Slovak Republic	SVK	70300070	70300013	0	1.732	-.0466355898167274	.187247608826363	.443618865232474	.33108001021141	.254792086121599	.147924932708722	-.00827392109711855
Slovak Republic	SVK	70300070	70301220	0	1.3149	2.6352	1.9359	3.6039	4.8357	3.6292	2.4277	2.0955
Slovak Republic	SVK	70300070	70301608	0	1.076	-.4314	-.227	-.2872	-.2238	.1386	.5755	.1216
Slovak Republic	SVK	70300070	70306466	0	.2233	-.9015	1.9359	.0747	-.6032	-1.0529	-.3912	-.1563
Slovak Republic	SVK	70300070	70301806	0	.8004	-.5783	-.2236	-.9395	-.4968	-.4694	-1.0606	.7435
Slovak Republic	SVK	70300071	70306237	1	-.5417	.3376	-1.4747	-.2944	-1.1145	.1076	.0256	-1.1252
Slovak Republic	SVK	70300071	70305625	1	.3568	1.2587	.4173	.2759	-.2098	-.443	.3482	-.1563
Slovak Republic	SVK	70300071	70306228	1	.7359	-1.8182	-2.664	-.2224	-.8344	.354	-.6997	-2.5027
Slovak Republic	SVK	70300071	70305957	1	-.4275	-1.289	-1.7538	-.4314	-1.5479	-.238	.1693	-1.7277
Slovak Republic	SVK	70300071	70302243	1	-.9444	.2607	.1386	-.6261	-.3384	.0143	.0221	.2546
Slovak Republic	SVK	70300071	70305049	1	-.1863	-.4314	-.5907	-.1153	-.5414	-.3055	-.1026	-.7496
Slovak Republic	SVK	70300071	70301565	0	.4303	-.59	-.9607	.1053	-.6034	-1.6678	.0447	-.959
Slovak Republic	SVK	70300071	70300004	0	-.1178	.8655	-.4728	-1.0091	1.7644	.8923	.5755	.1216
Slovak Republic	SVK	70300071	70300244	0	-.7453	-.891	.0226	.1278	.2916	.1326	.1648	-.222
Slovak Republic	SVK	70300071	70305211	0	-1.237	-.0862	.0226	-2.6893	.2361	-1.6678	.1648	.1216
Slovak Republic	SVK	70300071	70300378	0	-.7049	-1.1408	.0226	.343	.721	-.2578	.5755	.1216
Slovak Republic	SVK	70300071	70301501	0	.3002	-.0862	.0226	.7113	-.0094	.688	.5755	.1216
Slovak Republic	SVK	70300072	70301977	0	-1.1748	-.4314	-1.0611	1.1484	1.2009	-.219	-.1727	-.567
Slovak Republic	SVK	70300072	70304735	1	-.7799	-.5994	.0226	.4898	.2765	.6574	.5755	.1216
Slovak Republic	SVK	70300072	70303692	1	.0243	-.0862	.0226	-2.6893	-.8083	.616	.5755	-1.1252
Slovak Republic	SVK	70300072	70301338	1	-.8205	-.269	1.1752	.2989	.4293	.1241	.1648	.1216
Slovak Republic	SVK	70300072	70301770	1	-.3316	-.7656	-.5544	-.2496	-.3635	-.1567	-2.1355	-1.0788
Slovak Republic	SVK	70300072	70302752	1	-.3434	.1997	-.2943	-.1266	.2514	-.7946	.1693	-.9299
Slovak Republic	SVK	70300072	70303451	1	.057	-.2624	-.2737	.9245	.1166	1.299	.075	-.7887
Slovak Republic	SVK	70300072	70305189	1	-1.0299	-.8232	1.9359	1.2286	1.9703	1.9966	1.3918	1.3869
Slovak Republic	SVK	70300072	70306006	1	-.446	-1.6779	-1.842	.5201	-.377	.8308	1.8085	-.2192
Slovak Republic	SVK	70300072	70305261	1	-.0117	-.7221	-.587	-.2084	-.5258	-1.6678	-.4948	-1.1252
Slovak Republic	SVK	70300072	70304903	1	-.1004	-.59	-1.0611	.0025	-.4642	-1.2919	-.6852	-.7496
Slovak Republic	SVK	70300072	70306379	1	-.3356	-.4488	.0226	.1325	.0674	.5202	.1701	-.222
Slovak Republic	SVK	70300072	70303919	1	.1381	-.0862	.0226	-.0999	.0805	-.0745	.5755	-.4946
Slovak Republic	SVK	70300072	70301560	0	-.925	-2.9627	-2.664	-2.6893	-.0842	-1.6678	-2.1355	-2.3976
Slovak Republic	SVK	70300072	70306407	0	-.8191	-.7221	-.4728	.1053	-.3739	.4404	-.0823	-.4377
Slovak Republic	SVK	70300072	70306792	0	.1866	.9484	1.4967	.7113	.0422	.4882	.5755	-1.1252
Slovak Republic	SVK	70300072	70300879	0	-.3492	-1.3452	.0226	.4873	.9037	-1.6678	.5755	.1216
Slovak Republic	SVK	70300072	70304431	0	-.958	-.765	1.2341	.725	-.1131	1.5049	-.1566	-.5711
Slovak Republic	SVK	70300072	70305395	0	-.1796	-.5717	-.5034	1.2836	.8116	-1.6678	-.6852	-.331
Slovak Republic	SVK	70300072	70303153	0	.1054	.5859	.1386	-.1202	-.0466	.3156	1.802	-.3297
Slovak Republic	SVK	70300072	70302488	0	-.7632	-.6593	.0226	.0249	.2921	-.7433	.5755	-.2503
Slovak Republic	SVK	70300072	70300461	0	-.9944	-.7306	-1.0217	-.3629	.1794	-.2002	1.6922	.1216
Slovak Republic	SVK	70300072	70301095	0	-.0991	-.0862	.0226	.1053	.3844	-1.6678	.5755	.1216
Slovak Republic	SVK	70300072	70305911	0	.8191	-.4314	.4173	-.4824	-.1667	-.3007	.3473	.1216
Slovak Republic	SVK	70300072	70304417	0	.8102	-.0862	.0226	.7256	.8216	.4394	.5755	.1216
Slovak Republic	SVK	70300072	70301741	0	-.0959	.2127	-.3431	.332	.1386	.4079	.6356	-.3086
Slovak Republic	SVK	70300072	70304789	0	-1.0834	-2.9627	-2.664	-2.6893	-.7708	-1.6678	.5755	-2.5027
Slovak Republic	SVK	70300072	70305146	0	1.0628	.9349	.7162	3.6039	1.3425	.8181	2.0386	.0484
Slovak Republic	SVK	70300072	70303107	0	-.0665	.7821	.7162	1.1081	.2035	.3342	2.4277	1.2841
Slovak Republic	SVK	70300072	70301066	0	.3403	-.2479	1.9359	.1793	.3249	-1.2919	.3482	1.515
Slovak Republic	SVK	70300073	70301637	1	-.809	.6464	1.4967	.6753	.0932	.8286	.3482	-.2503
Slovak Republic	SVK	70300073	70303740	1	-.546	.2086	-.3802	.3447	.702	.6157	-.7674	-1.4694
Slovak Republic	SVK	70300073	70304239	1	-1.1353	1.3889	-.7902	.0503	.1091	-.0843	.3415	.3754
Slovak Republic	SVK	70300073	70304320	1	-.9617	-.6978	-.7836	.8155	-.0149	.874	-.3727	-.9655
Slovak Republic	SVK	70300073	70303768	1	-.1142	-1.5472	.0226	.2319	.0138	.5093	.1701	.1216
Slovak Republic	SVK	70300073	70306267	1	-.3946	-.983	-.8627	.9853	-.7319	1.1376	-.1727	-1.1252
Slovak Republic	SVK	70300073	70300774	1	-.307	.3326	.4173	.3701	.1897	.1934	.5755	-.1563
Slovak Republic	SVK	70300073	70304109	0	-.2045	.3464	.0226	.6247	-.6152	-.4612	.5755	-1.0061
Slovak Republic	SVK	70300073	70301037	0	-.4949	-.7221	-.7249	.8669	.4244	1.0062	-.0603538924529494	-.600921938692174
Slovak Republic	SVK	70300073	70302607	0	-.1127	-.0862	.2942	.7809	.3876	.2656	.1922	-.2995
Slovak Republic	SVK	70300073	70305369	0	-.3344	-.983	-.7902	.0737	-.444	-.8849	-.2704	.1216
Slovak Republic	SVK	70300073	70300924	0	-.8055	1.0919	1.9359	-.0405	1.1063	-.4708	1.4995	2.0955
Slovak Republic	SVK	70300073	70303927	0	-.2127	.1945	.0226	.3353	-.2248	.1054	2.0386	-.1563
Slovak Republic	SVK	70300073	70304908	0	1.386	-.0862	.0226	1.2836	.8825	1.5721	.5755	.1216
Slovak Republic	SVK	70300073	70300254	0	.1788	-.0862	.0226	1.1381	4.8357	1.4933	.5755	.1216
Slovak Republic	SVK	70300073	70300359	0	-.1413	.1141	.0226	.0511	.3292	-1.6678	1.802	1.1232
Slovak Republic	SVK	70300073	70301554	0	.9096	-.2662	-.4728	.7027	-.0408	.9656	1.656	.5823
Slovak Republic	SVK	70300073	70304408	0	1.2301	1.3697	.4173	.3915	.6778	.6724	.5755	2.0955
Slovak Republic	SVK	70300073	70304438	0	-.3851	-1.0564	-.3891	.9945	.9924	.859	.5755	.2203
Slovak Republic	SVK	70300073	70301071	0	1.328	-.4998	.0226	3.6039	1.5585	1.5721	.5755	-.2503
Slovak Republic	SVK	70300073	70304895	0	.5195	-.188144834393203	-.0260934687509168	.299029554797396	.16180329748851	.235977945783921	.0650996224851703	-.201728873479266
Slovak Republic	SVK	70300073	70306517	0	.7859	-.6019	.1386	.1691	.4065	.4228	.1693	.1216
Slovak Republic	SVK	70300073	70300898	0	.5685	.3404	-1.3694	1.1352	.79	1.1588	.6172	-.6621
Slovak Republic	SVK	70300073	70301312	0	-.673	1.7162	1.9359	1.2325	1.5323	1.4311	.5755	.0301
Slovak Republic	SVK	70300073	70307134	0	-.0685	.4435	.4173	.4623	.3053	.0579	.1648	1.0448
Slovak Republic	SVK	70300073	70301181	0	1.0629	1.127	.3461	.3884	-.136	.8318	.3473	-.0129
Slovak Republic	SVK	70300073	70307158	0	.2302	2.6352	.0226	3.6039	.6579	3.6292	2.4277	2.0955
Slovak Republic	SVK	70300073	70300066	0	-.3812	-.0862	.0226	1.1157	1.6402	2.107	.5755	.1216
Slovak Republic	SVK	70300073	70305496	0	.9059	-.192	1.9359	-.1188	.8757	.0987	.0221	.6859
Slovak Republic	SVK	70300073	70306676	0	1.0798	-.0862	.0226	1.2836	-3.7095	-1.6678	.5755	.1216
Slovak Republic	SVK	70300073	70301048	0	1.1641	.1245	1.4967	.4006	.4719	.2061	.5755	.0941
Slovak Republic	SVK	70300073	70305717	0	-.3661	-.0862	.0226	.7113	-.3672	.4394	.5755	.1216
Slovak Republic	SVK	70300073	70306785	0	.5876	.6492	-.5544	-.5423	.1667	.2853	-.0823	.4504
Slovak Republic	SVK	70300073	70305950	0	-.3215	.9454	1.4967	.3909	.5458	.0629	2.4277	1.515
Slovak Republic	SVK	70300073	70304094	0	.7716	-.0862	.0226	-2.6893	.3056	.1654	-.149444133428602	-.122734736184688
Slovak Republic	SVK	70300073	70302595	0	.3596	-.1107	1.9359	1.9205	.2243	1.033	.9636	1.3857
Slovak Republic	SVK	70300074	70301862	1	-.6878	-.4136	-1.1926	.0317	-.2576	-1.6678	-.6852	-1.6155
Slovak Republic	SVK	70300074	70301426	1	.3214	-.103	-.9285	.1729	.0513	-.2785	-.216	-.6959
Slovak Republic	SVK	70300074	70304727	1	-1.1184	-2.9627	-.6502	.3812	.1965	1.2397	-.0553	-.7108
Slovak Republic	SVK	70300074	70301272	1	1.0001	-1.5492	-.9874	-.7271	-.8294	-1.6678	-1.5537	.4104
Slovak Republic	SVK	70300074	70300287	1	1.3619	-.5925	-1.1394	-.3719	-.4147	.1173	-.4318	-.4607
Slovak Republic	SVK	70300074	70304254	1	1.3013	-.7221	-1.0611	.2321	-.0334	-.0233	-.3237	-.6353
Slovak Republic	SVK	70300074	70301092	1	-.0288	.4546	.4173	-.668	-.9688	-.9484	-.2821	-.4607
Slovak Republic	SVK	70300074	70301705	1	.4126	-1.0744	-1.0611	.7123	-.6468	-1.6678	-.4393	-1.0101
Slovak Republic	SVK	70300074	70307081	1	-.3483	-.59	-1.1412	-.0336	-.1434	-.0177	-.0987	-.6959
Slovak Republic	SVK	70300074	70303553	1	1.2181	-.2624	-.3802	.84	-.0363	.1246	-.3206	-.8813
Slovak Republic	SVK	70300074	70300696	1	1.0713	-.4203	.0226	.3681	.0985	.2393	-.3912	-.2503
Slovak Republic	SVK	70300074	70301585	1	-.8291	-.7162	-1.1926	.6993	.3632	.3641	.0256	-.959
Slovak Republic	SVK	70300074	70303632	1	-.1056	-.0862	-.4728	.0932	-.0763	-1.6678	-.3763	-.7496
Slovak Republic	SVK	70300074	70304905	1	1.3469	-.4314	-.3802	.5009	-.0959	.3642	-.6852	-.4607
Slovak Republic	SVK	70300074	70305886	1	.7571	.5317	1.9359	-.4635	-.3967	.2306	.5755	.1216
Slovak Republic	SVK	70300074	70300846	0	1.4554	-.59	.4173	.1441	.1099	.1848	.5755	-1.1252
Slovak Republic	SVK	70300074	70302559	0	.582	-.2662	.0226	-.0406	-.5073	-.8849	.1648	.1216
Slovak Republic	SVK	70300074	70301716	0	1.0003	-.13203131291496	.0585039663824078	.356364433524972	.228927622005764	.243438431288544	.0979428465309301	-.125017004526411
Slovak Republic	SVK	70300074	70301619	0	1.4965	.7665	1.1657	.4442	1.2451	.8671	2.4277	1.3857
Slovak Republic	SVK	70300074	70302415	0	-.8965	.1997	-.5544	.0073	.0513	-1.6678	.8038	-.4362
Slovak Republic	SVK	70300074	70306520	0	.7203	-.5743	.0226	.029	.4916	.1608	.5755	.1216
Slovak Republic	SVK	70300074	70305377	0	-.1914	-.59	-.8892	-.2285	-.0702	-1.6678	.3415	-.1563
Slovak Republic	SVK	70300074	70303097	1	1.2131	-.0862	.0226	.6426	1.1507	1.1436	.7688	.1216
Slovak Republic	SVK	70300074	70305232	1	-.5004	.4098	-.3802	.7664	-.4319	-.0296	-1.0084	-.6508
Slovak Republic	SVK	70300074	70304395	1	1.2714	.2607	.0226	.2468	.1007	-.3243	.0221	-.959
Slovak Republic	SVK	70300074	70304173	1	1.1067	1.7162	1.9359	.9967	.1666	.7938	.1701	.346
Slovak Republic	SVK	70300074	70301853	1	.8287	-.7221	-1.0611	.4273	-.4315	-1.0529	.3482	-.959
Slovak Republic	SVK	70300074	70302905	1	-.7753	.3875	1.4967	.5721	.5661	-1.6678	.1648	.8136
Slovak Republic	SVK	70300074	70301817	1	-.6004	-1.2304	-1.5248	.6756	.2521	1.0062	-.6852	-1.3484
Slovak Republic	SVK	70300074	70304670	1	1.5114	.5266	.0226	.1457	-.2207	.3839	-.2821	.1216
Slovak Republic	SVK	70300074	70301388	1	.9366	.2032	.6407	.4538	.6723	.8537	.5755	.1216
Slovak Republic	SVK	70300074	70305202	1	1.4441	-.59	-.227	.3629	.0035	.1654	-.8686	-.7496
Slovak Republic	SVK	70300074	70302537	1	1.5217	-.7353	-1.7997	.2694	-.9891	-.238	-.414	-1.7277
Slovak Republic	SVK	70300074	70304042	1	1.3056	-.7221	-.227	.4619	-.6096	.3964	-.216	-.7496
Slovak Republic	SVK	70300074	70304682	1	1.3224	-.1473	.0226	-2.6893	-.7231	-1.6678	.0154	-.3856
Slovak Republic	SVK	70300074	70303043	1	.6521	-1.175	.0226	1.2836	-.3153	-1.6678	.5755	.1216
Slovak Republic	SVK	70300074	70302490	0	.9164	.0666	-.6315	.3827	-.068	-.4223	.5755	-.3297
Slovak Republic	SVK	70300074	70301025	0	1.3213	1.3697	1.9359	.0946	.2558	.1376	.7741	1.515
Slovak Republic	SVK	70300074	70304196	0	1.0611	1.7671	.9192	.6262	.5048	.2444	.8038	1.4234
Slovak Republic	SVK	70300074	70307024	0	-.3889	1.7162	-.227	-.1297	.2727	.0136	.1693	.1216
Slovak Republic	SVK	70300074	70304613	0	1.2418	-.2479	.0226	.6275	.2576	.4989	.3482	.1216
Slovak Republic	SVK	70300075	70302282	1	.1336	.1245	-.4728	.0081	.5719	.7175	-.3798	-.6416
Slovak Republic	SVK	70300075	70303703	1	-.8073	-.59	-1.0935	.5187	.4573	.9031	-2.1355	-2.5027
Slovak Republic	SVK	70300075	70307163	0	-.2318	-.8409	.4173	.008	.2537	-1.6678	1.836	-.7887
Slovak Republic	SVK	70300075	70302069	0	-.6785	.9637	-.0587	1.1853	1.2672	-1.6678	.8038	.4994
Slovak Republic	SVK	70300075	70305444	0	-.9438	-.2662	-.5252	.3339	.3321	.2566	.5755	-.5912
Slovak Republic	SVK	70300075	70300309	0	.1939	1.3889	.4173	.8752	.9836	-.6567	.9636	.4994
Slovak Republic	SVK	70300075	70305899	0	.2477	-.4314	.0226	.1053	-.9894	-1.6678	.5755	.1907
Slovak Republic	SVK	70300075	70305072	0	-.8851	.2032	.6496	-.0814	.4435	.0411	.5755	.1216
Slovak Republic	SVK	70300075	70303694	0	-1.1778	-1.3452	.7162	.3108	-.4367	-1.6678	-.3547	-1.5767
Slovak Republic	SVK	70300075	70306116	0	-1.0299	-1.0588	-.7902	1.2836	.8779	.4394	.0221	-.6924
Slovak Republic	SVK	70300075	70301870	0	-.9626	-.0088	-.732	.8166	.1717	.8917	.8047	-.8864
Slovak Republic	SVK	70300075	70306803	0	.7656	-.847	-.227	.1159	-.0063	.1592	.3199	-.7496
Slovak Republic	SVK	70300075	70303311	0	-.2319	.9535	-.4806	.9632	.4192	-.7368	-.2907	.2286
Slovak Republic	SVK	70300075	70306532	0	-.292	1.3403	.9192	-1.1482	.9521	.1276	.1693	2.0955
Slovak Republic	SVK	70300075	70306761	0	.0241	-.2479	-.227	.1105	-.5844	.7826	.5755	-.5251
Slovak Republic	SVK	70300075	70304329	0	-.6863	-.7221	-.5373	.7827	-.1135	.827	-.0823	-.5912
Slovak Republic	SVK	70300075	70304540	0	-.4725	.0634	-.6446	.1053	-.0107	-1.6678	.5755	-.4607
Slovak Republic	SVK	70300075	70304016	0	.668	-.5297	1.4967	.0139	1.4432	-1.6678	.5755	.9097
Slovak Republic	SVK	70300075	70303171	0	-.243	-.2479	.9726	.1449	.8829	.5969	.5755	.9444
Slovak Republic	SVK	70300075	70305608	0	-.8699	1.3889	-.2726	.1053	-.3347	1.0062	.3473	.557
Slovak Republic	SVK	70300075	70301857	0	.3502	-.0862	.0226	1.6407	.7393	1.5721	1.0854	.8375
Slovak Republic	SVK	70300075	70306174	0	-.1626	-.8802	-.7638	-1.0129	-.7677	-1.2919	.3482	-.4607
Slovak Republic	SVK	70300075	70306723	0	-.512	-.0071	.0226	1.2808	.8779	-1.6678	.5755	.1216
Slovak Republic	SVK	70300075	70301520	0	-.8943	-.2662	.0226	-.6517	.6432	-.1296	.5755	.1216
Slovak Republic	SVK	70300075	70303837	0	.6374	-.2662	.0226	-2.6893	-.3421	-.1602	-.6852	.1216
Slovak Republic	SVK	70300075	70306575	0	.4267	-2.9627	-1.9209	3.6039	1.8786	-1.6678	-1.3153	-1.4837
Slovak Republic	SVK	70300076	70306989	0	.0386	.4546	-.1882	1.1597	.4429	.8691	.2337	-.5518
Slovak Republic	SVK	70300076	70303810	1	-.9899	-2.9627	-1.59019431214632	-.8986	-.6313	-1.6678	-1.09539221534067	-1.58644255164275
Slovak Republic	SVK	70300076	70304551	1	-.772863017495027	-2.9627	-1.79944322275135	-2.6893	-3.7095	.6292	-1.37028975681125	-1.91419781696962
Slovak Republic	SVK	70300076	70300508	1	-1.5692	-.431914202761768	-.393603166677238	.0499543443184307	-.129799399306806	.203567970589438	-.0775785016087951	-.534981953100373
Slovak Republic	SVK	70300076	70302097	1	-3.2912	-.632886507224194	-.696591484688022	-.155392288728335	-.370207233788318	.176848012105741	-.19520751950979	-.80972787310207
Slovak Republic	SVK	70300076	70302970	0	-2.2302	-.322196870523648	-.351410617717794	.2979	.2059	.6643	.0596498613102839	-.464978899103594
Slovak Republic	SVK	70300076	70305593	0	-1.8507	-.464767689234575	-.443133486956004	.0163857745143282	-.169099518590514	.199199986667742	-.0968076354875002	-.579895412148269
Slovak Republic	SVK	70300077	70304376	1	.2295	-.0862	.0226	-.3144	-.0362	-.1567	.3482	-.4607
Slovak Republic	SVK	70300077	70307012	1	-.0088	.0634	.0226	-.0659	-.3205	-.0598	-.8686	-.9299
Slovak Republic	SVK	70300077	70306255	1	-.5205	-.2662	-1.1592	.0087	-.6318	-.9484	.3482	-.5912
Slovak Republic	SVK	70300077	70300807	1	1.161	-.0862	-.7638	.1243	-.1785	.1656	-.6852	-.959
Slovak Republic	SVK	70300077	70300663	1	-.7523	-1.1277	-.5217	.5872	-.6134	-1.6678	.4411	-1.1405
Slovak Republic	SVK	70300077	70300714	0	.0497	-.0862	-.7902	-2.6893	-1.3991	-.1553	-.6852	-.8906
Slovak Republic	SVK	70300077	70305426	0	.3499	-.7815	-.1587	-1.2044	-.6379	-.3242	.0405	.2286
Slovak Republic	SVK	70300077	70300394	0	-.3556	-.4203	-.7638	1.0695	.5906	-1.6678	-.396	.1216
Slovak Republic	SVK	70300078	70304295	1	-.7757	-.7221	.0226	-.3479	.0801	.0251	-1.2871	-.4607
Slovak Republic	SVK	70300078	70306651	1	-.5411	-.8514	.0226	.4588	-.114	.5274	-1.4867	-.6089
Slovak Republic	SVK	70300078	70304913	1	-.4753	-.59	-.7638	.0007	.1163	-.6274	-.5974	-.959
Slovak Republic	SVK	70300078	70304586	1	-1.3844	-.438	-1.1926	-.1634	-.6057	-.9647	-.6852	-1.1252
Slovak Republic	SVK	70300078	70306440	1	-1.2994	-.9151	-.5373	.4845	-.0836	.7921	-.1566	-.9111
Slovak Republic	SVK	70300078	70306669	1	-.8752	-.0862	-.4728	-.182	.231	-1.6678	-.7867	-.7496
Slovak Republic	SVK	70300078	70301949	1	.7362	-1.1117	.586	-.3859	-.5418	-.8768	-.535	-1.3017
Slovak Republic	SVK	70300078	70303425	1	-.7077	-.0862	.0226	.1053	-.9806	2.1953	.5755	-.1566
Slovak Republic	SVK	70300078	70302864	1	.776	-2.9627	-.6446	1.201	-.3055	-1.6678	-.6852	-2.5027
Slovak Republic	SVK	70300078	70304965	1	-.9738	-.7221	.0226	-.3238	-.2773	-.0905	-.6852	-.9299
Slovak Republic	SVK	70300078	70304946	1	-.5815	-.3944	-1.0611	.0627	.461	.4882	.0221	-.5912
Slovak Republic	SVK	70300078	70306898	1	-.9285	-.089	.0226	.0494	-.1956	.2181	-.8686	-1.0788
Slovak Republic	SVK	70300078	70301796	1	-.8085	-.178	-.4246	-.712	-1.2088	-.1652	-2.1355	-.959
Slovak Republic	SVK	70300078	70303729	1	-.5519	-1.2189	-1.0611	-1.668	-1.0152	-.9292	-.2852	-.7496
Slovak Republic	SVK	70300078	70300343	1	.9521	-.9703	-.291730977789624	.1542	-.0408	1.0845	-.0827699463817387	-.398315279051927
Slovak Republic	SVK	70300078	70302394	1	-.4098	-.4314	-.227	1.0716	.4716	.9262	.2933	-.5711
Slovak Republic	SVK	70300078	70303921	1	-1.609	-1.5148	-1.6543	.8997	-1.219	1.2736	-1.2876	-1.1252
Slovak Republic	SVK	70300078	70301497	1	-.9241	-.985	-.5836	-1.3723	-1.4814	-.4128	-.216	-.7507
Slovak Republic	SVK	70300078	70301486	1	-1.2629	-.0862	-1.5117	.1002	-.8874	.3141	-.1727	-.3969
Slovak Republic	SVK	70300078	70303583	1	-1.2857	-.7136	.0226	.2486	-.005	.3631	-.4996	-.7496
Slovak Republic	SVK	70300078	70301485	1	-.2947	-.283169021555403	-.169353102040336	.201937087534518	.048133112334708	.223344153567064	.00948199973546636	-.331634871194354
Slovak Republic	SVK	70300078	70300997	1	-1.2414	.1852	-.9211	.5909	.8818	-.1093	-.1566	-.4607
Slovak Republic	SVK	70300078	70300161	1	-1.1861	-.9672	-.9218	-.0483929546064053	-.1208	.00331967659926605	-.7075	-.991424124361008
Slovak Republic	SVK	70300078	70305204	1	-1.0341	-1.0249	-.691294886730117	-.1969	-.4482	-.8768	-.411171191544776	-.830004871273961
Slovak Republic	SVK	70300078	70301146	1	-1.1193	-.59	-.5836	.2676	-.073	-.182	-.216	-.7496
Slovak Republic	SVK	70300078	70300967	1	.4606	-.7027	.7739	-.7749	-.7134	-.4753	-.8686	-.9933
Slovak Republic	SVK	70300078	70300822	1	-.9072	-.7221	-.7638	.5947	-.5543	-.4318	-.309	-1.1252
Slovak Republic	SVK	70300078	70303730	1	.4728	-.2662	.0226	.2177	.4977	.4451	.1693	-.4607
Slovak Republic	SVK	70300078	70303351	1	-.9916	-1.2512	-.3076	-.4695	-2.0083	-.568	-1.0753	-.0625
Slovak Republic	SVK	70300078	70305815	1	-.4726	-.2662	.4173	-.3306	.1954	.2087	.5755	.4994
Slovak Republic	SVK	70300078	70306968	1	-1.1675	-.0862	-.5836	-.0043	.3799	.3523	-.3943	-1.5506
Slovak Republic	SVK	70300078	70304266	1	-.6953	-.0862	-.3802	.8345	.1989	.7615	-.6852	-.4607
Slovak Republic	SVK	70300078	70302497	0	.8636	-1.5375	-.691	.7113	.3749	.7805	.075	-.959
Slovak Republic	SVK	70300078	70302080	0	-1.0335	-.4203	.0226	-.9033	.1691	-.4612	.5755	.1216
Slovak Republic	SVK	70300078	70306126	0	-1.343	-.6699	-.6097	-.3681	.4712	.486	-.0108	.6559
Slovak Republic	SVK	70300078	70306525	0	-.1238	-.4314	.3461	-.8941	.3215	.0018	.3482	-.2503
Slovak Republic	SVK	70300078	70300034	0	-.9581	1.0919	1.9359	1.2857	1.5289	-.568	1.6888	2.0955
Slovak Republic	SVK	70300078	70300464	0	1.3057	-.345721474503918	-.0997559219658041	-.0498	-.4703	-.0405474378130589	-.108738688991728	-.313309217945735
Slovak Republic	SVK	70300078	70304074	0	-1.1878	1.4003	.7739	.2961	-.4853	1.0773	-.4801	-.0625
Slovak Republic	SVK	70300079	70301804	1	-.2951	.0502	.0226	.5898	.0827	.42	-1.0602	.1216
Slovak Republic	SVK	70300079	70303014	1	-.6248	2.6352	1.9359	.1053	.8779	.4394	1.0854	2.0955
Slovak Republic	SVK	70300079	70305529	1	.9654	-.59	.0226	.3645	-.2238	-.1414	-.1026	-.4607
Slovak Republic	SVK	70300079	70300649	1	.3509	-.2662	-.4728	.1571	.5017	-.1058	.3482	-.4607
Slovak Republic	SVK	70300079	70300987	1	-.9566	-.6593	.0226	.2463	.1583	-.2737	-.3206	.9888
Slovak Republic	SVK	70300079	70302949	0	-.9955	.7763	1.01083101806278	.1539	1.065	.3267	1.03165159982726	1.515
Slovak Republic	SVK	70300079	70306526	0	-.3519	1.153	.0226	.0562	-.3418	-.2198	.3415	-.222
Slovak Republic	SVK	70300079	70307091	0	-.301	-2.2005	-2.664	.3223	.5631	.7448	-.8686	-2.5027
Slovak Republic	SVK	70300079	70306645	0	-.2047	-.2662	1.9359	.9695	2.249	.868	.8038	.4994
Slovak Republic	SVK	70300079	70307088	0	.1745	.5128	-1.4928	-.1189	-.2926	-1.6678	-.8516	-1.0788
Slovak Republic	SVK	70300079	70302431	0	-.1754	2.6352	1.9359	3.6039	1.8648	3.6292	2.4277	2.0955
Slovak Republic	SVK	70300079	70300480	0	.3812	-.0862	.0226	1.2836	1.4246	1.5907	.5755	.1216
Slovak Republic	SVK	70300079	70302580	0	-1.0846	-1.5369	-.6916	.8896	.9552	.6262	-.3036	1.1508
Slovak Republic	SVK	70300079	70300505	0	.6145	-1.3452	-1.1926	.0614	-.127	1.0245	-.6852	-1.1252
Slovak Republic	SVK	70300079	70305653	0	.0584	-.2479	1.1752	1.2836	.4912	1.0062	-.7045	-.343
Slovak Republic	SVK	70300079	70300513	0	.1934	-.0862	.0226	.3638	.6115	.0431	.1648	.1216
Slovak Republic	SVK	70300079	70305308	0	-.0991	.1245	1.9359	.0598	.3259	.0108	.1648	.9883
Slovak Republic	SVK	70300079	70304044	0	-.9926	1.19361590989352	1.9359	1.2676	4.8357	3.6292	-.6852	-1.1252
Slovak Republic	SVK	70300079	70303782	0	-.5011	-.3531	.9268	.2715	.4563	.3112	.3415	1.2147
Slovak Republic	SVK	70300079	70300321	0	-.2174	-.0862	.0226	-2.6893	-3.4698	1.5721	-.1727	.1216
Slovak Republic	SVK	70300079	70307238	0	.2423	-.0862	.0226	1.1599	1.0145	1.5105	.5755	.1216
Slovak Republic	SVK	70300079	70303004	0	-.1505	.0666	.0226	.5703	.4855	.9928	.8038	-.2503
Slovak Republic	SVK	70300079	70300144	0	-.6408	-.0862	.0226	-.1205	.8616	.7233	.1102	.1216
Slovak Republic	SVK	70300079	70300602	0	.0546	-.1502	.0226	1.1799	1.8349	1.5721	.075	-1.1252
Slovak Republic	SVK	70300079	70305654	0	.6429	-.2662	-.4806	.8142	3.4299	.9965	.8038	.1216
Slovak Republic	SVK	70300079	70304445	0	.0269	-.0862	1.9359	.7113	2.1537	3.6292	2.4277	2.0955
Slovak Republic	SVK	70300079	70305428	0	.5579	-.0994	.4173	-.665	.3807	-.1581	-.7899	1.515
Slovak Republic	SVK	70300079	70301891	0	.4239	.9275	.586	.1053	1.0847	-.2544	.5755	.1216
Slovak Republic	SVK	70300079	70305989	0	-.5147	.9454	-.7386	.5295	.5183	.5791	.0215	-.1334
Slovak Republic	SVK	70300079	70305789	0	1.2293	-.0862	-.0154	1.3446	-1.0252	1.7015	.5755	2.0955
Slovak Republic	SVK	70300079	70302341	0	-.8705	.9349	.7162	3.5156	.7978	-1.6678	.5755	-.2503
Slovak Republic	SVK	70300079	70302821	0	-.6129	-.7263	.9726	.5997	-.2878	-1.6678	-.5798	.4777
Slovak Republic	SVK	70300079	70301211	0	.691	-2.9627	-.106847779265134	-2.6893	.3994	-1.6678	.5755	.9883
Slovak Republic	SVK	70300080	70307226	1	1.1149	2.6292	.586	1.3591	1.6984	3.6292	2.2846	.2683
Slovak Republic	SVK	70300080	70300586	1	-.2879	-.0862	-.227	.3174	-.3729	.3988	.0256	-.7496
Slovak Republic	SVK	70300080	70301455	1	.5859	-.7221	-.9607	.7113	.5334	.7002	-.1972	-.959
Slovak Republic	SVK	70300080	70300676	1	.8558	-.4488	.4173	.4093	-.3031	-.0147	-.1026	.4777
Slovak Republic	SVK	70300080	70306130	1	-.7907	.96	-.6266	.9506	1.2435	1.2086	1.6284	-.6947
Slovak Republic	SVK	70300080	70304828	1	.4922	-.7353	-.227	.663	.0123	.2518	-.3237	-.5711
Slovak Republic	SVK	70300080	70303977	1	.8231	-.103	.4173	.4241	-.2729	.3348	-.4846	-.1563
Slovak Republic	SVK	70300080	70304140	0	.0562	-.2806	1.9359	.3167	.7572	-.2484	.5755	.4994
Slovak Republic	SVK	70300080	70304616	0	1.6926	.8655	1.9359	.5692	.0411	-.0258	1.8077	2.0955
Slovak Republic	SVK	70300080	70302231	0	1.151	-.2662	.4173	.3232	.4011	.1931	.3415	.1216
Slovak Republic	SVK	70300080	70307062	0	.2904	.3178	-.3048	-.234	.4551	-1.6678	-.3912	-.4607
Slovak Republic	SVK	70300080	70301989	0	1.4513	-.8489	1.1657	.8687	-.1365	-.1652	-1.0758	-.7685
Slovak Republic	SVK	70300080	70300214	0	1.0173	1.1493	1.9359	-.0817	.4801	.2375	1.4152	1.515
Slovak Republic	SVK	70300080	70302867	0	1.5611	.4435	.0226	.3618	.5585	.2281	.5755	.1216
Slovak Republic	SVK	70300080	70305753	0	1.1976	-.9062	-.335	-.8778	-1.2648	-.2016	.3939	-.4095
Slovak Republic	SVK	70300080	70302703	0	.8639	-.3349	.0226	.031	.3134	-1.6678	-.4805	.2286
Slovak Republic	SVK	70300080	70303204	1	-.051	-.9015	-1.9313	.7097	.1344	.2575	.0256	-2.5027
Slovak Republic	SVK	70300080	70303007	1	.5663	-.4203	-1.1926	.3944	-.2014	-.7946	-.6852	-1.1252
Slovak Republic	SVK	70300080	70301049	1	1.5488	.3326	.7162	.9226	.4428	1.2366	-.0987	-.8813
Slovak Republic	SVK	70300080	70300709	1	.526	-.0994	-.227	.2206	-.3807	.3241	.0221	-.1563
Slovak Republic	SVK	70300080	70302025	1	1.5362	-.59	.3461	.919	.3074	.7689	.3473	.1216
Slovak Republic	SVK	70300080	70303091	1	-.0439	-.4203	.0226	.6726	-.1595	.5459	-.4948	-.1563
Slovak Republic	SVK	70300080	70305712	1	1.2319	.3803	1.9359	.3707	.6785	.4043	-.7723	.6559
Slovak Republic	SVK	70300080	70303496	1	1.4434	-.2479	-.4728	1.5676	.3992	.7323	.0221	-.4607
Slovak Republic	SVK	70300080	70305892	1	1.2425	-.6019	.9192	.9419	-.1735	.495	-.0987	-.2503
Slovak Republic	SVK	70300080	70305624	1	.849	.5119	1.9359	.9562	-.4979	.5749	-.7394	.2224
Slovak Republic	SVK	70300080	70302355	1	.989	.0467	-.691	.2147	.0311	.4945	-.4948	-.4607
Slovak Republic	SVK	70300080	70302837	1	.2393	-.4203	-.5034	.4867	-.3063	.773	.3424	-.7496
Slovak Republic	SVK	70300080	70301783	1	.9869	-.6593	1.9359	.3189	-.0089	-.8849	1.4834	.833
Slovak Republic	SVK	70300080	70307125	1	1.0298	1.127	.0226	.4236	.6399	-.8768	.3482	-.7887
Slovak Republic	SVK	70300080	70300420	0	1.2579	-.2662	.0226	.1965	-.2256	-.1866	.5755	-.1563
Slovak Republic	SVK	70300080	70304018	0	1.729	1.127	-.6315	.1147	-.0509	.1756	.0154	-1.7277
Slovak Republic	SVK	70300080	70300135	0	-.3427	-.3386	-1.1412	.122	-.1517	-.1741	-.3912	-.6073
Slovak Republic	SVK	70300080	70303758	0	.8277	-.9279	-1.6542	-.799	-.2034	-.5842	-1.5596	-1.6713
Slovak Republic	SVK	70300080	70307259	0	-.2544	-.891	.4173	.6984	-.154	.7633	-.7674	-1.2688
Slovak Republic	SVK	70300080	70305677	0	1.1078	1.1132	1.9359	.0151	.0607	-.1507	1.8077	.9444
Slovak Republic	SVK	70300080	70301070	0	-.4171	.7211	1.9359	.4203	.567	.4616	-.417	2.0955
Slovak Republic	SVK	70300080	70302239	0	1.0229	-.4314	.0226	.4765	.3211	.4802	-.216	-.1563
Slovak Republic	SVK	70300080	70304206	0	.5616	-.089	-.6247	.5439	-.6825	.4363	-.216	-1.1252
Slovak Republic	SVK	70300080	70303912	0	.376	-.4314	.0226	.0745	.4759	.1851	-.309	.1216
Slovak Republic	SVK	70300081	70307201	1	.9373	-.983	.4173	1.1097	.2558	.1206	.8038	.2546
Slovak Republic	SVK	70300081	70306390	1	1.2528	-.59	-1.0611	-.2057	-.7706	.0909	-.6852	-.7108
Slovak Republic	SVK	70300081	70306201	1	-.02	-.59	.0226	.095	-.5297	-.071	.5755	-.4607
Slovak Republic	SVK	70300081	70303157	0	.2177	.9275	1.9359	.7432	1.4282	.0988	.5755	.1216
Slovak Republic	SVK	70300081	70304587	0	1.5268	-1.2504	.0226	-.0053	-1.7109	-.1652	-1.5848	-.3856
Slovak Republic	SVK	70300081	70307287	1	1.0928	-.0862	.0226	.5966	-.4638	1.0315	.5755	.1216
Slovak Republic	SVK	70300081	70300744	1	1.2298	-1.0758	-.3802	-.0062	.2156	.0039	-.7867	-.8443
Slovak Republic	SVK	70300081	70303010	1	-.0026	-.59	-1.0611	-.0863	-1.0208	-.159	-.1742	-.6681
Slovak Republic	SVK	70300081	70302138	1	-.4221	-.983	-.4728	-.0164	-.451	.6094	-.8686	-.9299
Slovak Republic	SVK	70300081	70305685	1	1.354	-.0862	.0226	.6757	1.1848	1.0594	.8038	.1216
Slovak Republic	SVK	70300081	70305884	1	-.6803	-.0088	-.9607	-.0174	.197	-.3128	-.6852	-.7496
Slovak Republic	SVK	70300081	70302753	1	-.0215	-.1106	-.9285	.5193	-.0126	.631	-.2004	-.7887
Slovak Republic	SVK	70300081	70303557	1	-.7272	-.59	-.227	.1525	.1577	.2789	.5755	-.4607
Slovak Republic	SVK	70300081	70303960	1	1.4538	-.4343	.0226	.2177	-.218	.2231	-2.1355	-.4607
Slovak Republic	SVK	70300081	70303159	1	-.3177	-.8232	-1.0611	-.1197	-.2258	.1779	-.6852	-.9299
Slovak Republic	SVK	70300081	70303021	1	1.0274	-.4314	-.4806	.0808	.2861	-.3646	-.216	-.7496
Slovak Republic	SVK	70300081	70305640	1	.7902	.1069	-.829	-.102	-.2701	-.0129	-.5355	-.6195
Slovak Republic	SVK	70300081	70304428	1	.2926	-.0862	.0226	1.3696	.9346	3.6292	.5755	.346
Slovak Republic	SVK	70300081	70304945	1	1.3772	2.6352	1.9359	2.1777	.4873	-.2578	2.4277	2.0955
Slovak Republic	SVK	70300081	70301731	1	-.4174	-.59	-.227	.2931	-1.0488	-.0255	-.4948	-.7496
Slovak Republic	SVK	70300081	70304559	1	-.2611	1.127	.0226	.2962	-.0255	.4684	-.5974	-.1563
Slovak Republic	SVK	70300081	70306613	1	.4701	-.0862	.0226	.2324	.2661	.6461	-.7222	-.4607
Slovak Republic	SVK	70300081	70306955	1	1.4782	-.847	-1.134	.22	-.1774	-.8849	-.3237	-.5912
Slovak Republic	SVK	70300081	70301706	1	.3509	.1892	.4173	.5318	-.0866	.0241	-1.0753	-1.9384
Slovak Republic	SVK	70300081	70300752	1	1.3415	1.3889	-.829	.2315	.3424	-.1147	-.5974	-.7108
Slovak Republic	SVK	70300081	70306659	1	1.1589	-1.2717	-.7445	.3911	-.2721	.735	.0208	-.5251
Slovak Republic	SVK	70300081	70305766	1	1.1456	-1.1429	-1.2567	.299	-.6135	-.7054	-1.0753	-1.4637
Slovak Republic	SVK	70300081	70304712	1	.3013	.5266	.0226	.0702	-.3235	.4037	.5755	.1216
Slovak Republic	SVK	70300081	70300071	1	1.4389	-1.0212	-1.0611	.2461	-.4572	-.1443	-1.5537	-1.1252
Slovak Republic	SVK	70300081	70307200	1	1.4394	.4718	.4173	.434	-.0147	-.6687	-.3237	-.946
Slovak Republic	SVK	70300081	70303588	0	.1084	.0467	.0226	.0686	.515	-.1741	.4316	.1216
Slovak Republic	SVK	70300081	70302295	0	.6648	-.9363	-.227	.7599	.8779	.7773	.5755	.1216
Slovak Republic	SVK	70300081	70302976	0	.0665	-.8994	.7162	.5	-.2134	.5021	.3473	-.3086
Slovak Republic	SVK	70300081	70301641	0	-.2694	-.7327	-.227	.5141	-.1227	.7748	.0215	-.6353
Slovak Republic	SVK	70300081	70306198	0	-.0804	-.8294	.0226	.0415	-.1643	-1.5744	.5755	-.4607
Slovak Republic	SVK	70300081	70303606	0	1.2487	.1705	-2.664	.1504	-.3612	-1.6678	.5755	-.3297
Slovak Republic	SVK	70300081	70302360	0	1.1847	-.4136	.0226	.582	-.0027	1.0817	.5755	.1216
Slovak Republic	SVK	70300081	70304291	0	1.1488	-.4314	-.691	-.2757	.1372	-.0558	-.4771	.1216
Slovak Republic	SVK	70300081	70306790	0	1.4034	-.0862	.0226	.269	.6737	1.0823	.3482	-.3416
Slovak Republic	SVK	70300081	70305801	0	-.7314	-.269	-.442	.2835	.2765	.5359	-.3912	-.4607
Slovak Republic	SVK	70300082	70304184	1	-.8471	-.347638882754615	-.266548657713482	.136063986434034	-.0289872638369454	.21477266398147	-.0282521869593709	-.419770554242518
Slovak Republic	SVK	70300082	70306203	0	-.2298	-1.0212	-.8219	1.4279	.3837	1.4693	-.3733	-.6774
Slovak Republic	SVK	70300083	70303367	0	-.2868	.9166	.6907	.1053	1.098	.2637	.5755	.4725
Slovak Republic	SVK	70300083	70304754	1	-.636	2.6352	1.1355	.7113	.4034	-.2793	.5755	1.2147
Slovak Republic	SVK	70300083	70303230	1	-.7482	-.0862	.0226	-1.1089	.4132	.021	-.3912	-.2503
Slovak Republic	SVK	70300083	70301582	1	-.6942	-.0862	-.5836	-.7693	.3451	-1.3198	-.1061	-.4607
Slovak Republic	SVK	70300083	70305140	0	.601	.309	1.9359	-.1028	1.214	.2279	2.4277	2.0955
Slovak Republic	SVK	70300083	70306369	0	-.8101	-.0994	.0226	.0589	.1086	.1231	.5755	-.5912
Slovak Republic	SVK	70300084	70303312	1	-.7536	-.8232	.0226	-1.1465	-.6582	-1.6678	-.4948	-.4607
Slovak Republic	SVK	70300084	70303522	1	-.8682	-.1652	-1.1926	-2.6893	-.1353	-1.2919	.5755	-1.0526
Slovak Republic	SVK	70300084	70301893	0	-1.2256	.6464	.4173	-.5754	-.4666	-.1843	.5755	-.3514
Slovak Republic	SVK	70300084	70301656	0	-1.2611	-.4314	-.227	1.2836	.0455	-1.0529	-.4948	-.9299
Slovak Republic	SVK	70300084	70301176	0	.3374	.3178	1.0433	.0991	.6675	.231	-.2857	-.5251
Slovak Republic	SVK	70300084	70302936	0	.0687	-.2662	.0226	-.3175	.3689	.6542	-.3272	-.1563
Slovak Republic	SVK	70300084	70304472	0	-.7523	2.6352	1.9359	.5356	2.5736	.0787	.5755	.7627
Slovak Republic	SVK	70300084	70303390	0	-.5974	.7825	1.1381	-.3925	.4794	-.1198	.1648	2.0955
Slovak Republic	SVK	70300085	70304310	1	-.0781	-.0862	.0226	.1449	-.983	.4508	.5755	.1339
Slovak Republic	SVK	70300085	70306038	1	-.5046	-.7353	.0226	.1573	-.8383	.5582	.5755	.1216
Slovak Republic	SVK	70300085	70303696	1	-.8145	-.0176	.0226	-.108	.469	.4072	1.2262	-.1563
Slovak Republic	SVK	70300085	70303142	0	-.2906	-1.2559	.309	1.2412	.1694	.2839	1.0214	.7095
Slovak Republic	SVK	70300085	70306848	0	-.3563	-1.7194	-2.7056	-.3982	-.4781	-1.4512	-2.0333	-1.6922
Slovak Republic	SVK	70300085	70306121	0	.4371	.3289	.0226	3.6039	4.8357	2.2191	.5755	-1.1252
Slovak Republic	SVK	70300085	70306456	0	-1.7952	-.0862	.0226	-1.3405	-.4213	-.0558	.1693	-.1563
Slovak Republic	SVK	70300085	70306345	0	.598	-.8755	.0226	-1.7857	-.0285	-.5842	-.1727	-.5475
Slovak Republic	SVK	70300086	70300815	1	-.0718	1.0206	-.7638	-.0743	.1295	.7024	-1.1934	-.7496
Slovak Republic	SVK	70300086	70304886	1	-1.2655	.5366	-.4806	-1.0059	-.2787	-.3242	-.3268	-.7496
Slovak Republic	SVK	70300086	70306747	1	-.2679	-.3204	-.7249	.8446	.4376	.5393	.0514	-.8016
Slovak Republic	SVK	70300086	70303731	1	.1947	.2516	-.691	.1744	-.9554	-1.0529	-2.1355	.1216
Slovak Republic	SVK	70300086	70302183	1	-.5228	.0502	.0226	.4355	.6648	.3343	.5755	-.8198
Slovak Republic	SVK	70300086	70306518	1	-.6863	.3875	-.227	-.1062	.4018	.0365	.0221	-.1865
Slovak Republic	SVK	70300086	70301135	1	-.9085	-.6501	-.4806	-.1826	-.4335	-.2306	-1.4541	-.8936
Slovak Republic	SVK	70300086	70305842	1	-.7588	-.0862	-.982	-.6792	.3582	.5731	-1.305	-1.3017
Slovak Republic	SVK	70300086	70302599	1	-.5433	.1943	-1.0611	.5136	-.1679	.1374	.5755	-1.1252
Slovak Republic	SVK	70300086	70301297	1	-.808	.6515	1.4967	-.1457	-.399	.114	-.0585	.7627
Slovak Republic	SVK	70300086	70304658	1	-.432	-.0862	.0226	.7062	-.0248	.9613	.5755	.1216
Slovak Republic	SVK	70300086	70305179	1	-1.053	-.8232	-.5907	.299	.6865	.1988	.0256	-.4607
Slovak Republic	SVK	70300086	70305171	1	.1003	.3289	-.227	.4307	.7375	.2797	-.5828	.1216
Slovak Republic	SVK	70300086	70305923	1	-.6423	-.983	.4173	-.7978	-1.3733	-.2942	.5755	-.5461
Slovak Republic	SVK	70300086	70303499	1	-.1511	-1.0812	-.8627	.0908	.1832	.5285	-.4948	-1.1252
Slovak Republic	SVK	70300086	70301578	1	.1278	-.4314	-.5836	-.564	.1304	-.0442	-.1021	-.8802
Slovak Republic	SVK	70300086	70303662	1	.7125	-.59	-.9607	-.4769	-.3173	.1039	-.6852	-.959
Slovak Republic	SVK	70300086	70304788	1	-.7028	-.4203	-1.0611	-.3573	-.1895	-.7368	-.7867	-1.4344
Slovak Republic	SVK	70300086	70302289	1	.0019	-.0862	-.4806	.1775	-.438	-.0898	-1.1941	-1.3017
Slovak Republic	SVK	70300086	70302096	1	.4504	.7989	1.0955	1.0797	1.1889	-1.2919	.9911	.4994
Slovak Republic	SVK	70300086	70300974	1	.7048	-.0994	.0226	-.1125	-.1724	.1548	.0221	.1216
Slovak Republic	SVK	70300086	70306944	1	-.8701	-.1058	-.3827	-.2237	-.4258	-.213	-.4948	-1.0633
Slovak Republic	SVK	70300086	70305489	1	1.3479	-.4314	.586	.2678	.1727	.5415	.235086346157325	.131675908613501
Slovak Republic	SVK	70300086	70303018	0	-1.2825	1.7162	-2.664	-2.6893	.1943	-.8768	2.4277	2.0955
Slovak Republic	SVK	70300086	70305534	0	.1526	-1.1881	1.9359	-.3859	1.2447	.1957	.5755	1.2147
Slovak Republic	SVK	70300086	70306569	0	-1.3364	-.891	-.6315	-1.5147	.1891	-.1971	-.1026	-.1563
Slovak Republic	SVK	70300086	70303361	0	-.5845	-2.4463	-1.5438	1.2836	.7376	1.1991	2.4277	2.0955
Slovak Republic	SVK	70300086	70306758	0	-1.6934	2.6352	1.17218455356852	-.8297	.6244	.346032922778518	.924137513108748	.9883
Slovak Republic	SVK	70300086	70305029	0	.292	-.1058	.4173	.4942	.5	.4017	.3482	-.1563
Slovak Republic	SVK	70300086	70301482	0	-1.1841	1.1576	.0226	1.2239	1.2	1.2924	-.1061	-.7496
Slovak Republic	SVK	70300086	70301094	0	-.6962	1.1132	1.9359	.8823	.3154	3.6292	2.4277	2.0955
Slovak Republic	SVK	70300086	70300370	0	1.0439	1.7162	1.1657	-.4475	1.0204	.4169	-.309	.8567
Slovak Republic	SVK	70300086	70306507	0	-.7713	-.0862	.0226	.123	-.0982	.4734	.5755	-.5093
Slovak Republic	SVK	70300086	70303628	0	-.69	-.7243	-.3827	-.7965	.3285	.3233	-.1026	-.8443
Slovak Republic	SVK	70300086	70301617	0	.9307	.7308	-.1587	-1.0059	1.3142	.3947	.8038	1.1232
Slovak Republic	SVK	70300086	70303769	0	-.2792	.5266	.8348	-2.6893	-.1885	-.0143	-1.1194	1.1508
Slovak Republic	SVK	70300086	70301318	0	-.9509	-.0862	.0226	.7113	.0933	1.0062	.5755	.1216
Slovak Republic	SVK	70300087	70301441	0	.304	-1.1395	.0226	1.2718	.2806	3.6292	-.1972	.1216
Slovak Republic	SVK	70300087	70306534	1	-1.1181	.3289	.0226	.685	4.8357	1.038	.5755	-.2503
Slovak Republic	SVK	70300087	70302224	0	-.9187	1.3403	1.2867	-.1119	.887	3.6292	-1.1177	-1.1252
Slovak Republic	SVK	70300087	70306251	1	.6361	-.0862	.0226	.1053	-.4577	.6231	-.6852	-1.1252
Slovak Republic	SVK	70300087	70303521	1	-1.4645	-.0973	-.3048	.6773	-.1963	.641	.5755	-.4607
Slovak Republic	SVK	70300087	70302378	1	-.5236	.5128	1.1752	.9623	1.0857	.5232	.9911	-.9933
Slovak Republic	SVK	70300087	70307230	1	-.3582	-.4314	.0226	-.4743	.1952	.5056	.0256	-.7496
Slovak Republic	SVK	70300087	70300932	1	-.8163	-.8755	-.6843	1.339	.6095	.7254	-.176	-.5265
Slovak Republic	SVK	70300087	70300622	0	-.9877	1.7162	.0226	1.0324	.9239	-.5842	.5755	.1216
Slovak Republic	SVK	70300088	70302153	1	.0902	.2567	1.9359	.5482	1.0313	3.6292	.5755	1.3566
Slovak Republic	SVK	70300088	70300894	1	-.4947	-.59	.0226	.2249	-.2377	-.3735	.0221	-.7317
Slovak Republic	SVK	70300088	70303339	1	.2681	-.0862	-1.0611	.0842	-.4874	.6005	-.6852	-.946
Slovak Republic	SVK	70300088	70301746	1	.5575	-.59	-.9607	-.1401	-1.1705	.2224	-.2821	-1.3017
Slovak Republic	SVK	70300088	70305634	1	1.0757	2.6352	1.9359	.2842	-.2158	.5922	-.5798	2.0955
Slovak Republic	SVK	70300088	70302068	1	-.8597	-.5847	-1.161	-.2871	-.0782	.3262	-.2821	-.5711
Slovak Republic	SVK	70300088	70302076	1	1.5429	-.4488	-.1119	.0016	-.3451	.2122	-.0246	.149
Slovak Republic	SVK	70300088	70300202	1	.9067	-1.184	-.0154	1.7511	.1651	.5162	-.535	-1.2711
Slovak Republic	SVK	70300088	70303520	1	.5751	.9454	-.227	.5836	.0468	1.4451	-.3237	-.1563
Slovak Republic	SVK	70300088	70301209	1	.898	-.0252	.0226	-.4625	-.8346	-.3205	-.0987	-.1563
Slovak Republic	SVK	70300088	70304514	0	.2053	.1892	-.335	.0738	.061	.3562	-.3907	-.6557
Slovak Republic	SVK	70300088	70302152	0	.3894	1.3939	.8348	.8485	.0308	.8028	-.3907	.557
Slovak Republic	SVK	70300089	70306953	1	-4.4717	-.903091890162097	-1.1926	-.355710391699286	-.633278031067437	.0965613262924122	-.384398101236376	-1.1252
Slovak Republic	SVK	70300089	70306508	1	-5.0852	-1.2884	-1.1926	-2.6846	-3.3882	-1.6678	-.6852	-1.1252
Slovak Republic	SVK	70300089	70303109	1	-1.5871	-2.9627	-2.664	2.27	1.4323	-1.6678	-2.1355	-2.5027
Slovak Republic	SVK	70300089	70306536	1	-4.2593	-.7815	-.2827	-2.6893	-3.7095	.1527	-.2004	-1.1252
Slovak Republic	SVK	70300089	70304888	1	-2.9021	-.604848085770297	-.9108	.6948	-.0921	1.1221	-.182651423002864	-1.0659
Slovak Republic	SVK	70300089	70300590	1	-4.6846	-2.9875	-2.664	-2.6893	-1.8825	-1.6678	-2.1355	-2.5027
Slovak Republic	SVK	70300089	70304293	1	-5.7722	-.655175341147293	-.90563486160524	-.0749568738791363	.102	.408226867938233	-.130285158986659	-.950059690081145
Slovak Republic	SVK	70300089	70301270	1	-6.5949	-1.2802	-1.927484461805	-.1488	-.6616	.1098	-1.0191	-2.5027
Slovak Republic	SVK	70300089	70306025	1	-4.0864	-.0862	-1.1926	-2.6893	-3.7095	-.1837	.5755	-1.1252
Slovak Republic	SVK	70300089	70301186	1	-4.1371	-.0862	-1.1926	3.6039	-1.5207	.4394	-1.5537	-1.1252
Slovak Republic	SVK	70300089	70305209	1	-4.3885	-.0862	.0226	-2.6893	-1.2506	-.1986	-.6852	.1216
Slovak Republic	SVK	70300089	70303329	0	-.1896	-1.5019	-.5774	.5834	-.6236	.737	.3482	-1.1638
Slovak Republic	SVK	70300089	70306969	0	-3.3287	-1.3452	-1.1926	.1053	-.9291	.4394	-.6852	-1.1252
Slovak Republic	SVK	70300089	70300429	0	-4.6934	-1.0138	-.7249	-2.6893	-3.7095	-1.0529	-2.1355	-2.5027
Slovak Republic	SVK	70300089	70302255	0	-.0887051818484096	-.259127643325877	-.133108024531226	.226501746264199	.0768919788540092	.226540537416581	.0235534098120434	-.298768299865295
Slovak Republic	SVK	70300089	70303263	0	.487	-.758853693522985	-1.2108	-.058	-.1763	-.0763920188494311	-.474774231447501	-.935211007216575
Slovak Republic	SVK	70300089	70305616	0	-4.4616	-1.813	-1.1926	-2.6893	-3.7095	-.8849	-2.1355	-2.5027
Slovak Republic	SVK	70300089	70301231	0	-4.9552	.0772459066514024	-.22485005120547	1.58517321622252	.852784762543274	3.6292	.659085460336439	-.240513199531526
Slovak Republic	SVK	70300089	70300432	0	-6.7326	-.558571393294881	-.898958611375589	.355597539754977	.111	1.5721	.0531212948240147	-.915048119017948
Slovak Republic	SVK	70300089	70303148	0	-4.1704	-.12603636714787	.694463487661008	-2.6893	-3.7095	2.8393	.972448694791146	1.97
Slovak Republic	SVK	70300089	70301882	1	.7849	-1.3452	-.5034	1.738	-3.7095	3.6292	.5755	.1216
Slovak Republic	SVK	70300089	70306738	1	.1103	-.8405	-.3612	.8054	-.2028	.9537	-.1727	-.4438
Slovak Republic	SVK	70300089	70304004	1	-.5009	-.4343	1.9359	.0826	-.7502	.0148	1.8085	-.5912
Slovak Republic	SVK	70300089	70306107	1	-.9543	-1.1395	-.5836	.9625	-1.8388	-.6522	-.3763	-.6924
Slovak Republic	SVK	70300089	70304695	0	-.7295	-.333913944888888	-.245856772581038	.150087658934789	-.0125691678235738	.216597441634015	-.0202189857368639	-.401007418242402
Slovak Republic	SVK	70300089	70304700	0	-.7538	-.0862	-1.1926	.803742725116504	.224694447306968	1.5721	-.1918	-1.1252
Slovak Republic	SVK	70300089	70301117	0	-.9575	-.0862	-1.0488	.0325	.8779	1.5721	-.6852	-.84535365228848
Slovak Republic	SVK	70300089	70306488	0	-.9991	-.0323	.1386	.8123	.1038	.1613	1.2568	.4504
Slovak Republic	SVK	70300089	70305554	0	-1.9005	-1.4651	-.6041	-.8271	-.062	.1173	-1.3153	-1.2422
Slovak Republic	SVK	70300090	70300204	1	.9627	-.9464	-.7902	.2039	-.1916	.1873	-.8041	-1.2688
Slovak Republic	SVK	70300090	70306512	1	.3019	.6555	-1.0611	.4848	-.3526	.469	-.4948	-.1563
Slovak Republic	SVK	70300090	70306615	1	1.312	-.9334	-1.2567	.8639	-.595	.844	-1.5588	-2.5027
Slovak Republic	SVK	70300090	70304612	0	1.7035	-.4343	.5347	1.2363	.3991	.9209	.5826	.1216
Slovak Republic	SVK	70300090	70303309	0	-.0371	-.253104871944763	-.12402802032165	.232655608250457	.0840965607449504	.227341285567878	.0270785357466721	-.290534668527434
Slovak Republic	SVK	70300090	70303814	1	-.4723	-.2479	-.3802	.333	.113	.7303	-.8686	.1216
Slovak Republic	SVK	70300090	70302986	1	-.3948	-.0862	.0226	1.5449	.1442	2.1953	.5755	.1216
Slovak Republic	SVK	70300090	70303840	1	1.2677	-.0994	-1.3514	.1986	-.326	.3314	-.8627	-1.1811
Slovak Republic	SVK	70300090	70302403	1	-.9921	-.4314	.0226	.1053	-.9291	.4394	.5755	-.5912
Slovak Republic	SVK	70300090	70306422	1	-.6756	-.59	-1.161	.2303	-.5285	-.4173	-.1021	-.8443
Slovak Republic	SVK	70300090	70306376	1	1.424	-.8785	.0226	-2.6893	.2799	-1.6678	.5755	.1216
Slovak Republic	SVK	70300090	70304942	1	-.8705	-.6706	-.3048	-.0509	-.7142	-.2393	-.1021	-.1314
Slovak Republic	SVK	70300090	70303611	1	-.2449	-.7353	.0226	.0186	-.3549	.0102	.775	.1216
Slovak Republic	SVK	70300090	70301398	1	.7134	.1276	.9192	.6493	.6053	.3523	.9685	.833
Slovak Republic	SVK	70300090	70305224	1	.2305	-.1106	.1386	-.0023	-.2264	.519	.1701	-.4607
Slovak Republic	SVK	70300090	70304631	1	-.1926	-.7815	-.6843	-.9155	-1.6352	-.2244	-.1727	-.7507
Slovak Republic	SVK	70300090	70303833	1	.8177	-1.0688	-.1587	-.057	-.4863	.4546	-.0987	-.8443
Slovak Republic	SVK	70300090	70300634	1	-1.0555	-.891	-.8627	.1053	-.7883	.7016	-.2852	-.9299
Slovak Republic	SVK	70300090	70300424	1	.9162	-.4203	-.5544	.1426	-.3121	.3648	-.414	-.8443
Slovak Republic	SVK	70300090	70304349	1	1.5884	-.089	-.5907	.6457	.1755	.7251	-.0987	-.4423
Slovak Republic	SVK	70300090	70301928	1	1.2191	.0527	.8348	.1004	-.6158	-.2348	.1357	.149
Slovak Republic	SVK	70300090	70301732	1	.7347	-.891	-.7836	.0984	-.8526	-.1443	-.414	-.4607
Slovak Republic	SVK	70300090	70301719	1	.7609	-.269	.586	-.1893	-.6234	-.4427	-.5945	-.1563
Slovak Republic	SVK	70300090	70304926	1	.0743	-.9334	-1.0611	.5541	-1.5072	.4902	.0256	-.6774
Slovak Republic	SVK	70300090	70300104	1	.9229	-.4136	.4173	.4226	.1147	.6403	.3482	.1216
Slovak Republic	SVK	70300090	70301131	0	.5586	.4495	.0226	.7566	-.8699	-.2154	.0221	-.959
Slovak Republic	SVK	70300090	70307276	0	.1598	-.0862	.0226	.7113	-.1732	1.0245	.5755	.1216
Slovak Republic	SVK	70300090	70304012	0	.8355	-.7938	.0226	.1985	.128	.8628	.5755	.6466
Slovak Republic	SVK	70300090	70306036	0	-.3698	.3289	.4173	1.0452	-.5292	1.1888	.5684	.8375
Slovak Republic	SVK	70300090	70304768	0	1.2718	1.031	.5347	-.32	.6713	-.5842	-.4805	1.515
Slovak Republic	SVK	70300090	70305460	0	.063	-.2662	-.3827	.6022	.1384	.8795	.1693	-.3856
Slovak Republic	SVK	70300090	70306566	0	.6255	-.9468	.0226	.2309	.0671	.3456	.8038	.1216
Slovak Republic	SVK	70300090	70300217	0	.8334	.7211	1.9359	.2282	.8344	.1378	2.4277	2.0955
Slovak Republic	SVK	70300090	70301222	0	1.0015	-.22399340624231	.109737095587019	.1053	-.9291	.4394	.5755	-.0295931618119534
Slovak Republic	SVK	70300090	70303094	0	-.253	-.089	-.732	.0526	-.4693	-.052	.3415	-.6073
Slovak Republic	SVK	70300090	70305599	0	.0622	-1.6127	-2.664	.4826	.8061	.933	.0154	.1216
Slovak Republic	SVK	70300090	70302114	0	.738	-.269	.0226	.3619	.2805	.6271	-.309	-.4607
Slovak Republic	SVK	70300091	70306678	1	-1.1472	.0566	-.732	-.7361	-.3359	.33	.1479	-1.7277
Slovak Republic	SVK	70300091	70302613	1	.7808	.1125	-.335	-.6306	-1.0466	.0439	-.1021	-1.1528
Slovak Republic	SVK	70300091	70301042	1	1.0238	-.891	-.8627	-1.118	-1.1694	-.6742	-.622513312339134	-.889574716271878
Slovak Republic	SVK	70300091	70300035	1	-.0567	.8762	.4173	.0193	.1021	-.406	-.8041	-.1865
Slovak Republic	SVK	70300091	70306655	1	-.813	-.8357	-1.1539	-.1443	-.2797	-.2942	-.7867	-.2503
Slovak Republic	SVK	70300091	70302954	1	-.6396	-.2548	.4173	-.7271	.0843	-.1968	.5755	-.1314
Slovak Republic	SVK	70300091	70305556	1	-.5457	.0467	.586	-1.5123	-.3952	-.3646	-.6852	-.1563
Slovak Republic	SVK	70300091	70306972	0	-.4052	-.2662	.0226	-.3479	.1098	-.1971	-.1727	-.1563
Slovak Republic	SVK	70300091	70301547	0	.1222	-1.0888	-.8039	.6472	-.2827	1.0249	.2997	-1.1752
Slovak Republic	SVK	70300091	70303307	0	1.0182	-.4798	.0226	1.5007	.623	.9793	.5755	-.5723
Slovak Republic	SVK	70300091	70306106	0	.3312	.2607	-.691	-.1404	.2037	-.0779	-1.0808	-.8443
Slovak Republic	SVK	70300091	70300502	0	-1.1101	-.4343	-.5034	-.1115	.6503	.4515	-1.3153	.1216
Slovak Republic	SVK	70300091	70300889	0	.299	-.4314	-.3802	-.9348	-.0712	-.1778	.1693	-.222
Slovak Republic	SVK	70300091	70304874	0	.6002	-.103	-.9285	-.2814	.6768	.1638	-.1026	-.946
Slovak Republic	SVK	70300092	70303751	1	-1.056	2.6352	.441	-.1214	.4668	3.5379	-.0392	-.3914
Slovak Republic	SVK	70300092	70300869	1	-.8954	-.7087	-1.0217	.2651	.799	.5761	-.8738	-.959
Slovak Republic	SVK	70300092	70301830	1	-.7836	-.4136	-.9607	.2776	.1027	.3253	-.1727	-.7496
Slovak Republic	SVK	70300092	70306250	1	-.5701	-.9225	.0226	-2.6893	-.4492	-1.6678	-.5832	-.959
Slovak Republic	SVK	70300092	70306271	1	-1.1748	-2.2005	-1.7463	-2.6893	-2.9511	-.2408	-1.266	-1.1252
Slovak Republic	SVK	70300092	70301807	1	.9184	.524	-1.1926	-.3184	.799	-1.6678	.0152	.1216
Slovak Republic	SVK	70300092	70303228	1	1.0594	-.4488	-.3827	1.0132	.1884	1.4375	.5755	.1216
Slovak Republic	SVK	70300092	70301521	1	.2179	.426208522949543	.839346995293277	.640386666541471	.777588857300621	.629851590330039	.862173945160347	1.2041
Slovak Republic	SVK	70300092	70306815	1	-.343539959021467	-2.024	-.0808	-.5499	-1.2663	1.1186	-.1727	-.959
Slovak Republic	SVK	70300092	70301822	1	-.4516	-1.0588	-1.486	.7523	-1.9963	.4423	-.2852	-1.7277
Slovak Republic	SVK	70300092	70301628	1	-1.731	-.450797663192674	-.422072103874766	.0306598697383107	-.152388242291189	.201057349635511	-.0886309842431626	-.560797220148151
Slovak Republic	SVK	70300092	70302279	1	-.9764	-.362729311887595	-.289299174274919	.120645101618153	-.0470387928720553	.212766339572676	-.0370846097320762	-.440400430814074
Slovak Republic	SVK	70300092	70304938	1	-1.7999	-.7889	.0226	1.0388	.683	-.5312	.3482	.1216
Slovak Republic	SVK	70300092	70305952	1	-3.0318	1.3037	-.6039	-2.6893	.2266	-1.6678	2.4281	-.0429
Slovak Republic	SVK	70300092	70306375	1	-1.0379	-.369906894189824	-.300120185632447	.113311293295055	-.0556247869606807	.211812055341116	-.0412856460856832	-.450212785099849
Slovak Republic	SVK	70300092	70303629	1	-1.2998	-.7221	-.227	-.5826	-.294	-.5309	-.0553	-.9299
Slovak Republic	SVK	70300092	70300596	1	.4278	-.0862	-.6843	.1053	-.3163	3.6292	-2.1355	.1907
Slovak Republic	SVK	70300092	70302521	1	-.9158	-.0862	-.6843	.1581	.7879	.1434	-.414	-.7496
Slovak Republic	SVK	70300092	70302847	0	-2.1935	-.9814	.0226	.4248	-.3692	-1.6678	.1144	-.959
Slovak Republic	SVK	70300092	70300110	0	-.8452	-1.1673	-.8099	.7839	.2417	.2079	.1693	-.946
Slovak Republic	SVK	70300092	70303227	0	-.7065	-.0862	.0226	1.2836	.8779	1.5721	.5755	.1216
Slovak Republic	SVK	70300092	70307038	0	.1899	-.802203155085399	-1.3586	.37528925774365	-.6806	1.1214	-.417948086368959	-1.02885935810744
Slovak Republic	SVK	70300092	70300383	0	-1.2352	-1.5041	.0226	3.6039	4.8357	3.6292	.5755	-1.1252
Slovak Republic	SVK	70300092	70305281	0	.9842	-.133910322265625	.0556711487749896	.354444525980225	.226679906480123	.243188610538493	.0968430630302297	-.127585767193094
Slovak Republic	SVK	70300092	70300425	0	-.4215	-.29796767905008	-.191663740091304	.186816325008194	.0304306074495422	.221376621200204	.00082035079827348	-.351865871575432
Slovak Republic	SVK	70300092	70301008	0	-.3389	-.8939	.0226	3.6039	4.8357	3.6292	.5755	.1907
Slovak Republic	SVK	70300092	70306706	0	-.3315	-2.9627	-1.7538	-.8722	-3.7095	.1978	-.6852	-.3917
Slovak Republic	SVK	70300092	70306192	0	.669	-.0862	-1.2891	.1487	.136477511193188	.4394	-.0823	.1216
Slovak Republic	SVK	70300092	70304230	0	-.8426	-1.0197	-.7249	.0325	-.9291	.1008	.5755	-.222
Slovak Republic	SVK	70300092	70304929	0	-.6215	-1.3858	-1.1926	-2.6893	-1.6862	-.4753	-.6852	-1.1252
Slovak Republic	SVK	70300092	70301600	0	-.8109	-.343414029432002	-.260179216881896	.140380797186818	-.0239333941457544	.215334372748665	-.0257793818211502	-.413994827004387
Slovak Republic	SVK	70300092	70303958	0	-1.1544	-.0862	.0226	2.8047	.8313	1.0062	.5755	.1216
Slovak Republic	SVK	70300092	70304887	0	-1.0188	-.4998	.0226	.1053	-.7869	.5396	1.3918	1.0431
Slovak Republic	SVK	70300092	70302725	0	-2.0967	-1.7702	-1.18685607694463	-.9113	-1.2827	-.1817	-.704281445644315	-1.27481067126878
Slovak Republic	SVK	70300092	70304086	0	-.4018	-.295668518540261	-.188197497428812	.189165528649902	.0331809177511018	.221682302490639	.00216604862211178	-.34872272719446
Slovak Republic	SVK	70300092	70301369	0	-2.4201	-1.3452	-.7056	.5952	-.224650797173689	.6961	-.1027	-1.1252
Slovak Republic	SVK	70300092	70303713	0	-1.3931	-.411361808559774	-.362618124399828	.0709540783948159	-.105214138184742	.206300482023224	-.0655491926352961	-.506885114243056
Slovak Republic	SVK	70300092	70306433	0	.3252	-2.9627	.0226	.0191	.9152	.9633	.5755	-.144057201686457
Slovak Republic	SVK	70300092	70303943	0	-.992	-2.4131	-.4279	-.9331	-1.6035	.6137	-1.14566862627959	-2.5027
Slovak Republic	SVK	70300092	70303463	0	-.9065	-.483	-.2145	1.1376	.5655	-.1237	-.0651	-.6912
Slovak Republic	SVK	70300092	70303989	0	-1.0118	-.737222094521562	-1.0535	-.0753392736077876	-.34473141190455	.0177298923405833	-.4358	-.8134
Slovak Republic	SVK	70300093	70302359	1	.6981	-1.3452	-.5034	.1053	-.9291	1.5721	-.1727	-.7507
Slovak Republic	SVK	70300093	70305623	1	1.2662	-.0862	.0226	.1162	-.3946	-1.2919	-.3912	-.6774
Slovak Republic	SVK	70300093	70302964	1	-.9529	-.817	-.7836	-2.6893	-3.7095	-.0615	-2.1355	-.222
Slovak Republic	SVK	70300093	70306639	1	-.3949	-.0862	.0226	1.2836	-.1293	3.6292	.5755	-.4607
Slovak Republic	SVK	70300093	70304127	1	-.8463	-.7221	-.5836	.3274	-.0049	-.0184	-.301442808889224	-.946
Slovak Republic	SVK	70300093	70304314	1	.9942	-.2662	-.4728	.6737	.236	.5998	.3482	-.7496
Slovak Republic	SVK	70300093	70306172	1	-.6694	.3289	.0226	1.2772	.0975	1.3968	.5755	.1216
Slovak Republic	SVK	70300093	70304853	1	-.6391	-.0862	1.9359	.7113	-.0408	3.6292	2.4277	1.39674979628734
Slovak Republic	SVK	70300093	70301698	1	.8488	-.549	-.9607	.2305	.4046	-.385	-.4801	-.7496
Slovak Republic	SVK	70300093	70302351	1	.0389	2.6352	.586	.241	-.0643	-.3205	.5755	-.4423
Slovak Republic	SVK	70300093	70305665	1	-.2594	-.4203	-.227	.4346	.5979	.3463	-.6852	-.7496
Slovak Republic	SVK	70300093	70303754	1	-.856	-.2662	-.7638	1.2836	.6993	.2811	.5755	-.7496
Slovak Republic	SVK	70300093	70301618	1	-.8418	-.0862	.0226	.9024	-.0975	.8754	.5755	-1.1252
Slovak Republic	SVK	70300093	70301249	1	-.3405	-.5994	-.7638	.7148	.0421	.2959	-.1722	-1.1252
Slovak Republic	SVK	70300093	70305650	1	.6515	-.2509	-1.0611	.2469	-.5181	-1.6678	-2.1355	-1.7277
Slovak Republic	SVK	70300093	70303554	1	-.426	-.891	-.7429	.4935	-.3825	-.3551	-1.305	-1.5679
Slovak Republic	SVK	70300093	70305180	1	-.7213	-.0862	.0226	.4558	.1037	.9233	.5755	.1216
Slovak Republic	SVK	70300093	70304703	1	-.2183	-1.4093	.0226	.1053	.1364	.4394	-.0585	-1.1252
Slovak Republic	SVK	70300093	70302326	1	.1654	-2.8663	-2.664	-2.64	-1.7022	.1076	-.8738	-.2503
Slovak Republic	SVK	70300093	70303979	1	-.5681	-.5874	-.227	.6009	-.4183	-.7739	.5755	-1.1252
Slovak Republic	SVK	70300093	70303670	1	.0234	-.8755	.0226	-.3931	-3.7095	.4394	-.3763	.1216
Slovak Republic	SVK	70300093	70301332	1	-.2199	.967	.6496	.4662	.1161	.6581	.3482	-.1563
Slovak Republic	SVK	70300093	70301946	1	-1.4186	-.438	.0226	.1784	-.9742	.7837	-.1021	-.7108
Slovak Republic	SVK	70300093	70302106	1	-1.3323	-1.3363	-1.1926	.6382	-.7432	-1.6678	-.9094	-1.7277
Slovak Republic	SVK	70300094	70303191	1	-.705	-.641958483627999	-.506473856537249	.1686	-.7877	-.4733	-.274150136236326	-.696134938855978
Slovak Republic	SVK	70300094	70302084	1	-.7989	-.0862	.0226	-.3133	.8308	1.1774	.5755	.1216
Slovak Republic	SVK	70300094	70302536	0	-.849	-.0862	.0226	.3395	.2193	1.3126	.5755	.1216
Slovak Republic	SVK	70300094	70300698	0	-1.1463	-.817	-1.5502	.4839	-1.1806	1.1957	-2.1355	-2.5027
Slovak Republic	SVK	70300094	70303804	0	1.2172	-.0862	.338525845979131	1.2836	4.8357	2.5882	.2287	.1216
Slovak Republic	SVK	70300094	70304052	0	-1.0317	.1852	1.0433	-.1641	.2344	.7344	2.4277	1.515
Slovak Republic	SVK	70300094	70306424	0	-.9457	-1.3452	.0226	.7113	1.996	1.5721	.5755	2.0955
Slovak Republic	SVK	70300094	70305546	0	.9667	-.3386	.3461	1.5133	.768	1.5721	-.0553	-.3501
Slovak Republic	SVK	70300094	70305532	0	1.0396	1.3575	.894	.5321	.2294	.8479	1.1102	2.0955
Slovak Republic	SVK	70300094	70304377	0	-.6907	-2.9627	-2.664	-2.6893	-3.7095	-1.6678	-2.1355	-2.5027
Slovak Republic	SVK	70300094	70304456	0	-.4367	-.0862	.0226	.1053	-.9291	1.5721	.5755	.1216
Slovak Republic	SVK	70300094	70306175	0	-1.0601	-.7221	-.691	-2.6893	-1.1563	-.8294	-.6852	-.7887
Slovak Republic	SVK	70300094	70306283	0	-1.4251	-.8755	.0226	.7748	1.5776	1.9028	.5755	.1216
Slovak Republic	SVK	70300094	70306133	0	-1.0624	-.0862	.0226	.1053	-.9291	.4394	.5755	.1216
Slovak Republic	SVK	70300094	70303808	0	-1.1208	-.0862	-.4338	.3355	.8779	-1.6678	-.1972	-.5912
Slovak Republic	SVK	70300094	70305619	0	-1.341	-.8196	-1.1926	.7113	-.4409	1.3017	.0514	-.7182
Slovak Republic	SVK	70300094	70306459	0	-.8954	-.35327591080661	-.275047110535736	.130304263799796	-.0357304104138657	.214023201731317	-.0315515374614719	-.427476842242565
Slovak Republic	SVK	70300094	70303323	0	-1.2569	-.395466089705081	-.338653543149497	.0871957807298737	-.0861993024957858	.208413872467753	-.0562454340765762	-.485154339385779
Slovak Republic	SVK	70300094	70304509	0	-1.0108	-2.9627	.0226	.7113	-.9291	1.0062	.5755	.1216
Slovak Republic	SVK	70300094	70300890	0	-.9934	-1.3666	-1.2225	.385739891831376	-.330882721977467	1.0965	-.5883	-1.3625
Slovak Republic	SVK	70300094	70305963	0	.5088	-.189393617005136	-.0279761487757227	.297753591398093	.160309474126749	.235811915844446	.0643687104691768	-.203436063574515
Slovak Republic	SVK	70300094	70300125	0	-3.1922	-.0206	-1.4553	.1905	-3.7095	.8579	.7905	-.7995
Slovak Republic	SVK	70300094	70307085	0	-.9849	-.7585	-.6843	.7113	.244	1.0062	-.2004	-.7507
Slovak Republic	SVK	70300094	70305396	0	1.4086	-.084379168947476	.130344924712142	.405053765855398	.285930246174638	.2497739475771	.125833629346828	-.0598725450974376
Slovak Republic	SVK	70300094	70300360	0	-.6825	-.32842863808881	-.237587056584228	.155692357978458	-.00600751380462421	.217326732022362	-.0170084376292292	-.393508545861403
Slovak Republic	SVK	70300094	70302505	0	-.1265	-.9347	-.5263	.5829	-.0617	.8557	-.1403	-1.5367
Slovak Republic	SVK	70300094	70302695	0	.31	-2.9627	1.9359	.2705	.4067	-.1289	-.8094	.6986
Slovak Republic	SVK	70300094	70301587	0	.0897	-.0862	-.5373	3.6039	-.0408	3.6292	-.6852	-1.1252
Slovak Republic	SVK	70300094	70304432	0	-.6704	2.6352	.0226	3.6039	4.8357	1.3305	.5755	.1216
Slovak Republic	SVK	70300094	70304837	0	-1.4504	-.418049214509656	-.372700139859768	.0641211155181727	-.113213771701461	.205411368422112	-.069463328945242	-.516027356528827
Slovak Republic	SVK	70300094	70303541	0	-1.0572	-.372159371237516	-.303516047733264	.111009789219676	-.0583192533982493	.21151258077739	-.0426040200958394	-.453292109290344
Slovak Republic	SVK	70300094	70306752	0	-1.4801	-2.9627	-2.664	-.255736290747807	-1.06270958032654	.2187	-.7867	-1.2087
Slovak Republic	SVK	70300094	70303548	0	.0282	-1.3452	.0226	.1053	-.0408	.4394	.5755	-.4607
Slovak Republic	SVK	70300094	70306945	0	.6687	-1.3452	-2.664	.5661	-.0982	.4394	.3379	-.8531
Slovak Republic	SVK	70300095	70306524	1	-.4741	-.0862	.0226	3.6039	1.7123	1.5721	-.0553	-1.1252
Slovak Republic	SVK	70300095	70303098	1	.1917	-2.9627	-2.664	-.2691	.3862	.5242	.5755	-.1563
Slovak Republic	SVK	70300095	70304218	1	-1.3911	-.436826521098987	-.693136745967378	1.2836	.7445	1.1652	-.6852	-1.1252
Slovak Republic	SVK	70300095	70302664	0	-1.318	-.5706	-.8345	.4979	-.1559	.9961	-.1642	-.3416
Slovak Republic	SVK	70300095	70300483	0	-.301	-.2662	-.6843	1.095	.6503	.7609	.5755	-1.0012
Slovak Republic	SVK	70300096	70302125	1	.8586	-.0966	.0226	-.2954	-.2913	-.7946	-.3237	-.4607
Slovak Republic	SVK	70300096	70300076	1	.9453	-.485192494974212	-.2943	-.4591	-.6671	-.2144	-.246049320033476	-.473313663139714
Slovak Republic	SVK	70300096	70304138	1	1.0864	1.3403	.0226	.4822	.8079	.6227	.5755	.2224
Slovak Republic	SVK	70300096	70305524	1	-.7704	-.4488	.0226	.4091	.4435	-.9484	.1693	-1.2688
Slovak Republic	SVK	70300096	70307248	1	.7304	-.59	-.7638	-.0371	-.748	-.0905	-.1021	-.6959
Slovak Republic	SVK	70300096	70300837	1	-.5558	.6555	1.013	.479	-.3888	.4805	1.8085	2.0955
Slovak Republic	SVK	70300096	70306476	1	.1061	-.4516	-.1119	.2381	.2561	.2306	-1.305	-.4607
Slovak Republic	SVK	70300096	70305997	1	-.2635	-.1106	.0226	-.6295	-.421	-.6274	-.6852	-.7496
Slovak Republic	SVK	70300096	70301453	1	1.3974	-.0862	-.5907	.0905	-.2426	.1995	-.216	-.946
Slovak Republic	SVK	70300096	70303822	1	-.2026	.528	1.4967	-.1766	-.0221	-.3205	.5755	-.5093
Slovak Republic	SVK	70300096	70301324	1	1.5317	-1.1085	-.0094	.698	-.1788	-.1442	.1701	-.943
Slovak Republic	SVK	70300096	70304251	1	-.2411	.3815	.0226	.3581	-.0278	-.1354	.0256	-.1563
Slovak Republic	SVK	70300096	70307124	1	.9368	.0502	.8348	.6739	.547	-.1751	-.2852	-.2503
Slovak Republic	SVK	70300096	70300048	1	-.4252	1.1493	.4173	.2709	.0919	-.1036	.3482	.1959
Slovak Republic	SVK	70300096	70305912	1	.1916	-.1743	1.9359	.3682	.4249	-.231	.5826	.9339
Slovak Republic	SVK	70300096	70305238	0	-1.106	1.3403	1.9359	.1706	1.5843	-.7368	1.8077	2.0955
Slovak Republic	SVK	70300096	70305223	0	1.2332	1.7671	.0226	3.6039	1.0669	1.3199	.5755	-.2503
Slovak Republic	SVK	70300096	70301397	0	1.1265	-.2662	.0226	3.6039	2.1396	-1.6678	.5755	-.8198
Slovak Republic	SVK	70300096	70301055	1	1.2324	-.7353	-1.2062	.4692	.3745	.2422	-.8686	-1.4637
Slovak Republic	SVK	70300096	70306583	1	-.9826	-.2509	1.1752	.2819	.9458	.5383	.1701	.1959
Slovak Republic	SVK	70300096	70303276	1	.7588	-.269	.9726	.8015	.2839	-.1837	.0256	.3236
Slovak Republic	SVK	70300096	70303170	1	.9493	-.7255	.0226	.172	.7486	.4497	.1701	-.2503
Slovak Republic	SVK	70300096	70301041	1	1.2359	-.089	-.227	.7024	.4966	.899	-.6852	-.959
Slovak Republic	SVK	70300096	70304362	1	.469	-.2662	-.227	.9216	.7375	.0549	.1648	.1216
Slovak Republic	SVK	70300096	70302007	1	-.1367	-.2548	-.691	-.4401	-.6842	-1.6678	.5755	-.4607
Slovak Republic	SVK	70300096	70304166	1	.6416	.5946	1.9359	-.073	.7699	-.2979	.2785	1.1232
Slovak Republic	SVK	70300096	70305498	1	-.1339	-.089	-.2943	-.3712	.3112	-.1093	-.1972	-.959
Slovak Republic	SVK	70300096	70301091	1	1.448	-.0994	.0226	.1016	-.4215	.2085	.0221	-.4607
Slovak Republic	SVK	70300096	70304977	1	.39	-.2662	.0226	-.3198	-.3305	.1543	.3482	.1216
Slovak Republic	SVK	70300096	70304492	1	1.6131	.3239	.3461	-.3509	-.7773	-.1747	-.535	.149
Slovak Republic	SVK	70300096	70305142	1	1.0749	-.0862	-.1587	.0767	.1373	.3571	-.1026	-.1563
Slovak Republic	SVK	70300096	70301721	1	1.0388	.2656	-.1119	.2213	-.046	-.0534	.0256	-.6959
Slovak Republic	SVK	70300096	70305783	0	.6327	.8762	1.9359	.6512	1.2842	.0767	2.4277	2.0955
Slovak Republic	SVK	70300096	70305876	0	1.1002	-.4314	.0226	3.5301	1.8171	2.0132	.5755	-.222
Slovak Republic	SVK	70300096	70304515	0	1.6326	-.0994	.0226	.1162	-.2909	.2206	.5755	.1216
Slovak Republic	SVK	70300096	70301399	0	1.761	-.0994	1.9359	.0338	.2045	.3681	-.1026	2.0955
Slovak Republic	SVK	70300096	70302155	0	.18	-1.2	-.5544	-.3341	4.8357	1.5891	.9194	.5823
Slovak Republic	SVK	70300097	70300617	1	-.6153	-.0862	.0226	.6154	-.2411	1.0062	.5755	-.4607
Slovak Republic	SVK	70300097	70301079	1	.729	.5128	-.3802	-.0789	-.2458	-.801	-.4948	-.1314
Slovak Republic	SVK	70300097	70303710	1	.5565	-.891	-.5034	-1.1509	-.1411	-.5569	-.6852	-.4607
Slovak Republic	SVK	70300097	70305424	1	-.3335	-.0201	.0226	-.8275	-.6714	-.9292	.5755	-.6774
Slovak Republic	SVK	70300097	70302257	1	-.3336	1.2587	1.1752	-1.3048	-.0805	-.8849	-.7394	.0388
Slovak Republic	SVK	70300097	70300656	1	.4516	.0591	.0226	.1537	.4205	.0366	-.0987	1.0448
Slovak Republic	SVK	70300097	70305003	1	.729	-.59	-.7902	.5882	-.1236	-1.6678	-.2852	-.4607
Slovak Republic	SVK	70300097	70304516	1	.3761	-1.4144	.0226	.1053	-2.8697	-.4184	.0221	-.7496
Slovak Republic	SVK	70300097	70300208	1	.2318	.5326	-.9203	.5542	.0766	.2977	-.3553	-2.5027
Slovak Republic	SVK	70300097	70301163	1	-.6139	-.0862	.0226	.7113	.8779	1.0062	-.6852	-1.1252
Slovak Republic	SVK	70300097	70301445	1	-.9045	-.0862	.0226	-2.6893	-3.1274	.8923	.5755	.1216
Slovak Republic	SVK	70300097	70305333	1	-1.2986	-.9105	-1.1926	-.3641	-1.3356	-1.2919	-.6852	-2.5027
Slovak Republic	SVK	70300097	70306830	1	.9373	-.7221	-.5836	.134	.1368	.3582	-.6852	-.7496
Slovak Republic	SVK	70300097	70303949	0	-.605	-.7849	-1.1973	.7441	.5304	-1.6678	-1.0426	-.5899
Slovak Republic	SVK	70300097	70306142	0	-.01	.3289	.0226	1.109	.4934	2.1695	1.1417	-.2503
Slovak Republic	SVK	70300097	70306367	0	.0231	-.817	-.8892	.0042	.5688	.5127	.9628	.742
Slovak Republic	SVK	70300097	70302749	0	.2456	1.3697	1.9359	-.5095	.4727	.2743	2.4277	-.0758
Slovak Republic	SVK	70300097	70300186	0	-.5667	-.8232	-.3802	-.8189	-.4299	-1.6678	-.6852	-1.1252
Slovak Republic	SVK	70300097	70305951	0	.0117	1.3697	1.4967	-1.2936	1.2912	-1.6678	-.5001	-.4607
Slovak Republic	SVK	70300097	70300608	0	.1918	.0634	.0226	.7113	-.0408	.9126	.5755	.1216
Slovak Republic	SVK	70300097	70303513	0	.699	.5056	1.1355	.1698	.0589	.9489	-.6997	1.3566
Slovak Republic	SVK	70300097	70304409	0	-1.2729	.1852	.9192	-.4937	-.3634	.1056	.0447	-.4607
Slovak Republic	SVK	70300097	70302147	0	-.2834	.9454	.4173	.0442	.2408	-1.6678	.075	-.5251
Slovak Republic	SVK	70300097	70307262	0	.3541	-.6593	1.0433	.0815	.474	-1.6678	.8038	.1216
Slovak Republic	SVK	70300097	70303798	0	.9052	-.4314	-.3802	-.4597	-.2007	-.1567	-.2744	.1216
Slovak Republic	SVK	70300098	70305756	1	-.7877	-1.3471	.0226	.3635	.4646	.5681	.0221	-.9299
Slovak Republic	SVK	70300098	70302292	0	-.3023	-.4314	.0226	.7661	.6238	.5015	.5755	.1216
Slovak Republic	SVK	70300098	70306327	0	-.9964	2.6352	1.9359	3.6039	4.8357	.933	2.4277	2.0955
Slovak Republic	SVK	70300098	70302202	0	-1.1462	.9454	1.9359	.3041	1.0198	.5018	.9911	.4994
Slovak Republic	SVK	70300099	70306934	1	1.2879	-.946	-.3802	-2.6893	-.4247	-1.6678	-.7867	-.6353
Slovak Republic	SVK	70300099	70305605	1	.1507	-.6593	1.9359	-.1444	-.5486	-.4932	-.3876	-.5558
Slovak Republic	SVK	70300099	70303518	1	.6114	-.1743	-.9145	.2648	-.1165	-.1753	-1.2871	-1.2087
Slovak Republic	SVK	70300099	70306190	1	.9679	-.2479	.0226	.978	.715	.3885	.1701	-.4607
Slovak Republic	SVK	70300099	70307126	0	.0458	-.4488	.0226	.141	-.5979	-.526	.1648	2.0955
Slovak Republic	SVK	70300099	70305372	0	1.2111	-.0862	.9726	.7113	.0177	.942	.8482	2.0955
Slovak Republic	SVK	70300099	70300274	1	1.085	-.0862	-.4728	.0935	-.3779	-.2574	-.4948	-.7496
Slovak Republic	SVK	70300099	70300078	1	.9544	-1.5155	-.6843	1.3216	.6245	-1.6678	-.2004	.1216
Slovak Republic	SVK	70300099	70302676	1	1.3103	-.5743	-.7902	.2587	-.4027	-.0737	-.4948	-.6959
Slovak Republic	SVK	70300099	70306494	1	.3983	-.7221	-1.4242	-.1053	-.39	-.1773	-1.0722	-1.113
Slovak Republic	SVK	70300099	70301979	1	.5057	-.1759	.289	-.1432	-.3641	.2477	-.414	-.5251
Slovak Republic	SVK	70300099	70306620	1	1.236	-1.0212	.0226	-.2142	-.2009	.1018	-.5798	-.6774
Slovak Republic	SVK	70300099	70302046	1	.9283	-.983	.0226	.2313	-.4052	.7268	.1693	-.2503
Slovak Republic	SVK	70300099	70301126	1	1.3288	-.847	-.7638	.0552	-.3519	-.1618	-.6852	-.1314
Slovak Republic	SVK	70300099	70300387	1	.2416	-1.7324	-1.3074	.5848	.4735	.3714	-.8012	-.9111
Slovak Republic	SVK	70300099	70303119	1	1.6752	-.647	-.5034	.0652	-.2063	.0491	-.6852	-.8936
Slovak Republic	SVK	70300099	70304387	1	.962	.3289	.0226	-.2665	-.2171	.2421	.1701	-.1865
Slovak Republic	SVK	70300099	70306449	1	.5842	-.8438	.0226	-.0872	-.0181	-1.6678	-.5828	-.4607
Slovak Republic	SVK	70300099	70303674	1	1.5756	-.938	-.335	-.1456	-.2091	-.0533	-.9936	-.8443
Slovak Republic	SVK	70300099	70306473	1	.5783	-.4203	-2.664	.1325	-.7749	.2511	-1.5848	-2.5027
Slovak Republic	SVK	70300099	70303622	1	-.2252	.3837	-.6587	-.3841	.3312	.5299	-.5974	-.1563
Slovak Republic	SVK	70300099	70303218	1	.0957	-.7221	-.9607	-.0885	-.4886	-.1792	-.6852	-.959
[truncated: 4,351 more rows]
