# Supplementary material for: Antecedents of adolescent students’ ICT self-efficacy: The ICT dataset
Source: Data Brief. 2020 Oct 22;33:106437. doi: 10.1016/j.dib.2020.106437 (PMC7644865; doi:10.1016/j.dib.2020.106437)
Supplement: Supplementary file 2 [file mmc2.zip › Slovenia.csv]

CNTRYID	CNT	CNTSCHID	CNTSTUID	ST004D01T	ESCS	INTICT	COMPICT	HOMESCH	ENTUSE	USESCH	SOIAICT	AUTICT
Slovenia	SVN	70500001	70500336	1	.8385	-.1139	.4173	.4239	.6783	-.9292	.1701	.1216
Slovenia	SVN	70500001	70502692	1	.7253	-.5994	-.3802	.0348	-.7442	-.0766	-.0553	-.4607
Slovenia	SVN	70500001	70500976	1	.8743	-.4393	-.9607	-.1082	.1516	.3888	.0256	-.6912
Slovenia	SVN	70500001	70502771	1	-.8712	.3289	-.691	-.0855	-.2254	-.1627	-.0553	-.1563
Slovenia	SVN	70500001	70502995	1	.9012	-.8357	.7162	.369	.0369	.3368	-.2821	.1216
Slovenia	SVN	70500001	70502964	1	.4601	-.7306	1.1381	.1969	-.2174	.4561	-.6852	-.4607
Slovenia	SVN	70500001	70506309	1	1.2135	1.3697	1.9737	.13	1.5561	-.006	1.6922	.6559
Slovenia	SVN	70500001	70500953	1	.4028	.468	-.6315	.2932	-.7228	-.2578	-.8627	-1.2864
Slovenia	SVN	70500001	70501185	1	1.1992	.0527	.4173	.5286	.8217	.5958	1.1171	.2546
Slovenia	SVN	70500001	70505562	1	-.362	.9454	.8348	.1484	-1.1347	-1.0529	-.1722	-.6353
Slovenia	SVN	70500001	70505772	1	-.071	.9275	1.2899	-.0356	-.0998	-.5058	-.9563	.2224
Slovenia	SVN	70500001	70504923	1	-.3453	-.59	-.7638	.6985	.0336	.2243	-1.7719	-.7317
Slovenia	SVN	70500001	70504477	1	.5879	-.5994	.0226	.0292	.1991	-.568	-.6677	-.4607
Slovenia	SVN	70500001	70502433	1	-.2478	-.2479	.8348	-.2047	-.29	-.8768	-2.1355	-.4607
Slovenia	SVN	70500001	70505778	1	.2032	-.59	-.227	.2312	.0894	.3356	-.4771	-.1563
Slovenia	SVN	70500001	70501502	1	.6609	-.4314	.4173	.0129	-.0688	-.0766	-.4948	.1216
Slovenia	SVN	70500001	70501673	1	1.0195	-1.4372	-.7183	.3824	-.6634	-.0625	-1.0722	-.4607
Slovenia	SVN	70500001	70500591	1	1.4573	-.0862	.0226	.1053	.029	.5698	-.3733	-.1563
Slovenia	SVN	70500001	70501075	1	.006	.1245	-.3802	.5767	.4914	-.7093	-.2821	-.5079
Slovenia	SVN	70500001	70506586	1	.322	-.7221	-.3802	.1526	-.8435	-.8768	-.6852	-.7496
Slovenia	SVN	70500001	70504491	1	1.0986	-1.1429	.4173	-1.1146	-.9492	-.3412	-2.1355	-.0274
Slovenia	SVN	70500001	70501043	1	.7869	.6257	1.4967	.4697	.2468	.228	-.8657	1.2147
Slovenia	SVN	70500001	70503638	0	.9165	.0025033848841079	.198806762386044	.325135712269796	.2191	.17719139032291	.135569906025523	.0218497041336935
Slovenia	SVN	70500001	70505452	0	.9542	-.8802	-.4728	-.1357	-.5779	-.0766	-.4948	-.4377
Slovenia	SVN	70500001	70506931	0	1.2136	-.5994	.2536	-.0709	.5615	.4153	2.0386	1.2147
Slovenia	SVN	70500001	70505427	0	.4468	-.4998	1.1752	.0978	-.61	-.2196	.3482	.1959
Slovenia	SVN	70500001	70503308	0	1.31	-.4314	.4173	-.0718	-.7708	-.0445	.1693	-.2503
Slovenia	SVN	70500002	70506581	0	-1.3304	-.0862	.0226	.5242	-.4287	.189	.5755	-.4607
Slovenia	SVN	70500002	70503853	0	-.9069	-.7306	-.691	.1563	-.0408	-1.6678	.582	-1.1252
Slovenia	SVN	70500002	70501438	0	.2513	-.7199	-.5034	.2174	-.6619	.3952	.2732	-.567
Slovenia	SVN	70500002	70501475	0	-1.0992	-.4314	-.691	-.468	-.8833	-1.2919	.1693	-.7496
Slovenia	SVN	70500002	70507095	0	-.885	-.5994	1.1381	-.2335	-.7648	-.0581	.5755	.4777
Slovenia	SVN	70500002	70506365	0	-1.3508	.4546	-.7638	.0445	.084	.1845	-.3912	-.2503
Slovenia	SVN	70500002	70500225	0	-.9448	-.0862	.0226	.6084	4.8357	.4394	-.6852	-.943
Slovenia	SVN	70500002	70503993	0	-1.2946	-.17979615390007	-.0357844541015417	.106328657466032	-.119821949044678	.0823724950443444	.0581386324787732	-.22527078077385
Slovenia	SVN	70500002	70505912	0	-.9053	-1.7372	-1.1926	-.0181	-.0465	-.8849	-1.4541	-.4377
Slovenia	SVN	70500002	70507049	0	.8573	2.6352	1.9359	-2.6893	4.8357	-1.6678	2.0386	2.0955
Slovenia	SVN	70500002	70504374	0	-1.7204	-.5994	-2.664	-.982449893926901	-1.4939	-1.6678	-1.01702749998866	-1.0788
Slovenia	SVN	70500002	70507048	0	.07	1.58642290541974	1.63107598571486	2.17501005049409	4.4223	1.92283663370174	1.65038265423689	1.54109222809588
Slovenia	SVN	70500003	70503306	1	-2.4032	-.4203	.0226	.1053	-.2114	-.4753	.5755	-.2503
Slovenia	SVN	70500003	70503593	1	.0987	.1245	.0226	.5385	-.2803	1.0245	.3482	-.3297
Slovenia	SVN	70500003	70502086	1	-.3647	-.4136	.4683	.1415	-.2932	-.4993	-.6852	-.7639
Slovenia	SVN	70500003	70505630	1	-.12609517522075	.963	.0226	.3314	-1.1943	.549	.5755	-.3856
Slovenia	SVN	70500003	70500172	1	-1.2244	-.279591868057233	.0226	.1053	-.5847	.0803	-.1918	-.1563
Slovenia	SVN	70500003	70501892	1	-1.1619	-.6493	-.1587	.1128	-.1896	-.8849	-.8627	-.5475
Slovenia	SVN	70500003	70502758	1	.0366	-.2479	-.227	.3246	-.6068	.2393	.5755	-.2503
Slovenia	SVN	70500003	70503103	1	-1.0344	2.6352	-1.5131	-.8566	-.3209	.2518	-1.4019	-2.4607
Slovenia	SVN	70500003	70504764	1	-1.1559	-.4058	-.0951	.1832	-.7583	.0126	-.6595	-.8119
Slovenia	SVN	70500003	70506065	1	-1.1495	-.0862	-.3802	.7927	-.2332	-.4753	.5755	.1216
Slovenia	SVN	70500003	70505261	1	.1348	.0402	1.9359	-.3643	-.7391	.202	.0256	-.4607
Slovenia	SVN	70500003	70500837	1	-1.3706	-.4093	.0226	.2286	-1.9861	.136	.5755	.1216
Slovenia	SVN	70500003	70505675	1	.2275	-1.5214	-.227	-.7463	.161	.0272	-2.1355	.557
Slovenia	SVN	70500003	70505820	1	-1.0372	2.6352	.4173	1.1053	.3387	.5711	1.6922	-.3902
Slovenia	SVN	70500003	70501953	0	-1.0798	-.7815	.4173	-.2865	-.5867	.9475	.111889088939891	-.1563
Slovenia	SVN	70500003	70505842	0	-.9809	-1.0487	-.1119	.8676	.1075	.8395	.0154	-.6959
Slovenia	SVN	70500003	70502025	0	-.6897	.6464	.8348	-1.0091	-.8854	-1.6678	.5755	-.759
Slovenia	SVN	70500003	70500303	0	-1.3874	-.2479	.4173	-.3173	-.1289	.8317	.5755	.7627
Slovenia	SVN	70500004	70504024	1	.9683	-.1473	-.227	.2921	-.0011	.3586	.1701	-1.1252
Slovenia	SVN	70500004	70503330	1	-.9389	1.3889	1.1752	.1006	.9556	.2304	.5755	.1824
Slovenia	SVN	70500004	70506889	1	-1.534	-.9443	.0226	.0375	.1938	.104	.5755	-.5912
Slovenia	SVN	70500004	70502662	1	-.5265	-.7353	-2.664	.0214	-.6311	-.1627	-1.1908	-1.7277
Slovenia	SVN	70500004	70505758	1	-.7025	-.4314	-.3048	-.2295	-.3397	-.0622	.3086	-.1563
Slovenia	SVN	70500004	70500664	0	.6755	-1.3452	-2.664	1.0478	.351	-1.6291	-2.1355	-2.5027
Slovenia	SVN	70500004	70504162	0	.0113	-.7221	-1.0611	.1053	-.0408	-1.6678	.0256	-.7496
Slovenia	SVN	70500004	70503697	0	-.009	2.6352	1.9359	.1053	2.6812	1.0062	.6215	2.0955
Slovenia	SVN	70500004	70504690	0	.276	-2.9627	-2.6747	.1053	-2.8697	-1.6678	-1.305	-2.5027
Slovenia	SVN	70500004	70502810	0	-.8328	2.6352	1.9359	-.2465	1.9712	.1711	-.5438	2.0955
Slovenia	SVN	70500005	70505678	1	-.0756925867958272	-.126386526684077	.0501998022228478	.171893194152243	-.0563576256031123	.0839056670172146	.0568486118005053	-.134992517382866
Slovenia	SVN	70500005	70503047	0	1.0637	.9349	1.9359	-.2786	1.3785	.2144	1.0267	2.0955
Slovenia	SVN	70500005	70505162	0	-.5538	-1.1796	.0226	-.0162	.3806	.2194	.0444	-.1563
Slovenia	SVN	70500006	70502365	1	-.6399	.9349	1.7458	1.0081	.6711	1.5691	.5755	2.0955
Slovenia	SVN	70500006	70502683	1	-.3055	-.2662	.0226	.7783	.0633	.9069	.5755	-.8714
Slovenia	SVN	70500006	70503603	1	-.8431	-.103	-.4806	-.4393	-.8936	-.526	-.2821	-.7496
Slovenia	SVN	70500006	70503072	1	-.8363	.1852	1.9359	.1053	-.0667	-1.5744	.5755	.1216
Slovenia	SVN	70500006	70503975	1	.2664	-1.3117	-2.664	-.0215	-1.5862	-1.6678	-1.2835	-.717
Slovenia	SVN	70500006	70500196	1	-1.128	-.0862	.0226	.1645	.0109	.7467	-.6852	-.4095
Slovenia	SVN	70500006	70503463	1	-.7362	-.7691	-.5544	-.6531	-2.4029	.1402	-1.0753	1.2147
Slovenia	SVN	70500006	70505060	1	-1.0452	-2.9627	-.4246	-.5592	-1.4373	-.5569	.9628	-1.4827
Slovenia	SVN	70500006	70502913	1	-.8328	-.4203	-.9607	-.0419	-.6725	.7764	.5755	-.9299
Slovenia	SVN	70500006	70503026	1	-.7958	1.153	-.9607	.0512	-.4325	-.526	.3482	-.7496
Slovenia	SVN	70500006	70501495	1	-1.2929	.1997	-.3447	.3732	.2805	-1.0529	-.4948	-.1314
Slovenia	SVN	70500006	70504942	1	-.9726	-1.3452	-1.1926	.7113	-.0408	1.0062	-.6852	-1.1252
Slovenia	SVN	70500006	70503762	1	-.6063	1.7162	1.9359	.1431	.2273	.6623	.0256	2.0955
Slovenia	SVN	70500006	70502388	1	.4898	-.2479	-.5907	-.1721	-.7958	.0705	-.2852	-1.0788
Slovenia	SVN	70500006	70505207	1	.4647	.5946	-.5373	-.0432	.0595	-.127	.5755	2.0955
Slovenia	SVN	70500006	70502953	1	-1.5613	-.836	-.7183	.821	-1.184	.373	-.8686	-2.5027
Slovenia	SVN	70500006	70500920	1	-.2561	-.0862	.0226	.7113	-1.1835	1.0062	.5755	.1216
Slovenia	SVN	70500006	70501899	1	-.1684	-1.362	-.4489	-2.6893	-3.7095	.3277	-.396	-1.1457
Slovenia	SVN	70500006	70500780	1	-.0891	-.0862	-.1627	.0962	.9254	.4506	.3482	-.9299
Slovenia	SVN	70500006	70503931	1	-.4784	-.2415	-1.1075	-.1419	-.8218	-1.0529	-1.4214	-.6382
Slovenia	SVN	70500006	70504483	1	-.7558	-1.1801	.0226	.34	-.6898	-1.6678	-.3237	-.2503
Slovenia	SVN	70500006	70505395	1	-.5687	.0502	1.9359	-.9285	.1421	-.0026	.5755	-.3297
Slovenia	SVN	70500006	70501335	1	-.4415	-.59	-.3802	.2392	-.6473	.6146	-.5798	-1.7071
Slovenia	SVN	70500006	70504178	1	-1.0858	.1125	.1386	-.0232	-.8644	.046	-.8627	-.4607
Slovenia	SVN	70500006	70503142	1	-.7048	-.0862	.4173	.5519	.1509	.5561	-.3499	-.5912
Slovenia	SVN	70500006	70503796	0	-.1793	.671764594109596	1.9359	.4181	.4496	-.0185	.2287	1.3566
Slovenia	SVN	70500006	70500809	0	.545	-.0862	.0226	.7113	-.4019	1.4264	.5755	.1216
Slovenia	SVN	70500006	70506963	0	-1.2385	-.2662	-.2827	.5888	-.5416	.5622	.1648	-.1565
Slovenia	SVN	70500007	70502035	1	.9757	-1.1074	-.6116	-1.4428	-1.1123	-.5639	-2.1355	-1.06934486386669
Slovenia	SVN	70500007	70503027	1	1.1207	-.983	-1.0611	-.1546	-.1636	.4389	-.6852	-.7496
Slovenia	SVN	70500007	70505439	1	-.6533	-.983	-1.0611	-.5654	-1.2402	-.9484	-.6852	-1.1252
Slovenia	SVN	70500007	70506161	1	-.6126	-.7221	-.4876	-.0199	-.2282	.1392	-.459122480213916	-1.3027
Slovenia	SVN	70500007	70505265	1	-1.1005	-.1106	-.6843	.4148	1.4418	.4384	-.4623	-.1563
Slovenia	SVN	70500007	70501013	1	.6103	-.7243	-1.5883	-.2348	-.3821	.1512	-1.054	-2.5027
Slovenia	SVN	70500007	70504776	1	1.8398	-.4093	.0226	.1053	.3962	-1.6678	-.2852	.1216
Slovenia	SVN	70500007	70507174	1	-.4109	.0502	.7739	.4384	.2474	.395	-.5974	.149
Slovenia	SVN	70500007	70500205	1	.7342	-.7353	-1.0611	.1342	-.438	-.0625	-.454	-.9933
Slovenia	SVN	70500007	70506095	1	.4186	-.59	-1.0411	.0686	-.0631	.5612	-1.054	-.2503
Slovenia	SVN	70500007	70501800	1	.7766	-.7221	-1.4242	-.6721	-.531	-.3205	-1.2835	-1.3017
Slovenia	SVN	70500007	70503660	1	-.6023	-.7221	-.7836	-.2765	-.4485	-.6274	-2.1355	-.9299
Slovenia	SVN	70500007	70502395	1	.9249	-.8357	-.4728	.0602	-.677	-1.6678	-1.2871	-.7639
Slovenia	SVN	70500007	70501648	1	1.0965	.1736	.4173	.2033	.6333	.4729	1.0316	.2224
Slovenia	SVN	70500007	70500750	0	.3525	-.743002469014482	-.9413	-.2157	-.766892601829963	-1.3923	-.6852	-.9111
Slovenia	SVN	70500007	70502532	0	1.4961	-.0575143094736273	.161077310397613	.25643928157753	.0254802170671878	.0858827067128758	.0551851179887933	-.018577846662522
Slovenia	SVN	70500007	70505028	0	.7172	-.2662	.4173	-.8644	-.6646	-.526	.1648	-.4607
Slovenia	SVN	70500007	70506874	0	-.2749	-2.9627	.0226	-2.6893	-3.7095	.414	-.6852	-1.1252
Slovenia	SVN	70500007	70505888	0	.4742	-.4314	-.2827	-.5309	.1918	.3274	-.1026	.1216
Slovenia	SVN	70500007	70506474	0	-.8455	.3239	-.6315	-.7134	.0578	.0021	.9863	.2683
Slovenia	SVN	70500007	70502666	0	.8836	-.2662	.0226	.2238	.5541	.4641	.5755	-.7496
Slovenia	SVN	70500007	70502592	0	.9615	1.3697	.0226	3.6039	1.0834	3.6292	.5755	.1216
Slovenia	SVN	70500007	70502655	0	.664	.5696	1.9359	-.1	2.1682	.2289	.2915	2.0955
Slovenia	SVN	70500008	70500232	1	-.4599	-.4314	-.3802	.4104	-.6039	-.0745	.1693	-1.1252
Slovenia	SVN	70500008	70506334	1	.4003	-.59	-.7902	-.1318	-.4507	-.568	-.7644	-.4377
Slovenia	SVN	70500008	70502003	1	.365	.7763	-.9607	.4412	.0535	.9213	-.0992	-1.4694
Slovenia	SVN	70500008	70505005	1	-.3872	-.1106	-1.0611	.3401	-.1458	-.9292	-.4948	-.959
Slovenia	SVN	70500008	70500532	1	-.8891	-.5874	.0226	-.7697	.3487	.1134	-.6852	-.4607
Slovenia	SVN	70500008	70504813	1	.3539	-.4556	-.227	.2439	-.5894	-1.653	-.507	-.7496
Slovenia	SVN	70500008	70505091	1	-.0323	-.4998	.6407	.0693	.2114	.1849	.5755	.1216
Slovenia	SVN	70500008	70503629	1	-1.1884	-.59	-.7836	-.9328	-.7502	-1.6678	-.6599	-1.2864
Slovenia	SVN	70500008	70501413	1	-.0756925867958272	-.126386526684077	.0501998022228478	.171893194152243	-.0563576256031123	.0839056670172146	.0568486118005053	-.134992517382866
Slovenia	SVN	70500008	70505502	1	-1.3965	-1.1838	-.691	-.0422	-.6924	-1.0529	-.6852	-.959
Slovenia	SVN	70500008	70505651	1	.4633	-.891	-1.59968339164486	-.6271	-1.42	-1.6678	-2.1355	-2.5027
Slovenia	SVN	70500008	70504092	1	-.9643	-.8379	-.3076	.1374	-.6681	.1537	.2163	-.9299
Slovenia	SVN	70500008	70504057	1	.326	-.1827	-.9285	-.1767	-.5596	-.0196	-.9533	-1.2412
Slovenia	SVN	70500008	70503294	1	1.0098	-.0862	-.7836	-.63	-.4992	-.4167	-.2821	-.7108
Slovenia	SVN	70500008	70505289	1	.2122	1.3939	-.4806	-.8709	-.8218	-.8768	-.6852	.9097
Slovenia	SVN	70500008	70502110	1	.724	.0566	1.1381	-.149	.0516	-.8768	-1.2695	2.0955
Slovenia	SVN	70500008	70502945	1	-.1247	-.4314	-.1587	.1717	-.7379	-.5569	-.2821	.1216
Slovenia	SVN	70500008	70501129	1	-.1612	-.5308	-1.2374	.4684	-.3437	.1383	-.6595	-1.1138
Slovenia	SVN	70500008	70502274	1	-.3555	-.0862	-.4338	-1.2044	-.9393	-.1147	.3482	-.9815
Slovenia	SVN	70500008	70504841	1	.9314	-.2479	.0226	.634	-1.2932	-.7847	-.6852	-2.5027
Slovenia	SVN	70500008	70505065	1	.2541	-.192	.0226	.0297	-.0931	-.4562	-2.1355	.5823
Slovenia	SVN	70500008	70503528	1	-.0859	-.2662	-.5907	-.3841	-.0862	-.0479	.3482	-.1563
Slovenia	SVN	70500008	70502545	1	.9278	-.9924	.0226	.5393	-.3338	-.2793	-.6852	-.9299
Slovenia	SVN	70500008	70505727	0	-1.0959	-2.9627	-2.664	-2.6893	-.1408	-1.6678	2.4277	2.0955
Slovenia	SVN	70500008	70505733	0	-.2706	1.3403	-.335	-.1911	-.0367	-1.6678	1.0214	-.7639
Slovenia	SVN	70500008	70505555	0	-.2212	-.4568	-1.1592	.136	-.9455	-.3768	-.725	-.8771
Slovenia	SVN	70500008	70507014	0	.953	-.0862	.0226	1.2836	.8779	1.5721	.5755	.1216
Slovenia	SVN	70500008	70500604	0	-.2742	-.4314	.0226	.2207	.576	-1.6678	.5755	-.222
Slovenia	SVN	70500008	70505318	0	.0525	-.59	-.227	-.369	-.2831	.0064	-.5978	-.6774
Slovenia	SVN	70500009	70500151	1	-.4688	1.1576	1.9359	1.7511	1.2974	.1931	.9863	1.2841
Slovenia	SVN	70500009	70503052	1	-.7725	-.5874	-1.0611	.4124	-.3514	.4837	-.216	-.5912
Slovenia	SVN	70500009	70503200	1	.4349	.37	.4173	.7113	-.883	-.6687	.5755	-.4607
Slovenia	SVN	70500009	70500130	1	.0839	-.59	-.227	.1606	-.6746	.0883	-.1722	-.4607
Slovenia	SVN	70500009	70504294	1	.6576	1.031	-.227	1.0324	.4928	1.8891	.9542	1.2841
Slovenia	SVN	70500009	70503146	1	-1.0179	-.0862	.0226	.0633	-.6221	.5561	-.6852	-.1563
Slovenia	SVN	70500009	70501793	1	-.4491	.0666	.586	.5958	-.0411	.2667	.3482	-.7496
Slovenia	SVN	70500009	70506284	1	1.1013	1.7162	1.4967	.1053	-.1797	-.027	.1922	.9097
Slovenia	SVN	70500009	70504209	1	-.8904	.1852	.6755	.6438	-.0408	.9055	.0256	.1216
Slovenia	SVN	70500009	70501247	1	-.2438	1.1306	.8038	.237887155662521	-.482	.555	.3482	.1339
Slovenia	SVN	70500009	70506406	1	1.2574	1.3889	1.4967	-1.6841	-.4109	-.4708	-1.5588	-1.1252
Slovenia	SVN	70500009	70506760	1	-.3388	-.0862	-.2827	.7113	.5025	1.0062	.5755	.2203
Slovenia	SVN	70500009	70501451	1	-.2189	-.0862	1.0955	.8787	.5399	-.5309	-2.1355	-.1563
Slovenia	SVN	70500009	70501519	1	-.5248	.9166	1.9359	3.6039	.9464	1.7086	2.4277	.9883
Slovenia	SVN	70500009	70506630	1	-.6955	-.0862	.0226	.5564	.1615	-.0745	.5755	-1.1252
Slovenia	SVN	70500009	70505583	1	-.7068	-.0862	.0226	.3383	-.3795	1.0245	.5755	.1216
Slovenia	SVN	70500009	70503719	1	.4387	-.0862	.0226	1.0164	-.1149	1.5721	-.6852	.1216
Slovenia	SVN	70500009	70504268	1	1.3743	-.2662	-.227	.1053	.0791	.414	.5755	-.4607
Slovenia	SVN	70500009	70503611	1	.9268	-.0862	-.5836	.6239	-.1506	1.5721	.5755	.6113
Slovenia	SVN	70500009	70501813	1	-.0617	2.6352	1.9359	3.6039	1.8668	3.6292	2.4277	2.0955
Slovenia	SVN	70500009	70503347	1	1.1609	2.6352	1.9359	3.6039	2.0678	3.6292	2.4277	1.3857
Slovenia	SVN	70500009	70506886	1	.3299	.5896	1.4187	1.3523	.8822	.572	1.2568	.6905
Slovenia	SVN	70500009	70504449	0	.6138	.9535	-.8826	.5139	.3946	.6242	1.2067	-.5079
Slovenia	SVN	70500009	70505170	0	-.3144	2.6352	1.0433	.1053	.1668	.354	-.0766	1.2147
Slovenia	SVN	70500009	70502809	0	-.8372	.0747	1.9359	.2333	.2628	.3863	.5755	.6377
Slovenia	SVN	70500009	70502536	0	-.6319	.5746	1.9359	.1335	.3585	.039	.1427	1.1232
Slovenia	SVN	70500009	70501543	0	-.1844	-.0862	1.9359	3.6039	1.8028	1.4726	2.4277	2.0955
Slovenia	SVN	70500010	70504639	0	1.0546	-.200886561827455	.0130069728127464	.2228	-.3409	.0140227797157468	-.0421399983268949	-.175524461904595
Slovenia	SVN	70500010	70501467	0	-.9396	.3803	1.9359	-.0007	-.7286	-1.6678	-.4805	1.1232
Slovenia	SVN	70500010	70504180	0	-.3004	-.0862	.0226	1.2836	.8779	1.5721	-.1276	.1216
Slovenia	SVN	70500010	70503584	0	.2323	-.7306	.0226	1.2836	.0504	1.0062	-.6852	-.1563
Slovenia	SVN	70500010	70502355	0	-.9689	.468	1.4967	.3337	.2593	.4652	.3473	-.1563
Slovenia	SVN	70500010	70506614	0	.5991	-.2479	-.7445	1.2836	.2584	.4239	.5755	-.1563
Slovenia	SVN	70500010	70506100	0	.3543	-.847	-.7902	-.1628	-.1386	-.0779	-.2852	-.2503
Slovenia	SVN	70500010	70503132	0	.6463	-.8863	-.227	.241	-.3693	.4882	-.0553	-.5251
Slovenia	SVN	70500010	70504367	0	.4848	-1.3062	-2.664	-2.6893	-1.0152	-1.6678	-2.1355	-2.5027
Slovenia	SVN	70500010	70501091	0	-.026	-.2857	1.1381	.6573	-.2606	.113	.542	-.6195
Slovenia	SVN	70500010	70503906	0	.9247	1.031	.7162	.4741	-.1148	.1384	.3415	1.1042
Slovenia	SVN	70500010	70503817	0	.0491	-1.2418	.0226	-.9068	-1.1978	-.8849	-2.1355	-.1563
Slovenia	SVN	70500010	70504207	0	-.4364	-1.289	.0226	-.1162	-.5292	.1078	-.1727	-.1563
Slovenia	SVN	70500010	70504800	0	1.0267	-.4488	.4173	-.1555	-.8024	-.0147	.5755	.1216
Slovenia	SVN	70500010	70504773	0	-.2309	1.7162	1.9359	.413635684054928	.4134	.4936	.8893	2.0955
Slovenia	SVN	70500010	70503905	0	1.045	-.2806	.0226	.1079	.1288	.1629	.5755	-.2503
Slovenia	SVN	70500010	70500892	0	-.3257	-.2479	.0226	.100005200512132	-.187541286643642	.0108339959189071	-.0752339309071859	-.4607
Slovenia	SVN	70500010	70505749	0	.2495	.2426	.9268	.2102	-.3495	.0439	1.3958	.4725
Slovenia	SVN	70500010	70505515	0	.4521	-.5994	.4173	-.0354	-.3768	.2076	.8939	.2224
Slovenia	SVN	70500010	70504941	0	.4067	-.4314	-.7638	-.016	.5382	.4717	.0791	-.5251
Slovenia	SVN	70500010	70504314	0	.8597	-.5994	1.9359	-.1153	-.3777	.5688	2.4277	2.0955
Slovenia	SVN	70500010	70506255	0	.6718	-1.6895	-1.6145	.4409	.3365	.3016	-.4723	-.942
Slovenia	SVN	70500010	70502199	0	1.1183	.18	1.4967	.7251	.1257	.6951	1.081	.1824
Slovenia	SVN	70500010	70503349	0	.5273	.0502	.0226	-.0076	.0413	.3507	-.1026	.1216
Slovenia	SVN	70500012	70503260	1	.977	-.2662	.0226	-.6958	-.5596	-1.6678	-.2821	-.1563
Slovenia	SVN	70500012	70503471	1	-.8952	-.7815	-.6587	.1139	-.8199	-.801	.0256	-.4607
Slovenia	SVN	70500012	70500912	1	.1853	-.2662	-1.0611	.0038	-.7755	.5254	-.2852	-.959
Slovenia	SVN	70500012	70501931	1	-.4028	1.1352	-.173	.0932	-.2411	-.8942	-.0651	-1.1811
Slovenia	SVN	70500012	70500672	1	.2977	.9349	.0226	-.5071	-.061	-.4384	.1479	-.5079
Slovenia	SVN	70500012	70503468	1	-.6342	-.891	-.3802	-.2066	-.3698	-.0905	.5755	-1.1252
Slovenia	SVN	70500012	70505658	1	.4363	-.0862	1.9359	.5408	-.4407	.5634	2.4277	.5505
Slovenia	SVN	70500012	70501189	1	.4446	-.4203	-.3802	-.0282	-.4407	-.5639	-.6852	-.7496
Slovenia	SVN	70500012	70502158	1	-.4278	-.891	.0226	-1.1466	-1.3451	-.3205	-.8686	-1.4694
Slovenia	SVN	70500012	70504066	0	.8085	-1.1508	-1.2122	-.9328	-1.216	-.8437	-2.1355	-1.1252
Slovenia	SVN	70500012	70506822	0	-.4207	.5179	1.9359	.7098	.0355	-.169	.3707	1.2147
Slovenia	SVN	70500012	70505846	0	-.3213	-.4136	.0226	.4268	-.4792	-1.6678	.5755	.1216
Slovenia	SVN	70500012	70504998	0	-.3225	-.7199	-1.0886	-.0876	-.0553	-.4657	-.414	-.5711
Slovenia	SVN	70500012	70500168	0	-.0492	.1852	.586	-.306	-.4106	-.3257	.5755	-.4607
Slovenia	SVN	70500012	70503589	0	-.3156	.6914	-2.664	-.3122	.6046	-1.6678	2.4277	2.0955
Slovenia	SVN	70500012	70500945	0	.1988	-.8348	-.7585	-2.6893	-1.9861	-1.6678	2.4277	2.0955
Slovenia	SVN	70500012	70507103	0	.2548	-.8305	-.9607	-.0652851437156586	-.1411	-.526	-.176	-.4607
Slovenia	SVN	70500012	70500090	0	-1.0468	.5228	.0226	.3661	.2975	.1796	.8038	.1554
Slovenia	SVN	70500012	70501951	0	.4109	.0502	.0226	-1.3001	-.3423	-1.6678	.0256	.4994
Slovenia	SVN	70500012	70505019	0	.2173	-.4093	.0226	-.4284	.2536	-.1072	.5755	.2007
Slovenia	SVN	70500012	70501053	0	-1.3055	-1.0303	-.5907	-.5819	-.6507	-.9484	-.4948	-.7496
Slovenia	SVN	70500012	70507140	0	.0235	-.7221	-.227	.2136	-.4315	-.8768	-.5832	-.4607
Slovenia	SVN	70500012	70505262	0	-.2429	.3289	1.0433	-.3742	-.2791	-.9484	.8038	-.1563
Slovenia	SVN	70500012	70505650	0	-.6735	.6515	-.5544	-1.012	-.714	-.4384	-.6595	-.9101
Slovenia	SVN	70500012	70502903	0	-.2699	-.7938	-.6315	-.3941	-.841	-.568	.8107	.1216
Slovenia	SVN	70500012	70504819	0	-1.0078	-.9196	-.2737	-.4997	-.6673	-.366123223516529	-.3473	-.8134
Slovenia	SVN	70500012	70502264	0	-1.152	-.7709	-.8627	-.13	-.5763	-.2348	-.176	-.7496
Slovenia	SVN	70500012	70502880	0	.2565	.631	1.9359	-1.1936	.5415	-1.6678	-.1087	-.5079
Slovenia	SVN	70500013	70507018	1	-.1928	-.3486	-1.0611	.7498	-.1415	.3121	-.4801	-1.0633
Slovenia	SVN	70500014	70506681	1	.3809	2.6352	1.9359	3.6039	4.8357	3.6292	2.4277	2.0955
Slovenia	SVN	70500014	70504428	1	1.046	-.0772366222182225	.129326323118052	.232228584651101	.00204505564999827	.0853165597705294	.0556614776376054	-.0519144610042673
Slovenia	SVN	70500014	70507013	1	-.6874	.815	.0226	-.4436	-.2572	-.2793	.5755	2.0955
Slovenia	SVN	70500014	70503231	1	-.7104	-.6593	.0226	-.4176	-.2515	-.9292	-.6852	-.7496
Slovenia	SVN	70500014	70500189	1	-.9709	1.4269	.0226	1.7156	.2806	3.6292	.5755	.1907
Slovenia	SVN	70500014	70501314	1	-.4462	-.7221	.4173	.0745	-.7432	-.5569	-.2821	-.7496
Slovenia	SVN	70500014	70501081	1	-.6624	.2465	-.7302	-.1031	-.4284	.6756	-.3912	-.2201
Slovenia	SVN	70500014	70504849	1	-.9288	-.2662	-.9145	.7113	.1929	-.1443	-.6852	-.7496
Slovenia	SVN	70500014	70503128	1	.4538	-.3305	.0226	-.6032	-.5459	-.475	-.1727	-.4607
Slovenia	SVN	70500014	70501921	1	-.6201	.5353	-.2827	.0145	-.8674	-.5569	-.6852	-.7816
Slovenia	SVN	70500014	70500057	1	-.6636	-.4314	-.227	-.289	-1.1978	.2603	-.4771	-.6774
Slovenia	SVN	70500014	70505718	1	-.6738	-.6616	-.3802	-.7134	-1.2813	-.1567	.3482	-.4607
Slovenia	SVN	70500014	70505794	1	-.2182	-1.5195	-.7638	-.452142621606008	-.96438858620175	-.596239286978088	-1.5537	-1.06918288083266
Slovenia	SVN	70500014	70500252	1	-.8453	-.2662	.8116	.2195	.33	.0365	.4316	-.222
Slovenia	SVN	70500014	70502440	1	-1.1552	-.421	1.9359	-.721	-.4263	-.4613	-1.4019	.6314
Slovenia	SVN	70500014	70500455	1	-.6543	-.0862	-1.0611	-2.6893	-1.0053	-.0153	1.4152	.1216
Slovenia	SVN	70500014	70502591	1	.8892	2.6352	1.9359	.7113	1.1888	.8952	1.5037	1.2841
Slovenia	SVN	70500014	70505859	1	-.8779	-1.2908	.0226	.567	-.6353	-.5044	.1324	.1907
Slovenia	SVN	70500014	70504624	1	-1.133	2.6352	.0226	.6392	.3826	-.4384	.5755	.1216
Slovenia	SVN	70500014	70503094	1	-.0082	-.0862	.0226	-2.0365	-.1734	-1.6678	-2.1355	-.7496
Slovenia	SVN	70500014	70501764	0	-1.1584	.1852	-.3802	.2369	-.457	-.0779	.0215	-.6924
Slovenia	SVN	70500014	70500170	0	.0629	-.0862	.0226	.9093	.244	.0121	-.6852	-.4607
Slovenia	SVN	70500014	70506549	0	-1.1105	1.7162	1.9359	-.2097	.5371	.2573	2.4277	2.0955
Slovenia	SVN	70500014	70503991	0	-1.0891	-.4314	-.3827	.2682	.0292	-.2348	.5755	-.5912
Slovenia	SVN	70500014	70501622	0	.5025	-.4314	.0226	-1.0638	-.1734	.0539	.3482	1.0448
Slovenia	SVN	70500014	70506573	0	.2572	-.0862	.0226	.7113	-.0408	1.0062	.5755	.1216
Slovenia	SVN	70500014	70506040	0	.1091	-1.034	.0226	-2.6893	-.2557	-1.6678	-.6852	-.4607
Slovenia	SVN	70500014	70501374	0	-.5882	-.2662	.0226	-.1479	-.0397	.4535	-.176	-.2503
Slovenia	SVN	70500014	70506675	0	-.9163	-.0862	.0226	-2.6893	-.7062	-1.3198	.5755	.1216
Slovenia	SVN	70500014	70504650	0	-.4167	-.6028	-.8627	-.9328	-.5986	-1.2919	-.7644	-.7496
Slovenia	SVN	70500015	70502012	1	-.3571	-.4314	.0226	.1246	-.8393	.411	-.4771	-.7496
Slovenia	SVN	70500015	70504901	1	-.0707106641210531	.2718	.4173	-.6186	-.7119	-.8849	.775	.7627
Slovenia	SVN	70500015	70502984	1	-.0758	-.0862	-.6315	-.3125	-1.0571	-1.6678	-1.5848	-.7496
Slovenia	SVN	70500015	70502339	1	-.1952	-.4314	-.5836	-.0859	-.6781	-1.6678	.3482	-.7496
Slovenia	SVN	70500015	70504960	1	-.0677189696628552	2.6352	1.9359	.4552	.8779	-1.6678	2.4277	-.1563
Slovenia	SVN	70500015	70504537	1	-.7849	.0502	.7162	.5055	-.0423	.6509	.3482	-.9299
Slovenia	SVN	70500015	70502120	1	.3203	1.1132	-1.2751	-.1866	-.551	.2325	-.9504	-1.8562
Slovenia	SVN	70500015	70503775	1	.619	-.6955	-.4396	.1755	-.7933	-.4795	-.7867	-.3406
Slovenia	SVN	70500015	70504020	1	-.9286	-.59	-.0951	.1566	-.2468	.1439	-.0553	-.7496
Slovenia	SVN	70500015	70502595	1	-.1474	-.59	-1.1926	.2463	-.4168	.197	-.6852	-.9299
Slovenia	SVN	70500015	70506887	1	1.5309	2.6352	1.9359	3.6039	1.1719	3.6292	2.4277	2.0955
Slovenia	SVN	70500015	70500518	1	-1.3084	.7308	-.6587	.3172	.0947	.0383	-.0987	-.6959
Slovenia	SVN	70500015	70503278	1	-.388	.6555	-.3048	-.0438	-.1973	.1249	-.0553	.7627
Slovenia	SVN	70500015	70501090	1	.0882	-.0862	.0226	1.0287	-.2276	.4321	.5755	-.2503
Slovenia	SVN	70500015	70501063	1	-.5586	-.5847	.0226	.3137	-.0072	.454	-.454	-.7639
Slovenia	SVN	70500015	70501917	1	.5781	-.3416	-.9607	.0758	.1108	.2338	-1.0571	.4504
Slovenia	SVN	70500015	70504380	1	.0876	.4546	.8116	.3655	.0815	.5709	-.1026	.4994
Slovenia	SVN	70500015	70500363	1	1.1726	-.9437	.4173	-.137	-.0835	-.6274	-.6852	-.1563
Slovenia	SVN	70500015	70504853	1	1.1618	-.0862	-.3802	.3975	-.2398	.4235	-.204637309816109	-.7496
Slovenia	SVN	70500015	70506497	1	.0911	-.4314	.5021	.3986	-.6728	.0064	-.0553	-.1563
Slovenia	SVN	70500015	70503162	1	.0867	-.7199	.0226	.3419	.0335	.3928	-.1722	-.4377
Slovenia	SVN	70500015	70501236	1	-1.539	-.59	-1.0761	-.0004	-.3568	-.568	-.6852	-.7496
Slovenia	SVN	70500015	70502169	1	-1.1252	.134	-.9874	-.0963	-.2288	.0054	-.6997	-.6762
Slovenia	SVN	70500015	70502338	1	-.9921	-.7221	-1.0611	.4013	-.3243	.1047	.3482	-.2503
Slovenia	SVN	70500015	70506465	1	-1.408	-.103	-.7638	-.1906	-.2409	-.0284	-1.5848	-.9299
Slovenia	SVN	70500015	70504895	0	-.0261	.3289	.8348	.1211	-.2925	.4777	.9863	.4504
Slovenia	SVN	70500015	70500024	0	-.6907	-.2857	.0226	1.2836	.768	1.0062	.5755	.1216
Slovenia	SVN	70500015	70500704	0	-.4111	-.4314	-.227	1.2836	.5661	.9574	-.1727	-.1563
Slovenia	SVN	70500016	70500666	0	-.1021	-1.3452	.0226	.7113	-.0408	1.0062	.0154	-.4423
Slovenia	SVN	70500016	70506821	0	.0525	-.8357	-.7249	-.1172	-.57	-.0144	-.4801	-.7496
Slovenia	SVN	70500016	70500854	0	-.6976	-2.9627	1.9359	.7113	-.5027	1.0062	.5755	-1.158
Slovenia	SVN	70500016	70507121	0	-1.2345	-.2662	-.691	.7085	.1213	-1.5666	-.2821	-.5912
Slovenia	SVN	70500016	70506357	0	-.0646	2.6352	-.2827	1.2836	.7684	-.7368	.5755	.1216
Slovenia	SVN	70500016	70502866	0	-.9134	.0666	.6021	1.2836	4.8357	1.0062	-.1313	.6466
Slovenia	SVN	70500016	70501757	0	-.4216	-.0862	-.9607	1.2836	.5154	1.1267	.3482	.1216
Slovenia	SVN	70500016	70500228	0	-.7668	1.7162	.0226	-.5006	.2898	-.8768	-.024	-.4423
Slovenia	SVN	70500016	70507104	0	-.6509	-.151590749070708	.009623478606419	.140953020077768	-.0863067004238274	.0831821568679133	.0574573778554887	-.177595200565493
Slovenia	SVN	70500016	70501674	0	1.3129	.3239	1.0433	1.0098	.1999	.3816	1.3656	.7864
Slovenia	SVN	70500016	70503073	0	-.5102	-.2662	.8116	.2418	-.2102	-1.6678	.5339	-.5912
Slovenia	SVN	70500016	70503421	0	.4032	-1.3452	-.0154	.7113	-.5714	1.0062	.5755	.1216
Slovenia	SVN	70500016	70507230	0	-.9309	1.3697	1.9359	.4179	.1609	-.424	2.4277	1.2841
Slovenia	SVN	70500016	70503917	0	.5016	.9349	1.9359	.1053	2.2954	-.7368	2.4277	2.0955
Slovenia	SVN	70500016	70502946	0	-.9654	-.2662	.0226	.5345	-.4491	1.0537	.582	.1216
Slovenia	SVN	70500016	70505541	0	.0977	-.4314	.0226	.7257	.5904	1.4859	.075	.1216
Slovenia	SVN	70500016	70505466	0	-.2417	-.2479	.0226	.7113	-.0486	-1.6678	.5755	-.5711
Slovenia	SVN	70500016	70505480	0	-.6062	.7825	1.9359	1.1336	4.8357	-1.6678	2.4277	2.0955
Slovenia	SVN	70500016	70500908	0	.8811	2.6352	1.9359	3.6039	4.8357	3.6292	2.4277	.8925
Slovenia	SVN	70500016	70501361	0	-.417	-1.1801	.586	-1.0608	-.5495	-1.6678	-1.5596	-.1621
Slovenia	SVN	70500016	70502815	0	-.2484	-.5773	-.278562427707973	-.5037	-.5589	-1.6678	-.451355429882115	-.494301858855713
Slovenia	SVN	70500016	70504236	0	.1011	-1.0303	.0226	.1594	.0882	-.2181	-.115375125040897	-.209078907143829
Slovenia	SVN	70500016	70502596	0	-.8022	-.2479	.0226	.3366	.2313	.1859	.5755	.1216
Slovenia	SVN	70500016	70502303	0	1.1658	.9349	1.9359	-.6832	.5602	.4394	-.6852	2.0955
Slovenia	SVN	70500016	70507034	0	.9092	-.2662	.6407	.7029	.0867	.5341	.5755	.1216
Slovenia	SVN	70500016	70503698	0	-.5889	-.0862	.0226	.7805	.529	.2697	.075	-.1563
Slovenia	SVN	70500016	70501342	0	.5531	-.3611	1.9359	-1.6821	-.5578	-1.0529	-.7825	2.0955
Slovenia	SVN	70500017	70503217	1	1.0622	-.983	-1.1926	.6259	-.3632	-1.6678	-.6852	-1.1252
Slovenia	SVN	70500017	70504612	1	1.5112	-.2662	.4173	.4344	.0555	-.3365	.8107	-.1314
Slovenia	SVN	70500017	70502379	1	1.3195	-.1968	.3461	.0809	.463	-.7368	-.2857	.839
Slovenia	SVN	70500017	70505139	1	.5017	.1852	-.829	0	-.383	-.4795	-.6595	-.9299
Slovenia	SVN	70500017	70501790	1	-.1954	-.089	-1.3325	-.5542	-.8793	-.9292	-1.2835	-1.453
Slovenia	SVN	70500017	70505668	1	.6713	-.2662	-.7302	.1798	.1556	-.1603	-.3733	-.7496
Slovenia	SVN	70500017	70505810	1	.1834	.0634	.4173	.2506	-.1633	-1.6678	-.7867	-.3297
Slovenia	SVN	70500017	70505354	1	1.0244	-1.2223	-1.3514	-.4205	-1.7438	-.421	-.8627	-1.4344
Slovenia	SVN	70500017	70505463	1	1.1709	-.5775	-.5034	.4191	-.555	-.3153	-1.5537	-.1865
Slovenia	SVN	70500017	70506879	1	.0575	-.4314	-.1587	-.0628	-.717	-.2408	-.5798	-.1865
Slovenia	SVN	70500017	70502886	1	-.0756925867958272	-.126386526684077	.0501998022228478	.171893194152243	-.0563576256031123	.0839056670172146	.0568486118005053	-.134992517382866
Slovenia	SVN	70500017	70500830	1	.9001	-.4488	.5462	.2343	-.5214	-.8849	-1.0571	-1.6492
Slovenia	SVN	70500017	70506033	1	.3683	-1.0303	-1.9313	.336	-.8512	.2266	-.6852	-1.0788
Slovenia	SVN	70500017	70505389	1	-.4335	-1.0212	-.9607	.5254	-.5482	.0115	-.5974	-.7639
Slovenia	SVN	70500017	70505666	1	-.2909	.3128	1.1381	-.0736	-.0415	-1.6678	-.6567	-.1563
Slovenia	SVN	70500017	70501246	1	.3549	-.6669	-1.6877	-.5189	-.7656	-1.6678	-.7838	-1.4637
Slovenia	SVN	70500017	70501941	1	1.2404	-.7162	-1.4242	-.1037	-.7086	-.421	-1.5848	-1.4694
Slovenia	SVN	70500017	70505918	0	-.0761	-1.2608	-.1446	.671	-.151113169821021	1.0959	.5021	-1.1922
Slovenia	SVN	70500017	70504167	0	.6119	-1.2115	-.7902	-.2848	-.9814	.0731	-.0987	-.8443
Slovenia	SVN	70500017	70502792	0	.1324	.6608	1.9359	.4855	.4062	-.9484	1.0903	1.515
Slovenia	SVN	70500017	70502618	0	1.1369	.6372	.8801	.0267	-.017	-.5007	-.5832	-.5251
Slovenia	SVN	70500017	70501044	0	1.0543	-.4314	.0226	.1749	.1143	-.4817	.1693	-.5251
Slovenia	SVN	70500017	70502757	0	1.1998	-.6593	-.5544	-.1689	-.65	-.1467	-.2668	.2546
Slovenia	SVN	70500017	70503051	0	-.1059	.6492	.6825	-.2373	-.8706	-1.6678	-.5828	1.2147
Slovenia	SVN	70500017	70501704	0	1.357	-1.9744	-1.64	.1938	-.4969	.4686	-1.2106	-1.4837
Slovenia	SVN	70500017	70503662	0	.4928	.4546	1.9359	-.0827	.1584	-.1467	.3415	2.0955
Slovenia	SVN	70500018	70506846	1	-.1579	-.2662	-.5544	.6132	-.3042	-.0445	.1693	-.7496
Slovenia	SVN	70500018	70505586	0	.869	-.0368	-1.6468	-1.3102	-1.196	-.2607	-.4948	-2.5027
Slovenia	SVN	70500019	70500274	0	-1.0802	.3984	.0226	-.796	.1927	.2546	2.4277	-.4377
Slovenia	SVN	70500019	70500410	0	-1.3985	1.2587	1.2899	.1895	-.1428	-1.6678	2.4277	.9097
Slovenia	SVN	70500019	70504391	0	-.2858	-.0862	.0226	.3471	-.5139	-.0506	.5755	.1216
Slovenia	SVN	70500019	70502233	0	-.1481	.5746	1.9359	.4057	.7635	.7557	.8038	1.2147
Slovenia	SVN	70500019	70501067	0	-1.0441	-.103	-.9947	-.4872	-.6124	-1.6678	.8038	-.4377
Slovenia	SVN	70500019	70500497	0	.3032	-.4314	.4173	-2.6893	.3502	.0486	.5755	.7627
Slovenia	SVN	70500019	70501665	0	.4962	-.101327552115975	.0905422911111599	.202655065055121	-.0265811424108122	.0846250076956527	.0562433539649036	-.0926353465076923
Slovenia	SVN	70500019	70500306	0	-.0756925867958272	-.126386526684077	.0501998022228478	.171893194152243	-.0563576256031123	.0839056670172146	.0568486118005053	-.134992517382866
Slovenia	SVN	70500019	70500013	0	-1.2073	-.4136	.0226	.2606	.0545	1.5721	.5755	-.5475
Slovenia	SVN	70500019	70505441	0	-1.4485	.1069	-.9333	-.4289	-.7306	-1.6303	-2.0492	-.5461
Slovenia	SVN	70500019	70501068	0	-.3216	-.4488	.8038	.0858	.3944	.4394	.5755	-.1563
Slovenia	SVN	70500019	70502297	0	-.1984	-.4136	1.9359	-2.6893	-1.4873	-1.6678	.5755	.1216
Slovenia	SVN	70500019	70505358	0	-.8639	.9349	1.4967	-.0694	1.0472	-.4817	1.4752	1.515
Slovenia	SVN	70500019	70501292	0	-.8003	-.891	-.227	-1.6841	.1335	.129	.5755	-.1563
Slovenia	SVN	70500019	70500864	0	-.3895	.951488034450039	.140921032409301	3.6039	4.8357	3.6292	.5755	-.7496
Slovenia	SVN	70500019	70502948	0	-1.244	.2086	.0226	-2.6893	.1916	-1.6678	.5755	-.943
Slovenia	SVN	70500019	70501857	0	.3626	-1.3452	.0226	.7113	.0516	1.0062	.5755	-.1563
Slovenia	SVN	70500019	70500683	0	-.1434	-.2662	.0226	-.3579	-.6563	-1.6678	.3482	.1216
Slovenia	SVN	70500019	70505373	0	-.1503	-2.9627	-2.664	-2.6893	-3.7095	-1.6678	-2.1355	-2.5027
Slovenia	SVN	70500019	70504862	0	1.496	-.1984	1.4967	-1.7857	-.3962	-1.6678	-2.1355	.9339
Slovenia	SVN	70500019	70501653	0	-.4473	-.0862	.0226	.2115	.3595	-.298	-.3733	.1216
Slovenia	SVN	70500019	70507197	0	-.9239	-2.9627	-2.664	.1053	-.6418	-1.6678	-1.0808	-1.5002
Slovenia	SVN	70500019	70500840	0	-.3367	.4012	-.7638	.1053	-.1249	.0117	.8325	-.946
Slovenia	SVN	70500019	70500873	0	.2375	-.0862	.0226	.7113	-.0408	1.0062	.5755	.1216
Slovenia	SVN	70500019	70503273	0	-1.0119	-.0862	-.3827	-.412547294019793	.5201	-1.6678	.5755	2.0955
Slovenia	SVN	70500019	70503609	0	-.6448	-1.3452	-1.1926	.7113	-.0408	1.0062	-.6852	-1.1252
Slovenia	SVN	70500019	70506888	0	-.016	-.163547914962729	.0146275161715801	.7456	.0032	-1.1597	-.073954939996328	-.214811165945679
Slovenia	SVN	70500020	70501002	1	-.9744	.2621	.1386	.3301	-.206	.3808	-.2637	.7627
Slovenia	SVN	70500020	70504411	1	-.5719	-.2005	.0226	.2076	-1.0397	.8487	.3482	.1216
Slovenia	SVN	70500020	70503948	1	-.2486	-.8379	.0226	-.2684	-.1165	-.526	-.5832	-.9299
Slovenia	SVN	70500020	70505485	1	.6738	-.2479	-.5836	.1943	-.1648	1.3935	.5755	.1216
Slovenia	SVN	70500020	70501973	1	-.839	2.6352	1.9359	.9571	.8953	-.2774	-.0277	.2968
Slovenia	SVN	70500020	70504553	1	-.7247	-.0862	-.829	.5346	.0201	.1078	.5755	.1216
Slovenia	SVN	70500020	70505229	1	-.032	1.1132	1.2899	-2.6893	.4077	-.0625	.5755	.9883
Slovenia	SVN	70500020	70502402	1	1.0422	.142	.3416	.1829	-.3637	1.1244	-.7506	1.0448
Slovenia	SVN	70500020	70503856	1	-.3495	-1.3452	-1.1926	3.6039	4.8357	1.0062	-.6852	-1.1605
Slovenia	SVN	70500020	70505213	1	.2977	-.2789	-.3827	.4109	-.6966	-.801	-.8686	1.1042
Slovenia	SVN	70500020	70503188	1	-.7687	-.7815	-.7249	1.2836	.8779	1.5721	-.2004	-.7507
Slovenia	SVN	70500020	70506908	1	.0545	-1.3452	-1.1926	.2251	-.0916	.4223	-.6852	-1.1252
Slovenia	SVN	70500020	70504507	1	-.9069	2.6352	.231	.5464	.4128	-.7368	.5826	.557
Slovenia	SVN	70500020	70504555	1	-.7942	.9535	-.0691734307242276	.1292	-.1381	.1047	.3482	-.943
Slovenia	SVN	70500020	70503288	0	.6413	1.7162	.9268	1.849	1.3508	1.3714	.9863	.0941
Slovenia	SVN	70500020	70502930	0	-1.0157	-.0994	.0226	.5156	.0722	.6918	.3473	.1216
Slovenia	SVN	70500020	70501309	0	-.1646	-.0862	.0226	.689	.4141	.4734	.5755	.1216
Slovenia	SVN	70500020	70506826	0	-.561	-.2662	-.7638	.2151	-.0758	.7715	.1648	-.8198
Slovenia	SVN	70500020	70500797	0	.6716	-.4136	-1.1926	1.2836	-.9245	-.7583	-.6852	-1.1252
Slovenia	SVN	70500020	70503011	0	.104	-.0862	.0226	.1053	.8351	.4394	.5755	.1216
Slovenia	SVN	70500020	70506969	0	-1.0382	-.0862	.0226	.6054	-.1041	.2085	.1922	.1216
Slovenia	SVN	70500020	70503744	0	-1.0965	.2842	.4173	.661	1.2735	.3439	.5755	.4777
Slovenia	SVN	70500020	70504228	0	.1975	-.0862	.0226	1.2836	.8779	.4394	.5755	.1216
Slovenia	SVN	70500020	70504527	0	-.2299	1.0472	-.3608	.4517	-.1309	.1299	.5755	-.3297
Slovenia	SVN	70500020	70501607	0	-.0335	2.6352	.0226	1.2836	.8353	1.325	2.4277	.1216
Slovenia	SVN	70500020	70504446	0	.6058	.8489	1.9359	.254	1.0453	-1.6678	-.1882	2.0955
Slovenia	SVN	70500020	70500365	0	-.0609	2.6352	1.9359	-1.2502	4.8357	-.1292	2.4277	2.0955
Slovenia	SVN	70500020	70501042	0	-1.0057	-1.8194	-.7984	.7688	.2447	1.0959	-.1972	-1.4717
Slovenia	SVN	70500021	70505607	1	.8053	.3349	-.4769	-.4081	-.308	-.219	.0256	-.1563
Slovenia	SVN	70500021	70506577	1	-.7794	1.2587	.2092	-.0313	1.0544	.4059	.3777	.0729
Slovenia	SVN	70500021	70506440	1	.6487	1.1493	1.9359	.5159	.828	.4625	-1.2106	-.4607
Slovenia	SVN	70500021	70506035	1	.5413	-.7221	-1.0611	-.3319	-.6636	-.027	.3482	-1.1405
Slovenia	SVN	70500021	70504385	1	-.9309	.9454	1.2899	-.2802	-.5395	-.4753	-.8627	.9883
Slovenia	SVN	70500021	70504968	1	-1.2444	-.7027	.0226	.0118	-.4916	.8867	-.1021	-.6353
Slovenia	SVN	70500021	70502167	1	-.4523	-1.3452	.0226	-.6295	-.6585	-1.0529	-.4771	-.1563
Slovenia	SVN	70500021	70503082	1	-.9506	-.5717	-.9607	.2052	-.5698	-.9292	.3482	.1216
Slovenia	SVN	70500021	70501521	1	-1.3378	-.0862	.0226	-2.2864	-.5093	.4394	-.7867	-.4607
Slovenia	SVN	70500021	70501928	1	.3443	-.59	-.2943	-.3586	-.4002	-.0188	.3482	-1.215
Slovenia	SVN	70500021	70504243	1	-.2912	.3151	1.2899	-.0387	-.0436	.1121	.1701	-.1563
Slovenia	SVN	70500021	70505657	1	.6011	-.0862	-.5034	.0337	-1.2051	.7671	-.7867	-.3856
Slovenia	SVN	70500021	70500330	1	.3239	-1.2879	-1.0545	-.9369	-1.0114	-.6614	-.2744	-1.2864
Slovenia	SVN	70500021	70501577	1	.9694	.631	1.1355	-.5649	-.419	-.7368	.5755	-2.5027
Slovenia	SVN	70500021	70505676	0	-.0116	.1411	-.6649	.8739	.6624	-.0615	-.5656	.1824
Slovenia	SVN	70500021	70503686	0	1.175	-.0715841486700048	.138426250598753	.239167442468273	.00876164268136351	.0854788191696912	.0555249515440779	-.0423600880869486
Slovenia	SVN	70500021	70500031	0	-.9065	-.162790533868572	-.00840707537859693	.127204399472579	-.0996149147278346	.0828606568491092	.0577278900221991	-.196526190624924
Slovenia	SVN	70500021	70503151	0	.4573	-.4145	-.227	-.6816	-.8001	.4394	-.1026	-.4607
Slovenia	SVN	70500021	70501478	0	-.6543	-.59	-.9607	.6848	-.3659	.1514	.5755	-.5251
Slovenia	SVN	70500021	70503403	0	-.3681	-.0966	1.9359	-.2392	-.1413	.2801	.3264	.9339
Slovenia	SVN	70500021	70506003	0	1.2541	-.8514	.0226	-1.0208	-.0789	-.5875	.3482	.1216
Slovenia	SVN	70500021	70503243	0	-.7892	-.2662	.0226	-.1133	-.1046	.4312	-.2852	-.9299
Slovenia	SVN	70500021	70500156	0	.4669	.957	-1.3023	-2.6893	-.309	.1992	.2237	.1554
Slovenia	SVN	70500021	70500381	0	.7763	.2607	.4173	-.7397	-.3937	-.3419	.0447	.0876
Slovenia	SVN	70500021	70503599	0	-.425	-1.5926	-.6184	-.277327364081732	-.791979896642716	-.376497916732425	-.8486	-.8134
Slovenia	SVN	70500021	70505198	0	-1.1994	-.2662	.4173	.3065	-.1377	.6843	-.787	-.7317
Slovenia	SVN	70500021	70506876	0	-.1628	-.4488	.7753	-1.1465	-.0288	.04	.5755	-.4607
Slovenia	SVN	70500022	70500176	0	-.8577	-.0862	.0226	.073	-1.0482	-.568	.5755	.1216
Slovenia	SVN	70500022	70503962	0	-1.0323	1.3403	.4173	-1.2752	.2013	-.3205	2.4277	2.0955
Slovenia	SVN	70500022	70504055	0	-.7777	.0492922734569071	.3461	.0694779662700016	-.0124919779617481	-.2408	.5755	.1216
Slovenia	SVN	70500022	70504479	0	-.9947	2.6352	1.9359	1.1834	.3309	3.6292	2.4277	2.0955
Slovenia	SVN	70500022	70502147	0	-.6071	-.141661633983376	.0251471301045742	.14736353282711	-.0757292370793819	.0879188048678831	.0673098939179441	-.1563
Slovenia	SVN	70500022	70506954	0	.3846	-2.9627	-2.664	-2.6893	-.0408	.4394	.9911	-.419
Slovenia	SVN	70500022	70501798	0	-1.184	-1.3452	-2.664	.6761	.2242	1.2788	-2.1355	2.0955
Slovenia	SVN	70500022	70501959	0	-.8669	-.137424015035187	.0226	.152420458189961	-.0463	.104499349424771	.0798546432053026	-.168801159699753
Slovenia	SVN	70500022	70501726	0	-.7686	-1.3471	-1.4747	.1979	-.8039	.6276	.3379	-.0358
Slovenia	SVN	70500022	70506637	0	-.8563	1.153	1.0108	1.2836	.8779	1.0062	.5755	-.9299
Slovenia	SVN	70500022	70505720	0	.2411	-2.9627	.0226	1.2836	-.0408	1.5721	.5755	.1216
Slovenia	SVN	70500022	70501660	0	1.0594	2.6352	1.9359	-2.6893	.9204	-.2092	2.4277	2.0955
Slovenia	SVN	70500022	70504058	0	-1.1921	-.0862	.0226	.1053	-.6137	-1.6678	.5755	.1216
Slovenia	SVN	70500022	70506111	0	-1.0258	-.0862	.0226	.2874	.6821	-1.6678	-.5832	.1216
Slovenia	SVN	70500022	70500943	0	-1.0311	-.332629888641872	-.168492123878933	-.0717027752757691	-.5368	-.0944223199968312	-.0956599551440073	-.366172167211834
Slovenia	SVN	70500022	70503900	0	.4616	-.102843641920381	.0881015353682743	.200793945051445	-.0283826455990698	.084581486957583	.0562799725915397	-.0951979922669111
Slovenia	SVN	70500022	70500425	0	-.1645	.8072	1.9359	2.1915	4.8357	3.6292	2.4277	1.2147
Slovenia	SVN	70500022	70504412	0	-.7204	-.0862	.0226	.1053	-.1856	-.6585	.5755	.1216
Slovenia	SVN	70500022	70501865	0	-.6837	-1.07	-.2737	.5043	-3.7095	1.1038	-.1849	-.7507
Slovenia	SVN	70500022	70500527	0	-.5407	1.0919	.4562	1.06296185897265	1.638	1.1687	.907500036086219	.8925
Slovenia	SVN	70500023	70503860	1	-.5005	-.7221	-.9607	.1059	-.5888	-.1222	-.2821	-.9299
Slovenia	SVN	70500023	70506144	1	1.1127	.5179	-1.2567	.5879	.2485	.9229	-1.5848	-1.3017
Slovenia	SVN	70500023	70505160	1	-.3822	-.0862	.0226	.1961	-.9756	.1276	.5755	-.5912
Slovenia	SVN	70500023	70505151	1	.7221	.0566	-.442	.3045	-.4221	-.042	-.2821	-.4607
Slovenia	SVN	70500023	70502974	1	-.244	.381	.167139278095375	-.0674	-.5113	-.5639	.0194652655108224	-.13166492320321
Slovenia	SVN	70500023	70505297	1	-1.1241	-1.381	-.9674	-1.3681	-1.274	-.1983	-1.0571	-.7496
Slovenia	SVN	70500023	70502644	1	1.0927	-.1968	.8271	-2.6893	.3608	-.7368	-2.1355	.6382
Slovenia	SVN	70500023	70506505	1	.3778	-.983	-.8627	.2783	-.8527	-1.6678	-1.0808	-1.0788
Slovenia	SVN	70500023	70500270	1	-.6296	-.59	-.3802	-.0106	-.6166	-.5309	-.6852	-1.1252
Slovenia	SVN	70500023	70502772	1	-.2827	.1026	-.6569	-.0391	-.5965	-.7368	-2.1355	-.4811
Slovenia	SVN	70500023	70503206	1	.4154	-.2662	.7162	.8546	-.6331	.1207	-1.0602	-.1314
Slovenia	SVN	70500023	70502005	1	.0921	-.2662	.0226	-.2356	-.3214	-1.0529	-.4771	-.7496
Slovenia	SVN	70500023	70506798	1	-.9658	-1.2119	-.0587	.9989	-.6707	1.0062	-.2004	-.6557
Slovenia	SVN	70500023	70504470	1	.3022	1.127	.4173	-.0377	.0894	.6851	.9863	.1216
Slovenia	SVN	70500023	70504457	1	.6393	-.269	-1.2567	-.5638	-.3482	-.1817	-1.0571	-1.158
Slovenia	SVN	70500023	70504565	1	-1.8833	-.7221	.0226	-.4495	-1.0896	-1.6678	-.6852	-.9299
Slovenia	SVN	70500023	70502671	1	-.9216	-.2662	.0226	-.0416	.3544	-.2793	-.3912	-.1563
Slovenia	SVN	70500023	70506389	1	.1955	-.4093	-.227	-.3916	-.7093	.1018	-.6852	-.2503
Slovenia	SVN	70500023	70506774	1	-.2608	-.8398	-1.0886	-.4434	-.3824	.263	-.4624	-1.6557
Slovenia	SVN	70500023	70501100	1	1.1863	-.0192	-.691	-.8709	.492	-.6687	-.6852	-.946
Slovenia	SVN	70500023	70500058	0	.5795	-.4314	.0226	-1.6821	-.8486	-.6687	-.3876	-.2726
Slovenia	SVN	70500023	70501736	0	.9003	-.4343	-1.1926	-.3173	-.686	-1.6678	-.6852	-.7317
Slovenia	SVN	70500023	70504842	0	-.3092	-1.3452	.0226	.7113	.0769	1.0062	.5755	.1216
Slovenia	SVN	70500023	70507169	0	-.6882	.1852	.586	-.3013	-.7571	-.6274	-.0553	.4994
Slovenia	SVN	70500023	70500744	0	1.1142	-2.9627	-1.2186	-2.6893	-3.7095	-1.6678	-.3553	-.1118
Slovenia	SVN	70500023	70502326	0	1.1779	.4034	.4173	-.2871	-.2356	-.5933	-.0823	.557
Slovenia	SVN	70500023	70503504	0	-1.1372	1.1352	1.1752	-.7177	.4583	.0108	1.4152	.839
Slovenia	SVN	70500023	70504903	0	-.2396	-.2662	.0226	.2038	-.9291	.4882	.5755	-.1563
Slovenia	SVN	70500023	70501744	0	.2106	-.2662	.0226	.3451	.3906	1.0062	.5755	.1216
Slovenia	SVN	70500023	70505105	0	-.508	-1.3452	-.4806	.5628	-.1292	.5614	.0256	-1.1252
Slovenia	SVN	70500024	70500556	1	-1.0529	-.2662	-.7183	.1841	-.8094	.533	-.4948	-.959
Slovenia	SVN	70500024	70502370	1	1.2115	1.1132	-.691	.8948	.3106	-1.6678	.5755	-.1563
Slovenia	SVN	70500024	70506966	1	-.5755	-.4203	-.7836	-.2953	-.967	-1.6678	-1.0988	-.5251
Slovenia	SVN	70500024	70501385	1	-.9768	-.4203	.4173	.2533	-.3764	-.0594	.0256	-.4607
Slovenia	SVN	70500024	70507166	1	-.5556	.5315	.4173	.3723	.0949	-.8849	-.6629	-.5079
Slovenia	SVN	70500024	70505360	1	.2544	-.6028	-.8356	.9956	-.5612	.9311	.5755	-.2709
Slovenia	SVN	70500024	70504707	1	-.2832	-.2662	.4802	.2569	.5521	.0642	-.6852	-.7496
Slovenia	SVN	70500024	70500861	1	-.1214	.0502	.8116	-.2688	-.1374	-.0645	-.0553	.4994
Slovenia	SVN	70500024	70502266	1	-1.2794	-.2605	.0226	.4123	-.3437	-.159	-.0987	.1216
Slovenia	SVN	70500024	70503741	1	.9975	-.2662	.0226	-1.0599	-.9284	-.8768	-.7867	-1.1252
Slovenia	SVN	70500024	70502629	1	-.3669	-.0862	.0226	.1063	.5774	.949	.775	.1216
Slovenia	SVN	70500024	70500720	1	-.814	-.2662	-2.664	.1762	-.7791	.2872	-.6852	.1216
Slovenia	SVN	70500024	70503833	1	-1.1937	-.2479	.6496	.836603067488246	.6753	1.5721	-.4771	-.4607
Slovenia	SVN	70500024	70501623	1	-1.6088	-.548851619171074	-.385096987292149	-.2362	-1.0354	-.526	-.292932248874696	-.60292011834302
Slovenia	SVN	70500024	70503392	1	.6648	-.0862	.0226	.7113	-1.0205	1.5721	.5755	.1216
Slovenia	SVN	70500024	70505356	1	.6818	.7763	.1453	-.1264	-.7879	-.7368	-.2852	-1.112
Slovenia	SVN	70500024	70502959	1	-.6762	.3289	-.8627	-.3181	-.6275	-.1285	.0256	-.7507
Slovenia	SVN	70500024	70501625	1	-.581	-.817	-1.0428	.8921	-.3733	1.0196	-.3036	-.8166
Slovenia	SVN	70500024	70506430	1	-.9233	1.3697	.0226	.5576	-.9612	-.4384	.0221	-.6912
Slovenia	SVN	70500024	70506049	1	1.0525	-1.3452	.0226	1.2836	.8779	1.5721	.5755	.1216
Slovenia	SVN	70500024	70502813	1	-.1575	-.0862	.0226	.7113	-.0408	-1.6678	.5755	.1216
Slovenia	SVN	70500024	70500216	1	.1504	-.0862	1.9359	3.6039	-.806	1.6717	1.3617	1.3857
Slovenia	SVN	70500024	70505636	0	.7533	-.090062040881504	.108678658206416	.216484370053532	-.013194828257603	.0849483944516564	.0559712542854778	-.0735932590887571
Slovenia	SVN	70500024	70506869	0	-.8115	-.2662	.0226	-.1454	.7856	-.112	.1693	.9888
Slovenia	SVN	70500024	70501505	0	-1.5698	.5859	1.4967	.1709	.3182	.3523	1.4752	1.515
Slovenia	SVN	70500024	70502740	0	-.5803	-.0862	.0226	.7113	-.0578	-1.6678	.5755	.1216
Slovenia	SVN	70500024	70501789	0	-.0463	-.3711	-.1587	-.0945	-.1958	-.801	.2287	-.6073
Slovenia	SVN	70500024	70500126	1	-.865	-1.3452	1.9359	.7113	-3.7095	3.6292	.5755	.1216
Slovenia	SVN	70500025	70505943	1	.4075	.468	-.691	.452	-.3649	.334	-.2699	-.5251
Slovenia	SVN	70500025	70505104	1	-.1327	-.0862	.5833	-.2811	.2318	-.6274	-.3763	.1216
Slovenia	SVN	70500025	70502450	1	.7484	1.3939	.4173	.1219	.1477	.6064	-.4948	-.0048
Slovenia	SVN	70500025	70504615	1	.5171	-1.2802	-.6843	.3645	-.3482	.0502	-.4978	-.7496
Slovenia	SVN	70500025	70505011	1	.1881	-.0219	.4173	-.3985	-.5226	-.2544	-.5974	-.5251
Slovenia	SVN	70500025	70504879	1	.9395	.0502	-.2943	.0334	-.1536	-.8849	-.0987	-.5251
Slovenia	SVN	70500025	70504420	1	.9025	.6464	-1.3694	-.3492	-.4716	-.4167	-.8627	-.4859
Slovenia	SVN	70500025	70502561	1	-.8563	.0282	1.1381	.2587	-.4057	.1558	-.6852	-.3297
Slovenia	SVN	70500025	70500674	1	.3496	-.2662	.4173	.0137	-.7255	-.0177	.5755	-.5711
Slovenia	SVN	70500025	70507138	1	-.3403	.1828	-.829	-.0925	-.6797	.1398	-.5945	-.2201
Slovenia	SVN	70500025	70502736	1	-.799	-.0862	-.7902	.477	.6898	.3186	.1144	.1216
Slovenia	SVN	70500025	70500781	1	-.9749	.468	.4173	-.5544	.4777	.0272	.1693	-.1314
Slovenia	SVN	70500025	70504001	1	1.1039	.4435	.9268	.1694	.3007	-.6274	-.6852	.9097
Slovenia	SVN	70500025	70500974	1	-.1517	.7825	.4173	.4215	-.3038	.3272	.0221	-1.4344
Slovenia	SVN	70500025	70503792	1	1.2194	-1.3182	-1.1926	-.0972	-1.2964	-.0468	-1.2871	-2.5027
Slovenia	SVN	70500025	70501854	1	1.0127	-.5297	-.691	.0389	-.2585	-.3936	-.216	-.222
Slovenia	SVN	70500025	70503100	1	.4434	-.2662	.4809	-.6091	-.6338	-.0814	-.1972	-.8443
Slovenia	SVN	70500025	70504848	1	.4026	-.103	.0226	.1889	-.1989	.5544	1.2568	.2546
Slovenia	SVN	70500025	70501031	0	-.4259	-.59	-.3802	-.3046	-.9893	.1963	-.2821	-.6774
Slovenia	SVN	70500025	70501058	0	1.3562	.4435	1.4967	.563	.8259	-.9484	.9911	.6314
Slovenia	SVN	70500025	70503628	0	.7882	1.1352	1.1657	.1216	-.3371	-.2016	.9492	1.2147
Slovenia	SVN	70500025	70503270	0	1.0401	-.7681	.0226	1.0649	-.0644	1.2505	.5755	-.2503
Slovenia	SVN	70500025	70502973	0	1.3787	-.5133	.1386	-.3121	-.2526	-.5011	-.176	.1216
Slovenia	SVN	70500025	70500878	0	1.3854	-.989	1.9359	.5047	.3237	.5397	.5755	.1824
Slovenia	SVN	70500025	70500428	0	.4479	.0502	.4173	.3536	.4186	.277	1.2568	.4994
Slovenia	SVN	70500025	70500001	0	.8198	-.4516	.6825	-.2004	-.1307	-.052	.1085	-.4607
Slovenia	SVN	70500025	70505470	0	.8398	.5228	.8038	-.5626	-.0095	-1.0529	-.0585	.8375
Slovenia	SVN	70500025	70505375	0	.7192	-.59	-.7638	.0877	.0823	.8139	.3415	.6135
Slovenia	SVN	70500025	70503309	0	.6912	.4435	-.7638	.3732	-.6278	.6465	.1693	-.2503
Slovenia	SVN	70500025	70504208	0	-.265	-.409079173598923	-.21924927649345	.0134	-.8087	-.132411866423222	-.176186038938896	-.420895350503436
Slovenia	SVN	70500026	70503006	1	-.895	-.6169	-.227	.3717	-.2875	.1414	.5755	-.1563
Slovenia	SVN	70500026	70507195	0	-.2667	.0789	.0226	.6444	.3495	.7075	2.4277	.1216
Slovenia	SVN	70500026	70503215	0	-.9214	1.1306	.7162	-.2997	.5173	-.1297	.8325	-.222
Slovenia	SVN	70500026	70500852	0	-.2638	.5976	.0226	.4062	.4791	.7251	.5755	-.5251
Slovenia	SVN	70500027	70501637	0	-.8798	-.9232	-.1931	.9807	.1706	.8754	.8382	.7611
Slovenia	SVN	70500027	70504088	0	.3242	-.2479	.1386	.6274	-.4672	.4394	.5755	-.2503
Slovenia	SVN	70500027	70505420	0	-.4216	-.2479	.0226	.1053	.5075	-.3801	-2.1355	.4994
Slovenia	SVN	70500027	70502372	0	-.9444	.9454	.8877	-2.6893	.264	-1.6678	-.9714	.7334
Slovenia	SVN	70500027	70501324	0	-.483	-.9924	-.6643	-1.2543	-.686	-.5309	-.3912	-.647739491125721
Slovenia	SVN	70500027	70501281	0	-1.1653	-2.9875	-.9211	-2.6893	-3.7095	-1.6678	.5755	.1216
Slovenia	SVN	70500027	70500315	0	.188	-1.3452	-.4728	.1257	-.352	.4151	-.0553	-.222
Slovenia	SVN	70500027	70500947	0	-.3982	-.2806	.4173	.1092	-.1348	-1.6678	.0208	.7864
Slovenia	SVN	70500027	70500236	0	-.693	-1.3471	-.3802	-.505	-.1974	-.4345	1.0854	-.2882
Slovenia	SVN	70500027	70500605	0	-.608	-.149710972983742	.0126497335593031	.143260593723944	-.0840730447366525	.0832361175518206	.0574119749918272	-.174417816083687
Slovenia	SVN	70500027	70501535	0	-.5915	-.0862	.0226	.1053	-.4553	1.0062	.5755	.1216
Slovenia	SVN	70500027	70502961	0	-.3567	-.59	.0226	.3219	-.9291	-1.6678	.5755	.1216
Slovenia	SVN	70500027	70503498	0	-1.1753	.127	1.9359	.5268	.9581	1.0062	.5755	-.2201
Slovenia	SVN	70500027	70505661	0	-.0601	-.0862	.6496	.7113	-.0009	.7183	.5755	-.222
Slovenia	SVN	70500027	70503040	0	.685	.4435	-.9285	.0394	-.2527	-1.4875	.6626	-.3549
Slovenia	SVN	70500027	70501832	0	-.2418	-.3189	.7491	.7902	-.8819	.9047	.5755	-.5711
Slovenia	SVN	70500027	70501863	0	-.5491	-.6294	-.2737	-2.6893	-3.7095	-1.6678	.0154	-.3917
Slovenia	SVN	70500027	70503988	0	.4091	-.0862	.0226	.1053	-.9291	.4394	.5755	.1216
Slovenia	SVN	70500027	70507079	0	.3109	-.109446957918182	.0774708448927583	.192687853012314	-.0362290771155561	.0843919327602678	.0564394647023506	-.106359573651717
Slovenia	SVN	70500027	70500972	0	-.9381	-.2662	.0226	.0029	.0359	.2329	-.2821	.1216
Slovenia	SVN	70500027	70503505	0	-.8001	-.103	.0226	-.4562	.0632	-.4384	.3482	-.4607
Slovenia	SVN	70500027	70502732	0	-1.4203	.4435	1.9359	-.3566	-.5714	.291	.0256	.6559
Slovenia	SVN	70500027	70504536	0	-.9032	-.4998	.0226	-.1158	.4311	.4807	.5755	.1216
Slovenia	SVN	70500028	70507216	1	-.7253	-.154850780326424	.00437514833848011	.13695107417391	-.0901804529442426	.0830885747028154	.0575361184861744	-.183105629596877
Slovenia	SVN	70500028	70504018	1	-1.022	-.7221	.0226	.3377	-1.511	-.1652	-.216	-1.1252
Slovenia	SVN	70500028	70500088	1	.5888	-2.9627	-2.664	-2.6893	.4424	-1.6678	-2.1355	.9883
Slovenia	SVN	70500028	70501049	1	-.247	-.0127	.0572251394180413	.6182	-.2584	.277207782081746	.129319102991517	-.15384807647364
Slovenia	SVN	70500028	70505887	1	-.9645	-.4314	-.5544	.0467	-.5389	-.0011	-.8657	-.3856
Slovenia	SVN	70500028	70501590	1	-1.5543	.0566	.0226	.1769	-.1775	-.1652	.2287	.1216
Slovenia	SVN	70500028	70504125	1	-1.111	-.2662	-.9607	.9944	.4292	.9557	-.5603	-.8802
Slovenia	SVN	70500028	70502727	1	-1.4457	-.7221	-.4806	-.0195	-.3511	.1914	-.6595	-.7317
Slovenia	SVN	70500028	70504175	0	-.3116	-2.9627	1.9359	-1.7857	-.6397	-1.6678	.9296	.3236
Slovenia	SVN	70500028	70503380	0	.4794	.1997	.2092	-.0865	-.2687	-1.6678	.9911	.0876
Slovenia	SVN	70500028	70506477	0	-.1587	-.2662	.7158	-.8337	-.2017	.737	-.7045	.1216
Slovenia	SVN	70500028	70506141	0	-.4682	.5696	.4173	.3419	.0758	-.526	.4316	.1216
Slovenia	SVN	70500028	70503412	0	.1314	-.4998	.0226	.7113	-.0408	1.0062	.5755	.1216
Slovenia	SVN	70500028	70504987	0	-.2879	-.0862	.0226	.1053	-1.0385	.4394	.5755	.1216
Slovenia	SVN	70500029	70504084	0	-.3311	.0502	-.8627	.3969	.6557	.3255	.5755	-.7496
Slovenia	SVN	70500029	70506764	0	.3735	-.4314	.0226	-.3236	-.2127	.0108	-1.0571	.1216
Slovenia	SVN	70500029	70501833	0	1.0473	-.0862	-2.664	.5658	-.3616	1.0062	-.6852	2.0955
Slovenia	SVN	70500029	70502956	0	-.1392	.1705	.4548	.6419	-.2222	.8704	.5755	.1216
Slovenia	SVN	70500029	70505133	0	.142	-.0862	.0226	.7396	-.5136	.6261	2.4277	.1216
Slovenia	SVN	70500029	70506648	0	1.5551	-.0862	.0226	1.2836	.8779	1.5721	.5755	.1216
Slovenia	SVN	70500029	70505320	0	-.5183	.0916	.362801057855239	3.6039	4.8357	3.6292	.5755	.1216
Slovenia	SVN	70500029	70503212	0	.3267	-.2479	.0226	.1124	-.3101	.5561	.5755	.1216
Slovenia	SVN	70500029	70500985	0	1.1044	-1.3255	-.864953024795245	-2.5303	-2.5723	-.4753	-1.00805326408066	-1.02867427836613
Slovenia	SVN	70500029	70503054	0	-.4358	.1204	1.9359	.6728	.1868	.4394	.0405	2.0955
Slovenia	SVN	70500029	70504726	0	.2326	.0502	.8038	.3766	.2571	.5758	-.1021	.388
Slovenia	SVN	70500029	70502828	0	.1896	.2465	1.1381	-1.6205	-.1047	-.4708	.3356	.7099
Slovenia	SVN	70500029	70503407	0	-.279	-.2479	.0226	-1.2296	-1.1596	-.3548	-.6852	-.7496
Slovenia	SVN	70500029	70506392	0	.5101	.0502	.0226	-.3057	-.1474	-.1093	.1648	-.7496
Slovenia	SVN	70500029	70504487	0	.0821	-.7327	.0226	-.0999	-.5218	-1.6678	-1.4013	-.1563
Slovenia	SVN	70500029	70503450	0	.5342	.690783194474413	1.9359	.6355	.6107	-.7368	.3415	.9883
Slovenia	SVN	70500029	70500927	0	-.9922	-.166545704280062	-.0144525310770158	.122594631139776	-.104077019445571	.0827528612637746	.0578185899153411	-.202873553097903
Slovenia	SVN	70500029	70500891	0	-.5712	.5761	1.9359	.1056	.6562	.2872	-.5832	1.515
Slovenia	SVN	70500029	70505704	0	-1.0792	-1.2115	-.691	-.1657	-.6889	-.1211	-.6595	-.8919
Slovenia	SVN	70500029	70505750	0	-.444	-1.1796	-.3904	-.236057582377709	-.670586391715122	-.343066023419576	-.875	-.7703
Slovenia	SVN	70500029	70505621	0	-.1997	.5179	1.4967	.01	.0244	-.2306	.5755	.1216
Slovenia	SVN	70500029	70503362	0	-1.2791	-.59	.0226	-.2718	-.3064	-.3205	-.4948	-.4784
Slovenia	SVN	70500029	70506436	0	-1.1714	-.0862	.0226	.7113	1.1643	-.526	.5755	.1216
Slovenia	SVN	70500029	70502470	0	-.6751	1.3403	1.4967	.1729	.6236	-1.6678	.8038	-.567
Slovenia	SVN	70500029	70504653	0	-.0751	-.103	-.9607	-.6856	.2533	-.8768	.8038	-.9299
Slovenia	SVN	70500029	70505665	0	.5982	-.7221	-.225622094900461	.0603155345734481	-.302339026904118	-.0685834085756029	-.195706794654825	-.349884970423246
Slovenia	SVN	70500029	70502873	0	.5718	-.0862	-.0289361884136255	-.617985604937204	-.5497	-1.6678	-.344625832755984	-.299576598189198
Slovenia	SVN	70500029	70506631	0	.596	-.7199	.0226	.1109	-.5679	.3959	-.6852	.1907
Slovenia	SVN	70500030	70504533	0	-.4805	-.280058027742713	-.103469995274791	-.00882518128178217	-.4336	-.0630780923403364	-.0696761162991714	-.297631809138041
Slovenia	SVN	70500030	70507067	0	-.6001	-.7836	-.691	-2.6893	-1.1486	-1.6678	-.837887459259088	-.7496
Slovenia	SVN	70500031	70504774	1	.8242	-.7353	.0226	.5396	-.6937	.2596	-.0987	-.7108
Slovenia	SVN	70500031	70507125	1	-1.0673	-.7221	-1.0611	.4008	.1909	-.5309	.0221	-.959
Slovenia	SVN	70500031	70502383	1	-.3948	-.0862	.0226	.3007	-1.3637	-.2306	-.0857	.1216
Slovenia	SVN	70500031	70500654	1	-.9413	-.2662	-.7902	-.0802	-.061	-.0898	-.6852	-1.1252
Slovenia	SVN	70500031	70506022	1	-.9102	-1.1085	-1.1926	.0119	-1.114	-.568	-1.305	-1.1252
Slovenia	SVN	70500031	70501679	1	.5046	-.7221	.0226	.1665	-.5622	-.836	.0221	.1216
Slovenia	SVN	70500031	70502361	1	-1.177	-.2479	.0226	1.2836	.8779	-.0081	.075	-.7496
Slovenia	SVN	70500031	70503783	1	-.592	-1.1002	-.7836	-.2311	-1.2125	-.3128	.2927	-1.1252
Slovenia	SVN	70500031	70500475	1	-.7436	-.2662	-.9607	.0029	-.0531	.2382	-.5832	-.7496
Slovenia	SVN	70500031	70500966	1	-.4691	.1852	-1.4928	.199	-.8006	.0008	-1.5588	-2.5027
Slovenia	SVN	70500031	70500105	1	-1.0003	-.7353	.4173	.0911	-.2857	.3451	-.4978	.5362
Slovenia	SVN	70500031	70505448	1	.565	-.59	-1.0611	-.0394	-1.0972	-.3646	-.2821	-.7496
Slovenia	SVN	70500031	70505945	1	-.2054	-.5743	.0226	.0547	-.6967	-.4694	.0221	-.8443
Slovenia	SVN	70500031	70503254	1	.2031	-.0862	-.4728	-.2375	-.3954	.4314	.0221	-.7496
Slovenia	SVN	70500031	70505920	1	-.9301	.788	-.4338	.2558	-.4858	.3743	.5826	-.9299
Slovenia	SVN	70500031	70501710	1	-.8063	-.4314	-.3802	.2935	-.3215	.6724	-.3912	-.222
Slovenia	SVN	70500031	70501391	1	-.7102	-.1692	-.3048	-.4623	-.6607	-.0816	-.4771	-.5251
Slovenia	SVN	70500031	70502217	1	-.4219	-1.511	-1.9803	-.9285	-1.5335	-.2858	-1.5537	-1.2965
Slovenia	SVN	70500031	70505445	0	.0534	-.0862	.0226	.2357	-.6079	.775	.3482	.1216
Slovenia	SVN	70500031	70505014	0	-.9588	-.4314	-.9607	.1449	-.2229	-.2708	-1.0722	-1.6909
Slovenia	SVN	70500031	70502362	0	.9836	-.4314	.0226	.2482	.6272	.1191	-.2821	.1216
Slovenia	SVN	70500031	70506594	0	-.1816	-.8887	.9726	.1053	-.7679	-.8768	-.1566	-.1563
Slovenia	SVN	70500031	70504372	0	-.053	.0789	-.9607	-.5149	.3147	-.4167	-.1727	-.7496
Slovenia	SVN	70500031	70505959	0	.716	-.4314	.0226	-.9416	.1012	-.5309	.5755	.1216
Slovenia	SVN	70500031	70505687	0	-.2417	-.2662	-.6843	.788	.6993	1.1971	.0221	.1216
Slovenia	SVN	70500031	70504030	0	.4983	2.6352	1.9359	1.4231	1.4439	1.1233	2.4277	2.0955
Slovenia	SVN	70500031	70506574	0	1.0211	-1.3452	.0226	.9598	.8779	.4394	.5755	.1216
Slovenia	SVN	70500031	70500138	0	.2031	-.5982	-.4728	.4772	.0199	.6539	.075	-.4377
Slovenia	SVN	70500031	70503300	0	-1.008	-.7087	-.227	-.1169	-.973	.0782	-1.054	-1.0454
Slovenia	SVN	70500032	70506504	1	-1.1845	-1.3389	-1.762	.3726	-.0929	.1439	-1.2624	-2.5027
Slovenia	SVN	70500032	70500817	1	-.3732	-.0862	.0226	.1053	-.8903	1.5105	.5755	.1216
Slovenia	SVN	70500032	70501494	1	-1.1037	.287235446290557	.355098157357553	.693161164725622	1.1331	.61458673740934	.5755	.1216
Slovenia	SVN	70500032	70505546	1	-.5941	1.7671	1.4967	.1708	-.3762	-.1652	.1693	1.1232
Slovenia	SVN	70500032	70505775	1	.1446	2.6352	1.9359	.3279	.3252	.0272	2.4277	-.6365
Slovenia	SVN	70500032	70505100	1	.3986	.4631	.5347	.1053	-.4615	.1509	.5755	.1216
Slovenia	SVN	70500032	70502853	1	-.7379	2.6352	.0226	1.3689	-1.5037	-.006	-1.0808	-1.1252
Slovenia	SVN	70500032	70504033	1	-.3933	-1.3452	.0226	.7125	-1.4059	.8754	-.6852	-1.1252
Slovenia	SVN	70500032	70500367	1	.3867	-.8245	.0226	-1.1146	-.3839	-.7368	-.8676	-.3856
Slovenia	SVN	70500032	70506580	1	.1845	.3289	.7162	-.7003	-.8618	.0884	-.9135	-.726
Slovenia	SVN	70500032	70504172	1	.1449	-.0862	.0226	.7113	1.7756	1.597	.5755	.1216
Slovenia	SVN	70500032	70503280	1	-.2281	-.7815	.0226	1.286	-.5629	1.5721	.5755	-1.1252
Slovenia	SVN	70500032	70501027	1	-.1754	-.7221	.0226	.6658	.5201	.8745	-.4358	.1216
Slovenia	SVN	70500032	70506721	1	.217	-.7737	-.4728	-.6828	-1.1171	-.5309	-.7867	-1.113
Slovenia	SVN	70500032	70502254	1	.446	.8072	.0226	.495	.1888	.4882	-.6852	-.1563
Slovenia	SVN	70500032	70506579	1	-1.1752	-.0862	.0226	-.5016	-.0354	.4979	-.6852	-.7317
Slovenia	SVN	70500032	70500423	1	-.9727	-.59	-.7902	.0329	-.4422	.1148	.0256	-.959
Slovenia	SVN	70500032	70501144	1	-.5817	2.6352	1.9359	.927	-.2689	1.597	-.4938	2.0955
Slovenia	SVN	70500032	70502518	1	.6533	2.0175	.0226	.8772	-.2679	1.5105	.5755	-1.0282
Slovenia	SVN	70500032	70504247	1	.6363	-.6289	-.3706	-.258149152846893	-.4181	-.7368	-.8738	-.8443
Slovenia	SVN	70500032	70501393	0	.4967	-2.9627	1.9359	2.0585	-.9598	2.6944	2.4277	2.0955
Slovenia	SVN	70500032	70506280	0	.746	-1.6058	-.5373	-.2786	-.1548	.6312	-.1207	-.4377
Slovenia	SVN	70500032	70507086	0	.2314	2.6352	1.9359	-.027	-3.7095	-.7368	2.4277	2.0955
Slovenia	SVN	70500032	70500681	0	-.1453	-.9966	1.9359	.1053	.0827	-1.6678	.5755	2.0955
Slovenia	SVN	70500032	70505063	0	.8408	-.5821	-.141601691868053	.103951831629562	-.231551284738895	-.0365511022027979	-.143854454677219	-.277125731530185
Slovenia	SVN	70500033	70501277	1	-.1668	-2.9627	-2.664	.1716	-.7471	-.7368	-2.1355	2.0955
Slovenia	SVN	70500033	70500280	1	.4321	-.2662	.4173	.1259	.0382	-.1073	.5755	-.3549
Slovenia	SVN	70500033	70503093	1	-.7	2.6352	1.9359	.4121	-.4007	1.0118	.5755	.1216
Slovenia	SVN	70500033	70506165	1	-.3905	.9454	-.829	.133	-.9583	-.7368	-.7867	-.959
Slovenia	SVN	70500033	70504927	1	.0944395498904788	1.7162	.5764	-.1162	.3368	.2181	-1.0839	1.515
Slovenia	SVN	70500033	70502597	1	-.1737	-.0862	.0226	.7113	-.1217	.8317	-.0553	-.2503
Slovenia	SVN	70500033	70502929	1	.9113	-.0831388562255475	.119824305818437	.224983126139681	-.00496831080833411	.0851471307700095	.0558040362794517	-.0618910038877001
Slovenia	SVN	70500033	70501671	1	1.2913	-2.6842	.4548	.7113	-.9806	1.5721	-1.036	-1.1078
Slovenia	SVN	70500033	70504845	1	-.1396	-.4314	-.4728	-.5466	-.434	-.2942	-.5945	-.6912
Slovenia	SVN	70500033	70504332	1	-1.3384	-.817	.9268	.6333	-.2222	.8613	-.1727	-1.0893
Slovenia	SVN	70500033	70500356	1	.9034	-.59	-.8609	.039	-.9474	.0272	.1701	-.7496
Slovenia	SVN	70500033	70507099	1	-.5998	-.4203	.0226	.5226	-.3029	.4741	.3482	-.2503
Slovenia	SVN	70500033	70506735	1	.2555	-.7815	-.227	.1314	.048	.9657	.5755	-.7507
Slovenia	SVN	70500033	70507051	1	.8697	-1.3869	-.4068	.8499	-.8612	.9868	-.3702	-.6621
Slovenia	SVN	70500033	70500417	0	.1818	-.5346	-.7255	.6333	.1029	1.0196	.3939	-.6762
Slovenia	SVN	70500033	70505928	0	.5483	2.6352	.4437	3.6039	4.8357	3.241	2.4277	2.0955
Slovenia	SVN	70500033	70501588	0	.424	-.0862	.0226	2.0408	.4593	3.6292	2.2695	.1216
Slovenia	SVN	70500033	70505138	0	-1.3858	-2.9627	-2.664	-2.6893	-3.7095	-1.6678	-2.1355	-2.5027
Slovenia	SVN	70500033	70501804	0	.8427	-2.9627	-2.664	-1.75114937417692	-3.7095	-1.61851255366249	-2.1355	2.0955
Slovenia	SVN	70500033	70501657	0	-.171	-.323528036614695	-.8627	.2743	.883	.2652	-.3763	-.7255
Slovenia	SVN	70500033	70504213	0	.1922	-.4314	1.9359	.1323	.5564	.5117	.5755	2.0955
Slovenia	SVN	70500034	70502121	0	-1.5646	-.191626912489363	-.0548308139448683	.0918054666859033	-.133879921901024	.0820328823484246	.0584243847675518	-.245268305484517
Slovenia	SVN	70500034	70501563	0	1.2552	-.0680699751927407	.144083724892956	.243481368025926	.0129373812853595	.0855796967186274	.0554400725308926	-.0364200825988172
Slovenia	SVN	70500035	70501171	1	-1.8524	.5836	-.5034	-.059	-.5336	-.6274	.0256	-.4607
Slovenia	SVN	70500035	70500946	1	-1.0407	-.4314	-.8627	.2374	-.157	-1.0529	.1693	-.9299
Slovenia	SVN	70500035	70502824	1	-.2158	.8079	-.9102	.8708	-.1503	.0776	-.5142	-.945
Slovenia	SVN	70500035	70500937	0	.5135	-.2662	.5347	-.2819	.4544	-.8768	.1648	-.222
Slovenia	SVN	70500035	70502890	0	-1.2631	-.0862	.4173	.7113	1.4027	1.5721	.5755	-.4607
Slovenia	SVN	70500035	70505018	0	-.4891	.4457	1.1657	1.0275	1.0803	1.3995	1.802	2.0955
Slovenia	SVN	70500036	70501207	1	-.0756925867958272	-.126386526684077	.0501998022228478	.171893194152243	-.0563576256031123	.0839056670172146	.0568486118005053	-.134992517382866
Slovenia	SVN	70500036	70505472	1	.9191	-.0827970787551901	.120374533991689	.225402684984441	-.00456219159248412	.0851569418034472	.0557957812133315	-.0613132976182808
Slovenia	SVN	70500036	70505660	1	-.3056	-.136460523363734	.033981656583829	.159526567397687	-.0683281151375453	.0836164837712508	.0570919324283951	-.15202058840774
Slovenia	SVN	70500036	70500143	1	-.7254	-.154855162088865	.00436809413113076	.136945695214362	-.0901856596008561	.0830884489203354	.0575362243203554	-.18311303608751
Slovenia	SVN	70500036	70503946	0	-.0756925867958272	-.126386526684077	.0501998022228478	.171893194152243	-.0563576256031123	.0839056670172146	.0568486118005053	-.134992517382866
Slovenia	SVN	70500036	70501576	0	.1506	-.11647092311027	.0661629505117017	.184065380856556	-.0445753476669346	.0841903034448753	.0566091168945403	-.118232178137346
Slovenia	SVN	70500036	70500393	0	-.9842	-.0862	.0226	1.2836	.8779	1.5721	.5755	.1216
Slovenia	SVN	70500036	70503596	0	1.6948	-.0488077475043958	.175094020400831	.267127274199795	.0358258437581356	.0861326365005769	.0549748254710885	-.00386114977359783
Slovenia	SVN	70500036	70505482	0	.0418	-.121238280645511	.058487972915576	.178213072868119	-.0502401900623806	.0840534521066676	.0567242644835	-.126290439946682
Slovenia	SVN	70500036	70503402	0	.3348	-.108399716694908	.0791568004492601	.193973424344333	-.0349846861849388	.0844219947729807	.0564141703330846	-.104589422390291
Slovenia	SVN	70500036	70500838	0	-.0756925867958272	-.126386526684077	.0501998022228478	.171893194152243	-.0563576256031123	.0839056670172146	.0568486118005053	-.134992517382866
Slovenia	SVN	70500036	70502965	0	3.026	.0095222741032584	.268999628635781	.338731983705376	.105136856596533	.0878070528739416	.0535659608532288	.0947340535406242
Slovenia	SVN	70500036	70506535	0	1.1803	-.0713519152606594	.13880012358827	.239452527324328	.00903759548187691	.0854854856411296	.0555193423324834	-.0419675440833689
Slovenia	SVN	70500036	70506534	0	-.2116	-.132341666669684	.0406126114922465	.164582789372991	-.0634338579208917	.0837347193024229	.0569924482982278	-.145058487212174
Slovenia	SVN	70500036	70500015	0	-.2642	-.134646473713376	.0369020984264725	.161753456650641	-.0661725592995723	.0836685577179585	.0570481170774491	-.148954301285437
Slovenia	SVN	70500036	70505095	0	-1.2383	-.191568695207248	-.0449189857937655	.0927071562456547	-.1542	.0670996586193862	.0447803242160982	-.23499717341956
Slovenia	SVN	70500036	70502509	0	.1361	-.117106278664139	.0651400904460416	.183285431722068	-.0453303128758865	.0841720649852796	.0566244628507895	-.119306119279215
Slovenia	SVN	70500036	70505838	0	.2215	-.11336425353997	.0711643835224123	.187879063176227	-.0408838281279905	.0842794832231743	.0565340804601906	-.112980976278138
Slovenia	SVN	70500036	70503812	0	.1681	-.115704114683186	.0673974367978432	.185006698777491	-.0436641827595789	.0842123153788701	.0565905959128602	-.116936042276469
Slovenia	SVN	70500036	70502575	0	-.5003	-.144991814835347	.0202471148745857	.14905373315735	-.0784654755639546	.0833715852827486	.0572979915788588	-.166441025671321
Slovenia	SVN	70500036	70501517	0	-.2692	-.1348655618354	.0365493880590034	.161484508673231	-.0664328921302454	.08366226859396	.0570534087865005	-.149324625817116
Slovenia	SVN	70500036	70506781	0	1.183	-.0712336076747665	.138990587186703	.239597759232129	.00917817521044038	.0854888817680888	.0555164848095956	-.0417675688362622
Slovenia	SVN	70500037	70505164	1	-.9663	.5177	1.2899	.3277	-.1858	.988	-.3907	-.4607
Slovenia	SVN	70500037	70504675	1	-1.4816	-.59	-1.3514	.3658	-.5328	-.8849	-.1382	-2.5027
Slovenia	SVN	70500037	70503794	1	-.5684	.64	.4173	.433	.0836	.6377	-.2821	-.7496
Slovenia	SVN	70500037	70501842	1	-1.0733	-1.4757	1.9359	.3601	.664	-.0127	.6215	.346
Slovenia	SVN	70500037	70506202	1	-1.0463	-.7332	.0226	.0523	-.5367	-1.2919	-.0823	-.5251
Slovenia	SVN	70500037	70504549	1	-.5063	.963	1.9359	-.1009	-.3464	.9738	1.26464829881006	2.0955
Slovenia	SVN	70500037	70501620	0	-.6928	-.59	.0226	-1.0539	-.805	-.8849	-.0992	-.806
Slovenia	SVN	70500037	70501528	0	.2675	-.0862	.0226	-.6531	.2536	-.475	.075	-.7496
Slovenia	SVN	70500037	70503361	0	-.9457	-2.9627	1.9359	-.7771	.5733	-.3412	.5755	2.0955
Slovenia	SVN	70500037	70502057	0	-.7057	2.6352	1.9359	1.0324	1.0723	.4641	2.4277	2.0955
Slovenia	SVN	70500037	70506491	0	.9726	2.6352	1.9737	.7113	1.4436	.5248	2.4277	2.0955
Slovenia	SVN	70500037	70506294	0	-.7252	2.6352	1.9359	3.6039	3.2455	3.6292	2.4277	2.0955
Slovenia	SVN	70500037	70506442	0	-.7074	-.4426	-.3802	-.407	-.0843	-.7847	-.2004	-.1314
Slovenia	SVN	70500037	70500131	0	-1.1397	-.2662	.0226	.4506	.1874	.8751	-.0823	-.1563
Slovenia	SVN	70500037	70500787	0	-1.4337	-.3436	-.0154	.9613	.1877	.949	.9628	-.1865
Slovenia	SVN	70500037	70506418	0	-.1576	.1852	1.2899	1.2836	.8779	1.5721	-.0823	.1216
Slovenia	SVN	70500037	70505534	0	-.7727	.1892	.0226	-1.5123	-.6024	-1.5744	.1693	.1216
Slovenia	SVN	70500037	70501358	0	-.7011	2.6352	.0226	1.7125	-.1424	1.5721	1.3958	-.1563
Slovenia	SVN	70500037	70500167	0	-1.0128	.544	-.5611	.6333	.0243	1.1487	.0447	-.6924
Slovenia	SVN	70500037	70501888	0	-.6392	-.0862	.6496	.321	.7394	.1742	.5755	.1216
Slovenia	SVN	70500037	70506576	0	-.7201	.6464	1.9359	.1344	.4046	.3964	.5755	.1216
Slovenia	SVN	70500037	70503304	0	-.7867	-.0862	.0226	-1.1783	-.3172	-.8849	.0256	.1216
Slovenia	SVN	70500037	70504701	0	-.0886	-1.3452	.0226	1.4231	1.0016	1.5721	-.6852	.1216
Slovenia	SVN	70500037	70501163	0	-1.0381	-.5717	.0226	.4379	-.3066	.9475	1.0854	.1216
Slovenia	SVN	70500037	70504484	0	-.1043	.0502	.4173	-1.5123	-.1592	-1.0529	.8038	.1216
Slovenia	SVN	70500037	70502166	0	.6473	.2032	-.227	-.7919	-.3157	.1552	-.7726	.9339
Slovenia	SVN	70500037	70503038	0	-.9029	-.0862	.0226	.7113	-.0408	1.0062	.5755	.8567
Slovenia	SVN	70500038	70506788	1	-.9418	-1.3452	-2.664	.0206	-.1741	.8748	-.1499	-1.2874
Slovenia	SVN	70500038	70503994	1	-.7196	-.7306	.0226	.3187	-.4977	.7694	.1701	-.7496
Slovenia	SVN	70500038	70502876	1	.0341	-.4314	-.227	.0686	-.3453	.1963	-.3876	-.6774
Slovenia	SVN	70500038	70501861	1	-.9371	-.4488	-.472	.5173	-.1341	.6072	-1.039	.8567
Slovenia	SVN	70500038	70503550	1	-.7929	1.1493	-.442	.349	-.4845	.2546	1.2568	-.7351
Slovenia	SVN	70500038	70500458	1	-.8246	-.5847	-.227	.2198	-.8843	.7712	-.5573	-.8273
Slovenia	SVN	70500038	70501365	1	-1.0388	-.2662	.0226	.3573	.7703	.2055	-.1727	-.9299
Slovenia	SVN	70500038	70500723	1	-.0714	-.2662	.7638	.277	-.3574	-.1971	.5755	.4994
Slovenia	SVN	70500038	70500590	1	-1.1025	-.0192	-.227	.0291	-.4508	.2437	.0256	-.5251
Slovenia	SVN	70500038	70501581	1	-.844	.957	-.5544	.3336	-.6763	.2996	.1701	.0144
Slovenia	SVN	70500038	70501083	1	-1.1815	-.891	1.9359	.6087	-.0439	.7222	.1701	-.6365
Slovenia	SVN	70500038	70501266	0	-1.0812	-.0862	.0226	1.2913	-1.0067	1.5721	.5755	.1216
Slovenia	SVN	70500038	70506024	0	-1.0597	-.0994	1.9359	.5577	.3658	.678	.5755	.6905
Slovenia	SVN	70500038	70505443	0	.631	-.4314	.0226	-.0343	-.5	.7299	-.2431	-.4607
Slovenia	SVN	70500039	70506332	1	-1.285	-.418800986299555	-.5472	.202147006963284	-.368085897659466	.25	.3948	-1.5679
Slovenia	SVN	70500039	70500862	1	-.7734	-1.1429	.0226	.6906	-.5903	.9399	.3482	.1216
Slovenia	SVN	70500039	70507172	1	-.9478	-.2479	-.227	.4846	-.6941	.2595	.5755	.1216
Slovenia	SVN	70500039	70506901	1	-.9834	-.4314	-.4728	.2207	-.2351	.3553	-.2821	-.959
Slovenia	SVN	70500039	70503547	1	-1.3323	-.4174	-1.0935	.1764	-.511	1.5608	.5755	.1216
Slovenia	SVN	70500039	70505736	1	.4788	-1.3245	-2.1689	-.281	-1.43	-.8849	-1.2624	-2.5027
Slovenia	SVN	70500039	70502296	1	-.7861	.1997	-.7638	.658	.7349	.1512	.0221	-.2274
Slovenia	SVN	70500039	70505937	1	-.9447	-1.3452	-1.1926	.1566	-.0408	.4394	-.6852	-1.1252
Slovenia	SVN	70500039	70507073	1	.8371	-.7327	-.3802	-.2222	-.3701	-.2154	-1.0753	-.3856
Slovenia	SVN	70500039	70505894	1	-.2365	.1852	-1.1926	.3002	-.1631	.2758	.5755	.1216
Slovenia	SVN	70500039	70506460	0	.3968	-.105683023981811	.0835304090058759	.197308379264214	-.0317565590845928	.0844999799105622	.0563485531408466	-.0999973981974712
Slovenia	SVN	70500039	70501873	0	-.966	-.842875304117315	-1.06426434679829	-.218928106380074	-.804468730575239	-.313180137050275	-.779455701994113	-1.7277
Slovenia	SVN	70500039	70505617	0	.6662	-.847	.0226	-1.6895	-.7137	-.4318	.0256	.1216
Slovenia	SVN	70500039	70502304	0	-.1913	-1.3452	-1.1926	.5354	-.0408	.4394	-.6852	-1.1252
Slovenia	SVN	70500039	70504983	0	-.7515	-.2479	-.227	.7113	-.0408	1.0062	.5755	-.4607
Slovenia	SVN	70500039	70504347	0	-.4007	-.57990095150201	-.356257694387426	-1.3723	-1.0861	-.857203727979404	-.488309695505138	-.563685886896815
Slovenia	SVN	70500039	70506999	0	.2715	.7825	1.1752	-.2882	1.344	-.8768	.8038	.2286
Slovenia	SVN	70500039	70504772	0	-.5682	-.7306	.4173	.3836	-.0456996020258588	.189978628469174	.141649492173916	.000520272923459953
Slovenia	SVN	70500039	70501496	0	.5972	-.0994	-.4728	-.6394	-.6841	-.0004	.3482	-.3297
Slovenia	SVN	70500039	70501611	0	1.1923	-.0862	.0226	1.2836	.9666	1.5721	.5755	.1216
Slovenia	SVN	70500039	70500431	0	-.1783	-.8305	-.8627	.4323	-.8203	.5682	-.1566	-.4784
Slovenia	SVN	70500039	70500684	0	1.1294	.837756242059054	1.81321313747059	-2.6893	-.0558	-1.6678	2.4277	2.0955
Slovenia	SVN	70500040	70502393	1	.705	.3239	.4173	.2335	1.1147	.281	.0256	-.1985
Slovenia	SVN	70500040	70506473	0	-1.0916	.1389	1.9359	.3822	-.9291	-1.6678	2.4277	2.0955
Slovenia	SVN	70500041	70500254	0	-1.0017	2.6352	.586	1.2836	1.7885	1.5721	2.4277	2.0955
Slovenia	SVN	70500041	70503996	0	-.9487	-.0862	1.9359	-.4281	.0518	-1.6678	1.1987	.7095
Slovenia	SVN	70500041	70504718	0	-.9887	.3738	.9192	-.1904	.4509	-1.6678	.8038	.7864
Slovenia	SVN	70500041	70500728	0	-1.0498	-.2662	.0226	-1.0091	-.3757	-.3646	.5755	-.4607
Slovenia	SVN	70500041	70502937	0	-1.562	-1.0212	-.5544	.0192	-.5243	.5711	-.4771	-.7317
Slovenia	SVN	70500041	70503322	0	.2889	-.7221	.0226	-.7753	.1841	-.4318	-.1026	-.7255
Slovenia	SVN	70500041	70500173	0	-.4407	-.5874	1.4967	.5617	.9326	1.0382	1.2262	.7627
Slovenia	SVN	70500041	70504317	0	-.1519	1.37047161297347	1.42560973536532	1.92193677805895	3.8704	1.70033771049789	1.45801407912442	1.32339996448471
Slovenia	SVN	70500041	70506257	0	-.5061	-.4107	.0226	.2664	-.2222	.1129	-.6629	-.4607
Slovenia	SVN	70500041	70506930	0	-.3589	-.8785	.0226	.7753	.8779	1.5721	-1.1908	-.2503
Slovenia	SVN	70500041	70506068	0	-1.1526	-.0862	.0226	.7113	-.7708	1.0062	.5755	.1216
Slovenia	SVN	70500041	70503156	0	-.3976	-.0862	.0226	-.0033	.3333	.4394	.5755	.1216
Slovenia	SVN	70500041	70504876	0	-1.2987	-.195662349605802	-.0596963944521021	.5356	-.2222	.272063665341489	.103280317979733	-.251520173373545
Slovenia	SVN	70500041	70505313	0	-1.0922	-.170927466720541	-.021506738426396	.11721567159158	-.109283676059032	.0826270787838043	.0579244240963702	-.210280043731483
Slovenia	SVN	70500041	70502473	0	-.7025	-.145640009644061	.0226	.141408576017759	-.0824237328769332	.0865349723213784	.0653193306233511	-.170978065332873
Slovenia	SVN	70500041	70503703	0	-.1669	.4457	1.4187	1.1575	.6966	1.4855	.3473	.4777
Slovenia	SVN	70500041	70502789	0	.9597	2.6352	1.9359	-.0562	.1069	-1.6678	2.4277	-.4607
Slovenia	SVN	70500041	70501946	0	.1499	-.116501595447353	.066113571060256	.184027728139719	-.0446117942632289	.0841894229675156	.0566098577338075	-.118284023571781
Slovenia	SVN	70500041	70505457	0	.302	-.1759	.6825	.5497	-.1219	.1402	.0256	2.0955
Slovenia	SVN	70500041	70505476	0	.2962	.32	1.4967	.5429	.9162	1.0559	1.2262	2.0955
Slovenia	SVN	70500041	70505292	0	-.0586	-.8802	-1.0611	-.3418	-1.5276	.0634	-1.7719	-.9299
Slovenia	SVN	70500041	70503164	0	-.2942	-.6069	1.7458	.5174	.874	.8374	1.6922	1.4234
Slovenia	SVN	70500041	70505572	0	.2583	-.0862	1.9359	1.3453	.2306	.6965	1.4752	1.4136
Slovenia	SVN	70500041	70503857	0	-.8527	.2607	.4173	.3383	.3675	.5743	.1693	.1216
Slovenia	SVN	70500041	70506374	0	-1.3229	-.0966	.0226	.3018	.4544	.195	.5409	.1216
Slovenia	SVN	70500041	70504719	0	-1.0497	.7062	.5764	.2776	-.2403	.8556	1.2798	2.0955
Slovenia	SVN	70500041	70503676	0	-.7102	1.7162	.4173	.3483	.0781	.5896	.8038	.7435
Slovenia	SVN	70500041	70500002	0	-1.2965	.788	1.9359	-.1314	-.0863	.0386	1.3958	1.515
Slovenia	SVN	70500042	70506747	1	.9698	1.3889	.8348	.389	-.7404	-.0755	-.4771	-1.1242
Slovenia	SVN	70500042	70500643	1	-.8823	-.2662	.4173	-.0128	-.8701	-1.6678	-.414	-1.2412
Slovenia	SVN	70500042	70507021	1	1.4509	-.891	-.6587	.1322	-.3836	-.3435	-.8483	-1.2412
Slovenia	SVN	70500042	70506691	1	1.0669	.3266	.3461	.1202	.1405	-.2785	-.7867	-.5251
Slovenia	SVN	70500042	70505517	1	.4887	-.1167	-.711	-.1069	-.5197	-.5569	-1.2106	-.7351
Slovenia	SVN	70500042	70506030	1	.6673	.8046	.4173	.6425	-.5704	-.2544	-2.1355	-1.2688
Slovenia	SVN	70500042	70505156	1	-.8879	-.0862	.0226	.8281	-.5314	.6875	.3482	-.1563
Slovenia	SVN	70500042	70503001	1	-.3261	-.0862	.0226	-.4207	-.1386	.2659	.5755	-.4607
Slovenia	SVN	70500042	70500761	1	1.0197	-.2662	-1.0611	-.44954409819542	-.404	-1.6678	.3482	-.946
Slovenia	SVN	70500042	70506339	1	1.5025	.64	.8348	.1123	-.1989	-.0237	-.7075	-.0604
Slovenia	SVN	70500042	70507070	1	-.7557	1.2995	.8348	.6076	-.6592	.9372	.3482	-.4607
Slovenia	SVN	70500042	70504283	1	.2802	-.1077	.0226	-.4805	-.5847	-.421	-.1972	-.4607
Slovenia	SVN	70500042	70507022	1	1.1804	-.3386	-.829	.0996	-.3019	-.2196	-.2852	-.4607
Slovenia	SVN	70500042	70503275	1	1.0208	1.1493	1.2899	-.6091	-.7894	.0272	-1.5588	.0388
Slovenia	SVN	70500042	70504337	1	.6257	-.4314	-.3802	.0971	-.4967	-1.6678	.5755	-.2503
Slovenia	SVN	70500042	70506563	1	.2903	-.59	.0226	-.5417	-1.0039	-1.6678	-.2821	-.4607
Slovenia	SVN	70500042	70503695	0	.2201	-.2857	.8038	-.4106	.2647	-1.6678	-.0585	.1216
Slovenia	SVN	70500042	70501308	0	1.1223	-.2662	-1.0611	.5057	-.1457	-.9292	.1701	-.4607
Slovenia	SVN	70500042	70500846	0	.6254	.5946	.0226	1.4484	.8821	.5838	.5755	.1216
Slovenia	SVN	70500042	70501950	0	.2519	-1.0758	1.9359	-.5365	-.1117	-1.6678	.1648	2.0955
Slovenia	SVN	70500042	70502513	0	-1.1771	.9535	.4173	.8587	-.157	.1887	.5755	.1216
Slovenia	SVN	70500042	70506370	0	-.1781	2.6352	1.4967	-.6184	.2306	-.1971	-.6007	2.0955
Slovenia	SVN	70500042	70504194	0	-.7381	.1945	1.1752	.7899	.4651	.6596	2.4277	2.0955
Slovenia	SVN	70500042	70506191	0	1.2677	-.4488	.0226	-.0928	-.8447	-1.6678	-.1026	.1216
Slovenia	SVN	70500042	70502310	0	-.2036	-.9443	-.227	-1.3798	-1.0233	-.5309	.3473	.1216
Slovenia	SVN	70500042	70506272	0	.3287	.2032	.6496	.2235	.5621	-.032	.1693	-.8947
Slovenia	SVN	70500042	70506671	0	1.0397	-.0994	.4173	-1.0059	-.2418	-.8768	.8038	1.2147
Slovenia	SVN	70500043	70505010	1	-1.134	1.3403	-1.1729	.3426	-.1364	.216	-.3529	-1.6909
Slovenia	SVN	70500043	70504554	1	-.6293	.0566	.4173	.3564	-.1348	.1301	-.6852	-.1563
Slovenia	SVN	70500043	70503496	0	-1.0075	-.7221	.0226	-.1835	-.5444	-.2338	-.2821	.1216
Slovenia	SVN	70500043	70505643	0	-1.2749	.0502	.3576	.2645	-.2906	.0925	.075	-.4607
Slovenia	SVN	70500043	70501743	0	-.4703	-.2662	-.2827	-.3765	.164	-1.6678	-.1026	.1216
Slovenia	SVN	70500043	70501225	0	-.9323	.2032	.0226	.7195	.1713	-.0815	.5755	.1216
Slovenia	SVN	70500043	70507182	0	-1.3215	-.8338	.0226	.2936	-.4019	-1.6678	.5755	-.9299
Slovenia	SVN	70500043	70507232	0	-.6893	.718	1.9359	.7363	.1673	.8539	.5755	.7611
Slovenia	SVN	70500043	70500376	0	-1.0433	-1.1327	.6131	.6259	-.0141	1.1486	1.656	.6905
Slovenia	SVN	70500043	70502309	0	-.9618	-.0862	.0226	1.8555	1.748	1.3301	.5755	.1216
Slovenia	SVN	70500043	70503144	0	-.8833	.3875	.1453	-.5282	-.1273	-.5007	.1922	-.5912
Slovenia	SVN	70500043	70502427	0	-.7918	-.2662	.4173	.1221	-.0796	.5561	.5755	.1216
Slovenia	SVN	70500043	70503145	0	.4362	-.7065	.766	.7377	.1967	.879	.3482	.2286
Slovenia	SVN	70500044	70503264	1	-1.2384	-.1473	.0226	.6017	.61	-.2825	.5755	.1216
Slovenia	SVN	70500044	70503907	1	-1.5514	2.6352	1.43377353478791	.912009058657741	1.2473637042164	1.0868	1.27154125045337	.994951106985426
Slovenia	SVN	70500044	70502894	1	-1.6539	-.195539826348711	-.0611302211078648	.0870020558093645	-.138529466256845	.081920558593811	.0585188946912108	-.251882301620304
Slovenia	SVN	70500044	70503110	1	-.4086	-.140973738677428	.0267158230139674	.153986239063046	-.0736909714494105	.0834869278168814	.0572009416348551	-.159649273760328
Slovenia	SVN	70500044	70504505	1	-2.2474	-1.1701	-.6097	.3731	-.6912	-.1652	-1.5848	-.8443
Slovenia	SVN	70500044	70506480	1	-.2226	-.145225067891256	.0284223594213751	.149490452596395	-.0965	.0703578275353466	.0454219983351365	-.15797568638991
Slovenia	SVN	70500044	70506609	1	-1.2905	-.17961650164001	-.035495231600217	.106549194807508	-.119608476123526	.0823776521260232	.0581342932773509	-.224967114657873
Slovenia	SVN	70500044	70503555	1	-1.5567	-.191280753256565	-.0542735315642672	.0922304044902107	-.13346859602856	.0820428191643422	.0584160238672505	-.244683192724464
Slovenia	SVN	70500044	70502088	1	-1.6806	-.196709756920318	-.0630136944701494	.0855658736099962	-.139919643572639	.081886974671659	.0585471524175455	-.25385983461947
Slovenia	SVN	70500044	70504230	1	-.7827	-.0862	.0226	1.2836	.6064	1.5721	.5755	.1216
Slovenia	SVN	70500044	70505563	1	-.1765	.957	.4036	-.1184	.0283	.5602	-.1722	-.7816
Slovenia	SVN	70500044	70502117	1	-.0473	-.6329	-.6863	1.0158	-.1406	1.0224	1.1171	-.8273
Slovenia	SVN	70500044	70504581	1	-1.1215	-.5874	-.4728	.7847	-.2112	.9987	-.2668	-.1563
Slovenia	SVN	70500044	70502030	1	.4261	-.0862	1.9359	3.6039	-3.7095	3.6292	2.4277	.4994
Slovenia	SVN	70500044	70505092	1	-1.6272	-.59	-.9145	-.5515	-.8842	.2404	-.4771	-.7496
Slovenia	SVN	70500044	70501416	1	-.3935	1.0508	-.227	.8203	1.2879	.9278	.5755	.1216
Slovenia	SVN	70500044	70505123	0	-.5406	-.59	1.9359	-.4851	-.3196	-.8768	-.6007	-.7496
Slovenia	SVN	70500044	70504613	0	-.1896	.274626900615233	.415852263096963	.640497022598164	1.0015	.521249980892289	.436150506572013	.252789230995807
Slovenia	SVN	70500044	70505516	0	-1.4114	.631	1.1752	-.2506	.0422	-1.6678	1.802	1.1232
Slovenia	SVN	70500044	70501319	0	-.4388	-.0862	.0226	1.2836	.5425	1.5721	.5755	.1216
Slovenia	SVN	70500045	70503665	1	-1.1149	-.364759764779146	.0226	-1.0152	-.6023	-.526	-.4948	-.5251
Slovenia	SVN	70500045	70503379	1	-.4441	-.524	1.4352	1.0221	.1664	1.0196	-.0065	.7848
Slovenia	SVN	70500045	70502392	0	-.5668	-.2662	-.0154	.7113	.4554	.2575	.5755	.1216
Slovenia	SVN	70500045	70507032	0	-1.646	-.195193667115913	-.0605729387272638	.0874269936136719	-.138118140384381	.0819304954097287	.0585105337909094	-.251297188860251
Slovenia	SVN	70500045	70506354	0	1.0197	-1.0744	-.3076	-1.5103	-.593	-.7847	-.4816	-.442896178111076
Slovenia	SVN	70500045	70504695	0	.4707	-2.9627	-1.5502	.1639	-1.06809445958453	-.1443	-2.1355	-1.1252
Slovenia	SVN	70500045	70507202	0	-.5479	-.2479	.0226	.2657	.7143	.6044	.5755	.1216
Slovenia	SVN	70500045	70502863	0	.3693	-.0827	.6847	-.2019	-.6965	-1.6678	-.2852	-.1563
Slovenia	SVN	70500045	70501546	0	.2532	-.2662	.0226	-.7936	-.0965	.0474	.075	-.1563
Slovenia	SVN	70500045	70501751	0	-.0082	.6037	.6907	.9662	.29	1.2312	1.4995	.7099
Slovenia	SVN	70500045	70504698	0	.2031	-.8213	-.227	1.2836	-.0882	-1.6678	-.176	-.8947
Slovenia	SVN	70500045	70500939	0	-.6683	-.0862	.0226	1.2836	.548	1.5721	.5755	.1216
Slovenia	SVN	70500045	70506514	0	-.2295	-.0862	.0226	.1053	.1051	.0801	.5755	-.4607
Slovenia	SVN	70500045	70501825	0	.0108	.6321	1.2867	.7193	-.1293	-1.6678	2.4277	.7848
Slovenia	SVN	70500045	70505752	0	.7458	-.0903906730645399	.108149592655213	.216080948087417	-.0135853275036126	.0849389607656587	.055979191849055	-.0741487458862755
Slovenia	SVN	70500045	70500561	0	-.2074	-.4971	.6907	1.1888	.4206	1.5465	.8382	.06
Slovenia	SVN	70500045	70502534	0	-.9179	-.0862	.0226	.9407	1.0143	.1623	.5755	.1216
Slovenia	SVN	70500046	70504255	1	.9514	.0502	-.7302	.6186	-.3175	-1.6678	.3482	-1.1733
Slovenia	SVN	70500046	70506808	1	-.6404	.5946	1.1381	.8306	-.0293	.4222	-.1722	.1216
Slovenia	SVN	70500046	70501188	1	1.4712	-.8357	-.3048	.103	-.684	-.2708	-1.1693	-1.2412
Slovenia	SVN	70500046	70502318	1	-.3674	-1.0303	-.0413	.2358	.0036	.4406	-.0553	-.1563
Slovenia	SVN	70500046	70504799	1	.0729	-.7815	-1.0611	.3627	-.4633	.7305	.0221	-1.0788
Slovenia	SVN	70500046	70505533	1	1.2251	-1.1804	-.691	.0479	-1.4189	-1.6678	-.2821	-.4607
Slovenia	SVN	70500046	70500012	1	.9455	-.2662	.0226	.0433	-.7477	-.0477	-.8686	-.1563
Slovenia	SVN	70500046	70506455	1	.2443	-.269	-1.0611	1.2726	-.6832	-1.6678	.0256	-.9299
Slovenia	SVN	70500046	70504494	1	1.1136	1.3697	.0226	-.2543	.5234	.4019	-.0987	.1216
Slovenia	SVN	70500046	70504466	1	.7966	.2465	.0226	-.5939	-.1865	-.5309	-.9936	-.4607
Slovenia	SVN	70500046	70503756	1	1.0859	.3376	-.173	-.7009	-.6963	-.4393	.2102	-.5251
Slovenia	SVN	70500046	70504280	1	.4081	.1892	-.586	-.3336	-.93	-.2436	-1.2624	-.9815
Slovenia	SVN	70500046	70502677	1	.6313	-.7958	-.1587	-.2243	-.3008	-1.6678	-1.5848	-.1563
Slovenia	SVN	70500046	70506121	1	.0315	-.2662	.0226	-.1029	-.4496	-.5956	-.4948	-.1563
Slovenia	SVN	70500046	70502277	1	.9875	.1852	-.732	.3423	-.1253	-.2229	-.2821	-.7496
Slovenia	SVN	70500046	70503973	1	1.174	-.1167	.7162	.3195	.0314	-.9484	-.2821	-.1563
Slovenia	SVN	70500046	70504597	1	-.6136	-1.2189	-.1587	-.2439	-.05	-1.2919	-.8483	-1.0788
Slovenia	SVN	70500046	70501871	1	-.951	-1.0589	.0226	.4625	-.4125	.4869	-.4801	-.7496
Slovenia	SVN	70500046	70502814	1	-1.0097	-.2872	-.9607	.5402	-.104	-.3286	-.8657	-1.2535
Slovenia	SVN	70500046	70504392	1	1.0537	.2032	.4173	.5207	-.0546	-.5058	.542	-.2503
Slovenia	SVN	70500046	70503161	1	.1891	-1.3534	-1.9313	-.0707	-.8672	-.4795	-2.1355	-1.7277
Slovenia	SVN	70500046	70506407	1	-.6606	-.2662	.0226	.1462	.0192	-.8768	-.3876	-.7496
Slovenia	SVN	70500046	70506692	1	.9008	-.9443	-1.5179	.395	-.1898	.1573	.5755	-1.5367
Slovenia	SVN	70500046	70506612	0	-.1477	-1.7971	.0226	.0451	-.3806	.2415	-.8044	-.7496
Slovenia	SVN	70500046	70504318	0	-.0686	-.269	-.691	-.1456	-.281	-.4795	-.5832	-.7496
Slovenia	SVN	70500046	70502314	0	.2965	-.0862	.0226	-.1448	.3134	.4882	-.5832	.1216
Slovenia	SVN	70500046	70505449	0	.0586	1.2587	1.9359	.1087	.8475	-.4384	1.1375	1.515
Slovenia	SVN	70500047	70500400	1	-1.4281	-.957	-.3802	.2964	-1.2237	.6927	-.0553	-.8198
Slovenia	SVN	70500047	70501304	1	.5741	-.4488	-.3048	-.537	-1.1037	-.8768	-.6852	-.5251
Slovenia	SVN	70500047	70506149	1	-.3655	-.4314	-.3048	.4557	-.0495	.039	-.0553	-.2503
Slovenia	SVN	70500047	70502709	1	-.7614	-.2662	.0226	.784	.6621	.8506	.5755	-.2503
Slovenia	SVN	70500047	70507173	1	-.9135	-.0862	-.8932	.4517	-.0191	.3142	.3482	.1216
Slovenia	SVN	70500047	70503798	1	.6924	2.6292	1.9359	.0443	-.9039	.0771	.5755	.1216
Slovenia	SVN	70500047	70501645	1	-.1311	2.6352	1.9359	.7113	-.9161	.8868	2.4277	2.0955
Slovenia	SVN	70500047	70503251	1	.0736	.3289	.0226	-.2713	-.6032	-.1968	-.6852	-.4607
Slovenia	SVN	70500047	70501059	1	-.1509	-.7716	-.7183	.8062	-.3241	1.381	.1693	-.3297
Slovenia	SVN	70500047	70503332	1	-.6713	-.4314	.0226	.4751	-.2984	.0926	-.1727	-.2503
Slovenia	SVN	70500047	70501274	1	-2.106	-.59	-.7638	.0022	-.4909	.4567	-.3876	-.4784
Slovenia	SVN	70500047	70504880	1	.6344	-.4998	.0226	.4625	.7694	-1.6678	.5755	.1216
Slovenia	SVN	70500047	70502970	1	.8412	.5923	1.9359	.0708	-.2137	.0439	-1.0571	.8567
Slovenia	SVN	70500047	70504069	1	1.0996	-.59	-.5836	.0574	-.6205	.5043	-.414	-.7496
Slovenia	SVN	70500047	70501608	1	-.6229	-.6706	-.4806	.4286	.3403	.6155	-.4948	-.1563
Slovenia	SVN	70500047	70501768	1	-.7945	-.2662	.0226	.9213	-.2328	.6256	.3482	-.5912
Slovenia	SVN	70500047	70503192	1	-.9187	-.0862	.0226	1.2836	.4332	.7488	.5755	-.3297
Slovenia	SVN	70500047	70504817	1	-.281	.2465	.4173	.3138	-.7255	.2274	-.414	-.1563
Slovenia	SVN	70500047	70504661	1	.1151	.957	1.9359	.2551	-.9005	.5699	.5755	-.7816
Slovenia	SVN	70500047	70501698	1	-1.1415	-.59	-1.3815	-.2602	-.9408	-.2338	-.4948	-1.6909
Slovenia	SVN	70500047	70502762	0	-.0222	-.8802	-.5034	1.5247	.8793	1.2433	-.0823	-.1563
Slovenia	SVN	70500047	70506644	0	1.1365	.0747	-.691	.8486	.0259	-1.6678	-.3353	-1.023
Slovenia	SVN	70500047	70506664	0	.428	.3803	.8038	-.1332	.0716	-.7106	1.5037	1.7439
Slovenia	SVN	70500047	70501108	0	-4.0876	-.745219645010526	-.596953758820421	-2.6893	-1.136	-1.37995094741393	-.63668669086183	-.813965292323698
Slovenia	SVN	70500047	70506396	0	1.0303	-.4488	.0226	.1931	.4067	-1.6678	.5755	.1216
Slovenia	SVN	70500047	70506875	0	.0288	-.0862	.0226	1.2836	-1.0053	1.0726	.5339	-.2503
Slovenia	SVN	70500047	70501078	0	-.9062	.1915	.586	-.0283	.2054	.9584	1.5037	.149
Slovenia	SVN	70500047	70504953	0	.3749	-.4136	.0226	-.4418	-.0113	.0272	.5755	-.1563
Slovenia	SVN	70500047	70505914	0	.7695	-.0862	.0226	1.2836	.2563	1.5721	.5755	.1216
Slovenia	SVN	70500048	70504910	1	.5743	-.59	-.7902	.6373	-1.0467	-.8849	-.6852	-.5251
Slovenia	SVN	70500048	70500285	1	1.5445	-.59	-1.6542	-.057	-.8327	-.1567	-.1722	-.8936
Slovenia	SVN	70500048	70503869	1	1.4142	.0692	-.0951	.3746	.4868	.3065	-.7644	-.5079
Slovenia	SVN	70500048	70503763	1	.8417	-.9315	-.3802	.0609	-.9399	.3672	-.1722	-.5251
Slovenia	SVN	70500048	70506837	1	1.0108	-.5955	-.5544	.0936	-.1881	.361	-.5142	-.2503
Slovenia	SVN	70500048	70500783	1	.8392	-.5994	-.227	.5778	.8215	-.0808	.3482	-.7496
Slovenia	SVN	70500048	70501110	1	.571	-.891	-.227	.5472	-.0199	.5839	-.2852	-.3086
Slovenia	SVN	70500048	70506437	1	.3468	-.2662	-.227	.6686	.0002	.3875	-.1722	-.7887
Slovenia	SVN	70500048	70504223	1	1.4149	-.4314	-.691	.6812	-.2814	-.0033	-1.0808	-.7496
Slovenia	SVN	70500048	70501894	1	.6198	-.9924	-.9218	-.4039	-.6127	-.7054	-2.1355	-.7496
Slovenia	SVN	70500048	70504231	1	1.1298	.64	-1.1075	.4673	-.3436	-.9484	-.5798	.3899
Slovenia	SVN	70500048	70500608	1	1.2211	-.7938	-.3048	-.0274	-.0024	.1417	-1.5848	-1.3358
Slovenia	SVN	70500048	70505296	1	.7915	.1125	.8348	.4901	.253	-.0671	-.1154	-.4784
Slovenia	SVN	70500048	70504659	1	1.2244	-.2662	.0226	.0922	-.0418	-.2408	-.3763	-.6774
Slovenia	SVN	70500048	70506978	1	1.4816	-1.0564	-.691	.4079	.0002	.624	-.4771	.3292
Slovenia	SVN	70500048	70507133	1	1.5834	.631	1.9359	.166	-.1974	.6348	-.4214	-.945
Slovenia	SVN	70500048	70504933	0	1.3122	.7665	.9192	.4167	-.0257	-.1817	-.3241	1.0448
Slovenia	SVN	70500048	70501421	0	.9425	.3289	1.9359	.2587	.0662	.9465	.9732	2.0955
Slovenia	SVN	70500048	70500359	0	.5166	-.4314	1.0043	.2633	.102	.1378	.3482	.9097
Slovenia	SVN	70500048	70501914	0	.9628	-1.0856	1.1752	.3719	-.3213	.5088	.3482	.4165
Slovenia	SVN	70500048	70503677	0	1.5273	.4034	.4173	.4648	-.0846	.6248	.3482	-.2503
Slovenia	SVN	70500048	70505875	0	.9326	-.0862	.0226	.6598	.5648	1.0245	.5755	.1216
Slovenia	SVN	70500048	70505975	0	.7074	1.7162	-.2737	.3562	.1872	-.0898	.0154	.023
Slovenia	SVN	70500048	70506324	0	1.2047	.5056	1.1752	.6752	-.3793	-.9292	.3473	1.1232
Slovenia	SVN	70500048	70500768	0	.6846	.595582705668892	.737672380126821	1.01801587833288	1.7876	.826917709025885	.699202061227814	.59337423516255
Slovenia	SVN	70500048	70506871	0	1.5639	-.4314	.0226	-.5189	-.1016	-.7106	.3473	-.4607
Slovenia	SVN	70500048	70503896	0	1.2765	-.111989267919157	.109643593968352	-.2318	-.1323	.3674	.0192003202697467	-.0576548590495852
Slovenia	SVN	70500048	70504115	0	.9563	.2629	-.4806	.2633	-.7434	.2565	-.176	.2546
Slovenia	SVN	70500049	70500504	1	.9076	-.891	.9192	-.1641	-.2259	-.8849	-.7897	1.0641
Slovenia	SVN	70500049	70502438	1	1.2484	-.0862	.0226	.2689	-.0183	.3456	.3482	-.4607
Slovenia	SVN	70500049	70500711	1	.969	-1.2904	.6496	-.0105	-.4241	-1.6678	-.0987	-.222
Slovenia	SVN	70500049	70506267	1	.4383	-.8305	.0226	.1857	-.9316	-.127	1.1176	-.1563
Slovenia	SVN	70500049	70500141	1	.8986	-.5847	.0226	-.1597	-.0423	1.0062	.5755	-.7363
Slovenia	SVN	70500049	70500611	1	-.0756925867958272	-.126386526684077	.0501998022228478	.171893194152243	-.0563576256031123	.0839056670172146	.0568486118005053	-.134992517382866
Slovenia	SVN	70500049	70507189	1	.7134	-1.1522	.0226	.2067	-.1653	.0276	.0559	.1216
Slovenia	SVN	70500049	70502962	1	-.3253	.5091	1.1381	.2599	.1696	.0803	.8038	1.1508
Slovenia	SVN	70500049	70504006	1	-.0886	-2.024	-.9607	-.7732	-1.9839	-.8849	-.6852	-1.1252
Slovenia	SVN	70500049	70503098	1	-.5408	-.1106	-.652	-.1897	-.1852	-1.2919	-.5832	-1.4475
Slovenia	SVN	70500049	70500070	1	.4268	.215	.8348	-.5797	-.5175	-.1117	-.6097	-.7496
Slovenia	SVN	70500049	70505999	1	-1.0899	.3266	1.4967	-.0945	-.5286	-.032	-.8512	.5362
Slovenia	SVN	70500049	70501443	1	-.2365	-.59	-.691	-.5244	-.6148	-.28	-.6852	-.4784
Slovenia	SVN	70500049	70502083	1	1.0099	-1.2595	-.9607	.9248	-.0597	-.006	-2.1355	.6382
Slovenia	SVN	70500049	70501541	1	-.3218	.5177	.0226	-.7349	-.4344	-.7853	-2.1355	-.8802
Slovenia	SVN	70500049	70501474	1	-.2779	-1.1019	-1.3514	-.2017	.2626	-.5639	-.9681	-.4607
Slovenia	SVN	70500049	70507178	1	-.7826	2.6352	1.9359	-.3371	.9203	-.4384	2.4277	1.2147
Slovenia	SVN	70500049	70505629	1	.6088	-.2662	-1.4928	.1053	-.2731	.0636	-1.0758	-2.5027
Slovenia	SVN	70500049	70505335	1	.5858	-.0219	.0226	-.2347	-.8237	-1.0529	-2.1355	-2.5027
Slovenia	SVN	70500049	70506547	1	.079	-.2662	-1.1075	-.1466	-.3951	-1.6678	-2.1355	-1.2688
Slovenia	SVN	70500049	70501776	1	-.061	-.2479	-.227	-.5397	-.8073	-.3205	-.3876	-.8936
Slovenia	SVN	70500049	70507110	1	.3302	-.59	.0226	.2657	-.2227	.2372	-.1026	-.1563
Slovenia	SVN	70500049	70501737	0	1.2123	-.9814	.3461	.6479	-.2989	-.2053	1.2798	.4777
Slovenia	SVN	70500049	70502204	0	.6106	.7789	.4173	-.0703	-.5641	-1.6678	.3473	-.2819
Slovenia	SVN	70500049	70503754	0	.1622	-.7221	-.227	-.1361	-.7007	.102	-.6852	-.1563
Slovenia	SVN	70500049	70502213	0	-.3078	.284	1.9359	.8076	1.048	.3611	2.4277	2.0955
Slovenia	SVN	70500049	70503808	0	-.4148	-.4314	-.1587	-.3941	-.8008	-.2593	-.3876	-.6774
Slovenia	SVN	70500049	70503126	0	-.1535	-.5133	-1.5883	.1624	.0223	-1.6678	.2287	-1.0566
Slovenia	SVN	70500049	70502537	0	.8229	1.3697	1.4967	1.2995	.8954	.778	.3482	2.0955
Slovenia	SVN	70500050	70504335	1	-.6694	-.7221	.0226	-.9771	-.7958	-1.6678	-1.1947	-.4607
Slovenia	SVN	70500050	70506335	1	-1.0549	.6464	.1802	.4627	1.0802	-1.0529	.775	.2546
Slovenia	SVN	70500050	70504474	1	-.9814	.0634	.0226	3.6039	-.0662	3.6292	-.4801	.1216
Slovenia	SVN	70500050	70505589	1	-.3267	-.0862	.0226	-.1146	-1.0505	.1318	-.1026	-.9299
Slovenia	SVN	70500050	70503740	1	-.8516	-.0862	.0226	.5381	1.4688	2.3707	.5755	.1216
Slovenia	SVN	70500050	70501491	1	1.4509	-.5847	1.9359	1.2836	-.1623	1.0062	.5755	.1216
Slovenia	SVN	70500050	70502008	1	-1.7627	-.4998	.0226	.1053	-.9291	1.1935	-.0507	.1216
Slovenia	SVN	70500050	70504902	1	-.5951	-.5743	.3461	.2957	-.134	1.5721	-.3876	.2286
Slovenia	SVN	70500050	70501503	1	-.681	-.152909659565292	.00750016219425557	.139333953253761	-.0878739040644793	.0831442963414422	.0574892339439784	-.179824554246201
Slovenia	SVN	70500050	70500748	1	-.8446	2.6352	-.0758	1.6787	.0081	1.5546	1.2568	.1216
Slovenia	SVN	70500050	70506244	0	-1.0558	.3266	.2942	.8575	.0364	1.2802	-.1727	-.5251
Slovenia	SVN	70500050	70500094	0	-1.0614	.5128	.8348	.3656	.0294	-1.6678	.5755	.4994
Slovenia	SVN	70500050	70505376	0	-.7976	-.5743	.0226	.2409	-.4546	.4535	-.309	.1216
Slovenia	SVN	70500050	70505083	0	-1.0084	.7789	.9192	.2188	.2766	.1524	2.0386	2.0955
Slovenia	SVN	70500050	70505706	0	-.0104	2.6352	1.9359	.61696720388096	1.0477	.2863	1.4995	1.515
Slovenia	SVN	70500050	70500350	0	-.1039	.631	1.8045	.4992	.819	1.0937	-.7867	2.0955
Slovenia	SVN	70500051	70504177	1	-.1557	-.4314	.0226	-1.0091	-.2894	-.2408	-.2821	-.4607
Slovenia	SVN	70500051	70505171	1	-.6671	2.6352	-.5171	1.1446	-.2376	.7671	.7329	.4184
Slovenia	SVN	70500051	70503855	1	.6739	-.6289	-.227	-.226	-.6925	.1761	-.0987	-.5251
Slovenia	SVN	70500051	70506090	1	-.1303	-.59	-.7902	-.2532	-1.0192	-.801	-.6852	-.959
Slovenia	SVN	70500051	70505511	1	-.7822	-.0862	.0226	1.1693	-.1556	.4394	-2.1355	-.6353
Slovenia	SVN	70500051	70505353	1	.8321	-.2479	-.691	.0106	-.5741	.0543	-.6852	-.959
Slovenia	SVN	70500051	70501981	1	.3949	-.2479	.0226	-.1664	-1.2779	-.2198	-1.7719	-.959
Slovenia	SVN	70500051	70504290	1	-.9815	.0467	.1386	.3956	-.2461	.59	.1648	-.5079
Slovenia	SVN	70500051	70501487	1	-.997	-.6616	-.9607	.1026	-.8974	-1.6678	-.9906	-.5292
Slovenia	SVN	70500051	70503414	1	-1.3112	-.2662	.0226	.2445	-.2388	.0871	-.3763	-.9299
Slovenia	SVN	70500051	70502323	1	.6881	-1.1085	-1.263	-.2241	-1.1057	.1288	-.8657	-.7496
Slovenia	SVN	70500051	70503515	1	-.4926	-.0862	-.8627	.6565	-.2277	.6671	.3482	-.5251
Slovenia	SVN	70500051	70507037	1	-1.193	.4395	1.9359	1.026	.3417	-.3395	-.0766	.7532
Slovenia	SVN	70500051	70502918	1	-.3442	-.2662	.0226	.6317	.0573	.1859	.775	-.6774
Slovenia	SVN	70500051	70504716	1	-.7735	.5228	.4173	.1904	.252	.5897	.5755	.4777
Slovenia	SVN	70500051	70502173	1	-.0811	-.0862	-.7638	-.0305	-.5374	-.1117	-.0823	-.8936
Slovenia	SVN	70500051	70507243	1	.607	.5836	.7244	.295	-.0906	1.0754	-.454	-.7496
Slovenia	SVN	70500051	70503449	1	-.1793	-.983	-.9145	-.3715	-.7871	.0582	-.4801	-.222
Slovenia	SVN	70500051	70506126	1	.5942	-.2597	-.5544	-.0662	-.2077	-.1802	-.7026	-.7496
Slovenia	SVN	70500051	70502394	1	-.8395	1.3697	-.1587	.1147	.5282	.435	.5755	.4725
Slovenia	SVN	70500051	70503081	1	.5535	.1245	-.8099	.5738	-.2098	.8301	.274	-.4784
Slovenia	SVN	70500051	70502267	1	-.5408	.5746	.4173	.0356	.4986	.4804	-.1026	-.1985
Slovenia	SVN	70500051	70505776	1	-.7084	2.6352	.4173	.735	.2815	.8875	.4316	-.4095
Slovenia	SVN	70500051	70506046	1	-1.1352	-.0862	.0226	-.0533	-.8375	-.1414	.3482	.1216
Slovenia	SVN	70500051	70500414	1	.618	-1.4174	-.8627	-2.6904	-.9119	-.031	-1.8729	-1.5506
Slovenia	SVN	70500051	70500910	0	-.892	-.4488	1.1752	.2484	-.3841	.0767	.8038	-.1254
Slovenia	SVN	70500052	70506384	0	-1.3024	-1.3452	-1.1926	.7113	-.0408	1.0062	-.6852	-1.1252
Slovenia	SVN	70500052	70503554	0	-.5232	-.8452	.1802	.7113	.8779	.2575	.184349886595806	.0301
Slovenia	SVN	70500052	70500905	0	-.0956	-.2662	.0226	.1707	-.5036	.0064	-.6852	-.2503
Slovenia	SVN	70500052	70502049	0	-.5904	-.48345684373604	-.249837463967063	-2.6893	-.7797	-.475	-.471049329331757	-.422315728420028
Slovenia	SVN	70500052	70506452	0	-.159	.4671	-.8814	1.1717	4.8357	1.3564	.5368	.6382
Slovenia	SVN	70500052	70503913	0	.7874	-1.3452	.0226	.7113	-.9291	1.0062	.5755	-1.1252
Slovenia	SVN	70500052	70502022	0	-1.5884	-1.3452	-1.1926	.1053	-.9291	.4394	-.6852	-1.1252
Slovenia	SVN	70500052	70503355	0	-.2451	2.6352	.8348	1.2911	1.2129	1.0327	2.4277	2.0955
Slovenia	SVN	70500052	70505581	0	-.6094	1.3403	1.9359	.3864	.485	-.1837	.0444	.8806
Slovenia	SVN	70500052	70503689	0	-.67	-.4516	.0226	-.169	-.0296	-.0983	.5755	.1216
Slovenia	SVN	70500052	70506670	0	-1.1836	-1.726	-1.1926	-2.6893	.2958	.5048	.5755	.1216
Slovenia	SVN	70500052	70505355	0	-.7971	1.3697	.0226	-.0133	-.2131	.2438	.9911	-.1563
Slovenia	SVN	70500052	70502628	0	-.495	-.8379	1.9359	.5545	-.2096	-.4708	-.1326	2.0955
Slovenia	SVN	70500052	70505119	0	-.8762	.6464	.1386	.065	-.5899	.2176	.319	-.6762
Slovenia	SVN	70500052	70505757	0	-.2799	-1.1063	.0226	.8108	-.6482	1.011	.5755	.1216
Slovenia	SVN	70500052	70501379	0	-1.6666	-.2662	.0226	-.7919	-.2198	-1.6678	.0256	.1216
Slovenia	SVN	70500052	70500813	0	.095	-.0862	.0226	.7113	-.0408	1.0062	.5755	.1216
Slovenia	SVN	70500052	70500317	0	-.7549	-.0966	-.9607	-2.6893	.1046	-.5639	-.5832	-.7317
Slovenia	SVN	70500052	70502543	0	-1.3647	-.2662	1.0955	-1.2103	-.2679	-.5639	-.2004	1.4234
Slovenia	SVN	70500052	70500407	0	-.7568	-.4314	-.227	.1653	.0268	-.032	.075	-.4607
Slovenia	SVN	70500052	70506117	0	-.6173	1.4003	-.4254	.6463	.0275	-.2793	2.4277	.9883
Slovenia	SVN	70500052	70501233	0	1.1471	.2063	-.6047	.4977	.1793	.6396	.3482	-.946
Slovenia	SVN	70500052	70504877	0	-.3247	-.6447	.0226	-.9824	.4181	-1.6678	1.3918	-.1563
Slovenia	SVN	70500052	70501103	0	.1957	2.6352	-.3048	3.6039	4.8357	-1.6678	2.4277	1.515
Slovenia	SVN	70500052	70500087	0	.3678	-.4145	-.5836	-.4922	.3221	-.0042	.5755	-.943
Slovenia	SVN	70500052	70502273	0	-.0265	-.0862	.0226	.7113	-.0408	1.0062	.5755	.1216
Slovenia	SVN	70500053	70506416	1	-.1312	.1292	-.3802	.0324	-.3398	-1.6678	-.6852	.1554
Slovenia	SVN	70500053	70504303	1	-.3672	-1.2007	-.5193662292154	-.0947670845433918	-.548735926052114	-.176797225955408	-.370422452424383	-.606169625627341
Slovenia	SVN	70500053	70504422	1	.6613	-.2662	.0226	-.5144	.0277	-.4795	-.5832	.1216
Slovenia	SVN	70500053	70501617	1	-.231	-.4314	.0226	.4257	.4331	.6013	-.5832	-.6774
Slovenia	SVN	70500053	70505737	1	.7548	-.7221	-.4338	-.3726	-.9431	-.4318	-.8657	-.4784
Slovenia	SVN	70500053	70500267	1	1.138	-.2806	-.3802	.1158	.158	-1.6678	-.4771	-.1563
Slovenia	SVN	70500053	70500308	1	.2852	-.2662	1.9359	-.0208	-.1304	.5975	1.1171	1.1232
Slovenia	SVN	70500053	70502050	1	1.2561	-1.3452	-1.2891	.1939	-1.649	-1.6678	-.0838	-1.2412
Slovenia	SVN	70500053	70504135	1	.5152	.3984	-.7638	.6913	-.537	.4394	.3482	.1216
Slovenia	SVN	70500053	70500098	1	.9129	-.7221	-1.3514	-.3537	-.4534	-.4562	.5755	.1216
Slovenia	SVN	70500053	70504742	1	.8196	-.0871569323834665	.113355597679056	.220050620233986	-.00974281492287814	.0850317882358767	.0559010862234555	-.0686827557986932
Slovenia	SVN	70500053	70504733	1	.5143	-.7114	-.5544	-.105	-.6421	-.4212	-.6852	-.9743
Slovenia	SVN	70500053	70506796	1	-.5013	-.7199	-.3526	.431	.3134	-1.6678	.0221	-.2503
Slovenia	SVN	70500053	70506903	1	.013	-.4314	.0226	.4557	-.3232	1.0089	.5755	-.8119
Slovenia	SVN	70500053	70503586	1	-.2608	-.9443	-1.5179	-.489	-.9433	-.801	-1.305	-1.113
Slovenia	SVN	70500053	70506219	1	.8975	.0566	-.5544	.781	-.2785	.0776	-.3876	-.9299
Slovenia	SVN	70500053	70507003	1	-.1866	.2695	-.2943	.2506	-.6252	-1.0529	-.3912	-.5251
Slovenia	SVN	70500053	70505206	1	.6884	-.7815	-.227	.0603	-.525	-.8849	-.0553	-.959
Slovenia	SVN	70500053	70505127	1	-.5034	-.4314	-.3802	.2104	.4292	-1.6678	-.7867	-.5475
Slovenia	SVN	70500053	70503736	1	1.3078	-.4314	-.6843	.4735	-.3779	-.5135	-.4771	-.7496
Slovenia	SVN	70500053	70500200	1	.4112	-1.1085	-2.664	.5651	.0019	-1.6678	-.4948	-1.1252
Slovenia	SVN	70500053	70505071	1	.8994	-.2328	.1453	-.0621	-.4672	.2736	.3482	-1.1733
Slovenia	SVN	70500053	70505150	1	-.5436	-.0862	-1.5179	.2889	.3327	-1.6678	-.3907	-1.3017
Slovenia	SVN	70500053	70503707	0	.4908	-.2662	.0226	-.3085	-.1956	-.801	.5755	.1216
Slovenia	SVN	70500053	70501897	0	1.0792	-.0757818770879835	.131668319958047	.234014399221102	.00377366564566753	.0853583195538797	.0556263406895039	-.0494555061139186
Slovenia	SVN	70500053	70504965	0	1.52	.1945	1.1752	1.0318	.085	-.3242	-.5172	-1.112
Slovenia	SVN	70500053	70501449	0	.1286	-1.3706	-.8303	.5443	-.6224	.8461	-.5255	-.5792
Slovenia	SVN	70500053	70503307	0	.5299	.0372	.4173	-.3908	-.5167	-.531	-.2008	-.2503
Slovenia	SVN	70500053	70506337	0	.3404	-.5133	-.6184	.6519	-.838	.4154	-.3876	-1.0169
Slovenia	SVN	70500054	70504762	1	-.8578	-.847	.4173	-.8717	-.8696	-.3242	-.8044	-.8443
Slovenia	SVN	70500054	70504257	1	.7549	-1.1085	-1.6468	.1605	-.9547	.0685	-.6852	-1.9384
Slovenia	SVN	70500054	70505984	1	-.0323	-.2662	-1.0611	.932	-.104	-1.6678	-.491213662389968	-.831012122222361
Slovenia	SVN	70500054	70503179	1	.581	-.3516	-1.1075	-.1695	-.6776	-.3716	-1.0722	-.946
Slovenia	SVN	70500054	70505290	1	-.9567	-1.236	-.1446	-.0456	-1.1077	-.0162	-1.0136	-.7703
Slovenia	SVN	70500054	70501709	1	1.2859	.9275	.3296	.575	.2023	.1407	.9636	.4504
Slovenia	SVN	70500054	70500585	1	.4782	-.2662	-1.5179	.1497	-.2485	-1.6678	-.2821	-1.3017
Slovenia	SVN	70500054	70500501	1	.5302	2.6352	1.4967	-.3097	-.2611	-.2229	.3482	-.8443
Slovenia	SVN	70500054	70501685	1	.1728	-1.3534	-1.5179	.2075	-1.1457	-1.6678	-.5945	-2.5027
Slovenia	SVN	70500054	70504274	1	-.1393	-.2662	-1.3325	-.2364	-.8912	-1.6678	-1.2106	-1.3017
Slovenia	SVN	70500054	70506854	1	-.2698	-.847	-.442	.0508	-.1228	-.5569	-1.0602	-1.112
Slovenia	SVN	70500054	70504316	1	.2888	.0402	-.1587	-.055	-.6706	.2067	-.7867	-.4607
Slovenia	SVN	70500054	70506636	1	-.4933	.0527	1.1381	-.1146	-.1197	.0006	-.2852	-.222
Slovenia	SVN	70500054	70506383	1	.1509	-.2662	-.691	.5472	-.645	-1.6678	.1922	.7627
Slovenia	SVN	70500054	70501544	1	.541	-.7306	.0226	-.057	-.3476	-.3439	.1701	.1216
Slovenia	SVN	70500054	70503645	1	.505	-.2662	-.5544	-.0954	-.5571	-.6073	.0256	-1.0788
Slovenia	SVN	70500054	70502869	1	.243	-1.2115	-1.1926	.2223	-.1482	.3456	.5755	.1216
Slovenia	SVN	70500054	70500977	1	-.2361	-.0862	-.3802	.4583	-.4301	.4171	-.6852	-.4607
Slovenia	SVN	70500054	70503745	1	-.6325	-.9443	-.1587	.0569	-.6709	-.0373	-.3846	-1.0477
Slovenia	SVN	70500054	70501853	1	-.8847	-.0192	-.3827	-1.012	-.722	.4381	-.928	-1.2688
Slovenia	SVN	70500054	70503646	1	-.8797	-1.3464	-.4806	.3516	-.4602	.3719	-.3907	.1216
Slovenia	SVN	70500054	70502449	1	.5838	-.0862	-.227	.8303	.3978	-.4318	.3482	-.5251
Slovenia	SVN	70500054	70501455	1	-.3211	.3898	.0226	.2748	-.7796	-.0766	-1.0606	-.0625
Slovenia	SVN	70500054	70504110	1	-.3908	-.2662	.4173	.2284	-.1459	-.1414	-.2821	-.7496
Slovenia	SVN	70500054	70504009	1	.4514	-1.0773	-.7902	.1741	-.5487	-.0026	-2.1355	-1.4117
Slovenia	SVN	70500054	70504926	0	.3771	.0527	1.1752	.5981	-.0529	.4267	-.4771	1.0448
Slovenia	SVN	70500054	70500107	0	-.2797	-.0862	.0226	.7944	.0304	.7434	2.4277	-.2503
Slovenia	SVN	70500054	70502182	0	-1.0823	-.2366	-1.5179	.5713	.2661	.0231	-1.4214	-.5251
Slovenia	SVN	70500055	70502453	1	.654	-.269	-1.088	-.1323	-.1567	-.8849	-.3876	-1.1405
Slovenia	SVN	70500055	70502606	1	-.1603	-.2366	-.7638	.171	-.9622	.0767	-.2852	-.959
Slovenia	SVN	70500055	70506037	1	1.0353	-1.3125	-1.0611	-.2852	-.5133	-.7433	-.5945	-.4377
Slovenia	SVN	70500055	70503198	1	.5303	.0502	.0226	.3179	-.3238	.2007	-.3876	-.3297
Slovenia	SVN	70500055	70507081	1	-.4175	.5119	-.5034	-.2024	.0025	-1.6678	-1.2871	-.5251
Slovenia	SVN	70500055	70505944	1	-1.0573	-.4314	-.691	-.1409	-.9765	-.0426	.5755	-.9299
Slovenia	SVN	70500055	70501114	1	.9441	.1245	.4173	.1398	.0403	-.2229	-.3876	.0122
Slovenia	SVN	70500055	70500361	1	-.5487	-.0862	-1.1926	-.1377	-.5818	-.5309	.0256	-.9299
Slovenia	SVN	70500055	70501879	1	-.2765	-.2662	-.1587	-1.3089	-.636	-1.2919	-.4771	-1.113
Slovenia	SVN	70500055	70507000	1	.3639	-.7221	-.691	-.0531	-.3072	-.2854	-.6852	-.7496
Slovenia	SVN	70500055	70504522	1	-.3201	-.8842	-.4246	.0423	-.3053	-.0844	-.4948	-.8443
Slovenia	SVN	70500055	70504610	1	.9272	-.2662	-.3802	.9331	-.2595	-.5309	-.2821	-.4607
Slovenia	SVN	70500055	70506027	1	-.4068	.0566	-.4728	.1522	-.6958	-.8849	-.2821	-.6774
Slovenia	SVN	70500055	70500914	1	.1994	-.5673	-.8099	.3421	1.5311	.2289	-1.305	-.8443
Slovenia	SVN	70500055	70503652	1	.3142	.1945	-.1587	.0402	.2617	-.0024	-.3268	-1.044
Slovenia	SVN	70500055	70507200	1	-1.2053	1.1352	-.6315	.0929	.626	-.0315	.0256	.0144
Slovenia	SVN	70500055	70504362	1	-.8556	-.6593	.0226	-.0067	-.8141	.1931	.5755	.1216
Slovenia	SVN	70500055	70500550	1	-.1243	-.4314	.0226	-.1795	-.5313	-.526	.3482	-.1563
Slovenia	SVN	70500055	70506590	1	.1059	-.7353	-.3802	-.0989	-.7247	-.5569	-1.3153	-.8443
Slovenia	SVN	70500055	70503020	1	.5544	.6515	.586	.038	-.4946	-.4795	-.3086	-.4607
Slovenia	SVN	70500055	70501911	1	-.0982	.792	-.227	.4904	.1005	-.801	.9911	-1.0913
Slovenia	SVN	70500055	70506303	1	-.0302	.5946	1.2341	.1047	-.3318	-.2224	-.3206	.2224
Slovenia	SVN	70500055	70504583	1	.3972	-.8305	.4173	.2327	-.6759	.4293	.775	-.1563
Slovenia	SVN	70500055	70503943	0	.2701	-.9443	.1882	.1053	-.0408	.4394	-.1727	.1216
Slovenia	SVN	70500055	70506823	0	.6514	1.3403	1.9359	-.2723	.059	-.3936	.0888	2.0955
Slovenia	SVN	70500055	70504916	0	1.0894	-.2479	.6407	-.1188	.2007	.265	-.6852	.1216
Slovenia	SVN	70500055	70500496	0	.1269	.5179	1.9359	.7113	-.1624	.3549	-.309	.7334
Slovenia	SVN	70500055	70502060	0	-.3274	.4435	.0226	-.4916	.0672	-.121	.3415	-.5912
Slovenia	SVN	70500055	70504174	0	.3996	-.4488	-.9607	-1.0091	-.76	-.5058	-.4948	-.6774
Slovenia	SVN	70500056	70504133	1	1.0527	-.6028	-.4806	-.1177	-.0188	-1.0529	-2.1355	-1.0169
Slovenia	SVN	70500056	70505344	1	.6852	-.103	1.9359	-.785	.2476	-.8849	-1.266	-.1563
Slovenia	SVN	70500056	70506402	1	-.4178	-.0815823271395938	.08110188835802	.223407607150669	.0825	.147906566017932	.113054805898565	-.101977418013128
Slovenia	SVN	70500056	70506578	1	1.0955	-1.2802	-.954	.2842	-.522637361771224	-1.6678	-.2004	.1216
Slovenia	SVN	70500056	70501039	1	-.4404	.9637	1.9359	.3436	.3841	-1.6678	-2.1355	.1216
Slovenia	SVN	70500056	70502272	1	.0108	.1245	.4173	-.0847	-.326	-.2407	-.3055	-.1565
Slovenia	SVN	70500056	70500123	1	.7086	-.983	-.4806	-.2761	-.8952	-.9292	.0256	-.9933
Slovenia	SVN	70500056	70505404	1	1.3567	-.381899225258804	-.156065960478007	.4255	-.9709	.4836	-.1108884377622	-.342439760929013
Slovenia	SVN	70500056	70505377	1	.4	.1221	-.6587	.2972	-.0593	-.7847	-.7045	-1.0101
Slovenia	SVN	70500056	70504548	1	.4225	-.6289	-.829	-.7508	.0386	-1.6678	-1.2835	-.6947
Slovenia	SVN	70500056	70504076	1	.1554	.7665	.1213	.2626	.9896	1.1439	.5755	.7627
Slovenia	SVN	70500056	70504778	1	-.1471	-.8379	-.5034	.3947	-.6463	-.1859	-.3876	-.4607
Slovenia	SVN	70500056	70500373	1	.936	-.0862	.0226	1.2836	1.0822	1.5721	.5755	.1216
Slovenia	SVN	70500056	70503339	1	.7859	.4653	.249721248088342	.0031	-.6064	.2908	.130479647389152	-.0279619499351757
Slovenia	SVN	70500056	70506959	1	1.0816	-1.3452	-.5034	-.2388	-1.2813	-.7433	-.602773741873734	-.701606566437492
Slovenia	SVN	70500056	70500925	1	.7778	.3898	.1386	-.2085	-.276	-.4427	-2.1355	-.8443
Slovenia	SVN	70500056	70502778	1	-.4222	-.2479	.4173	.1374	-.6576	-1.2919	-.3876	-.1563
Slovenia	SVN	70500056	70506020	0	-.2008	.0502	-.3802	-.2741	-.3043	-.3646	-.2857	-.4784
Slovenia	SVN	70500056	70500676	0	.6152	-.0862	.0226	1.2836	.8779	.764917883747589	.339324062051397	.1216
Slovenia	SVN	70500056	70500213	0	1.0408	-.3582	-.335	-.3998	-.5172	-.219	.0256	-1.0788
Slovenia	SVN	70500056	70506424	0	1.0978	1.127	.4173	-.5341	.7451	-.7093	-.0585	-.2503
Slovenia	SVN	70500056	70500622	0	1.2784	-.2662	.0226	.7113	-.4228	1.0062	.5755	.1216
Slovenia	SVN	70500056	70504106	0	.8525	-.0862	.0226	-.1588	.0103	1.0062	-.1727	.1216
Slovenia	SVN	70500056	70500798	0	.2788	.7821	1.9359	.7113	-.0408	-.568	2.0386	1.3857
Slovenia	SVN	70500056	70501105	0	1.6054	-.0994	.0226	-.1287	.5537	-.1817	.2287	.1216
Slovenia	SVN	70500056	70501644	0	.8014	-.0862	.0226	.0401	1.2935	.5117	-.6852	.1216
Slovenia	SVN	70500057	70501166	1	.8611	.4435	-.1587	.1373	.0474	-.4384	-.0553	-.5079
Slovenia	SVN	70500057	70506145	1	.4187	-1.0688	.0226	.2436	-.462	-.0622	-.0553	-.1563
Slovenia	SVN	70500057	70502747	1	-.8296	-.2392	-.208353349878029	-.2813	-.884	-1.2919	-.31788216073204	-.47899229216758
Slovenia	SVN	70500057	70506947	1	.2405	-.0862	.0226	.3618	-.1011	.2417	.3482	-.7317
Slovenia	SVN	70500057	70501940	1	.927	-.59	-.7836	.0134	-.2709	-1.0529	-.6852	-1.1252
Slovenia	SVN	70500057	70502407	1	.2006	.64	.0226	-.1751	.6543	-1.0529	-.0553	-.4607
Slovenia	SVN	70500057	70506317	1	-.2886	.6515	.8348	-.1025	-.7575	-.526	1.1069	-.0129
Slovenia	SVN	70500057	70502082	1	-.4075	-.59	-.3802	-.0962	-.2405	-.2408	-.1972	-.1563
Slovenia	SVN	70500057	70506312	1	.1204	2.6352	1.9359	-.3192	.7365	.2513	-1.4019	1.515
Slovenia	SVN	70500057	70503370	1	.597	-1.1429	.0226	.5547	.0423	.6846	-1.2871	-.4607
Slovenia	SVN	70500057	70505464	1	-.892	-.0862	.0226	.4616	-.5085	-1.6678	.3482	.1216
Slovenia	SVN	70500057	70503540	1	.3469	-.847	-1.0611	-.2708	-.5076	-1.6678	-2.1355	-1.1252
Slovenia	SVN	70500057	70506819	1	.1684	.6515	.8348	-.2166	-.643	-.0766	-1.2871	1.1232
Slovenia	SVN	70500057	70501562	1	.4186	.7914	.7162	-.0759	.3485	-.1832	.5755	-.7096
Slovenia	SVN	70500057	70507150	1	-.1943	.3875	.0226	-.5928	-.4254	-1.2919	-.6852	.1216
Slovenia	SVN	70500057	70502492	1	.1476	-.2662	-.4728	-.2802	-.6945	-.8768	-.7867	-1.0788
Slovenia	SVN	70500057	70502980	1	-.7499	.788	.0226	-.7936	.7422	.5376	.5755	-.4607
Slovenia	SVN	70500057	70506962	1	.1328	1.127	.0226	-.2131	-.2685	-.1174	-.6852	-.3969
Slovenia	SVN	70500057	70504308	0	.7168	-.4314	.0226	-1.012	-.5795	-1.0529	-.6852	.1216
Slovenia	SVN	70500057	70500568	0	.2821	-.0862	.0226	.7113	.0162	1.0062	.5755	.00119802268752886
Slovenia	SVN	70500057	70505571	0	.3401	-.0338	1.1752	-.3359	.5852	-.8768	.5755	-.3297
Slovenia	SVN	70500057	70501490	0	-.002	-.0966	.82	.4676	1.4322	.2589	-.204	2.0955
Slovenia	SVN	70500057	70502358	0	-.0004	.0502	-.227	-.3585	-.2188	-1.2919	-.2852	-.4607
Slovenia	SVN	70500057	70504053	0	1.6768	1.3403	.8348	-.8709	-.1577	-1.6678	1.6922	.1216
Slovenia	SVN	70500057	70503007	0	.5539	.6464	.4173	.3525	.5541	-.0294	.5755	.1216
Slovenia	SVN	70500057	70504801	0	-.0938	-.2662	.0226	.2142	.9742	-.5011	-.2857	.1216
Slovenia	SVN	70500057	70502055	1	-.2791	1.7671	.8038	.7969	.2852	.7985	.8047	.4504
Slovenia	SVN	70500057	70506327	0	.4638	-.2662	.0226	1.225	.933	1.5721	.0221	-.1563
Slovenia	SVN	70500058	70506530	1	.0869	2.6352	-1.2037	.5843	-.3034	3.4089	-.0171	-.4256
Slovenia	SVN	70500058	70500505	1	-.9862	-.0192	.4173	-1.2698	-1.0911	-.8849	-.4948	-.5079
Slovenia	SVN	70500058	70501325	1	-.7583	-2.9627	-1.1926	.1053	-.9041	.4394	-.6852	-1.1252
Slovenia	SVN	70500058	70506039	1	-.6578	-.9363	-.8225	.6023	-.4744	.9317	-1.0808	-.6557
Slovenia	SVN	70500058	70505715	1	-.7331	-1.2492	-2.664	.2074	-1.3381	-.0162	-1.305	-.6912
Slovenia	SVN	70500058	70500738	1	1.0163	-.0785380056630447	.127231223535286	.230631033665287	.000498678635800345	.0852792023739783	.0556929103893712	-.0541141887224407
Slovenia	SVN	70500058	70504887	1	-.8909	-.0862	-1.4242	.6333	-.5456	.2532	-2.1355	-.8411
Slovenia	SVN	70500058	70501301	1	-1.198	-.0862	-2.664	.7113	.7607	1.0493	-.6852	-.959
Slovenia	SVN	70500058	70501864	1	-.8798	-.0862	.0226	1.2836	.8779	1.5721	.5755	.1216
Slovenia	SVN	70500058	70502456	1	-.6908	-.7306	-1.0668	.8351	-.3253	.3835	-.2529	-.3587
Slovenia	SVN	70500058	70500645	0	-.0559	2.6352	1.9359	1.5631	1.0018	1.4524	2.4277	2.0955
Slovenia	SVN	70500058	70507210	0	-1.5149	1.7671	-1.1926	.1053	.5531	1.1388	-.5656	-.3917
Slovenia	SVN	70500058	70502672	0	1.2912	-.0739	-.1744	.6829	.358	-1.6678	-2.1355	-2.5027
Slovenia	SVN	70500058	70506260	0	-.0121	-.112827398413846	.0226	.7113	-.0408	.345776008445234	.133254439285733	-.14016465830531
Slovenia	SVN	70500058	70504248	0	2.1923	-.2662	-1.1926	.1094	.6578	1.4726	-.396	-.3297
Slovenia	SVN	70500058	70504511	0	.7916	-.7624	.2942	.641	-.2725	1.4671	.2573	.00386795257459647
Slovenia	SVN	70500058	70506163	0	-.6218	-2.9627	-2.664	-2.6893	-3.7095	-1.6678	-2.1355	-2.5027
Slovenia	SVN	70500058	70506569	0	-1.0317	-.0862	.0226	.1053	-.7238	-1.6678	.5755	.1216
Slovenia	SVN	70500058	70505468	0	-.6526	-.151665239032196	.00950355708147959	.140861577765448	-.0863952135862563	.0831800185657538	.0574591770365662	-.177721110906264
Slovenia	SVN	70500058	70504889	0	-.8293	2.6352	1.9359	3.6039	1.5734	3.6292	1.3617	.9883
Slovenia	SVN	70500058	70501030	0	-1.0438	-.0862	.0226	1.2836	.2142	1.5721	.5755	.1216
Slovenia	SVN	70500058	70501884	0	-1.2239	2.6352	1.9359	.973	1.2801	3.6292	2.4277	2.0955
Slovenia	SVN	70500058	70504359	0	-.8073	.9504	-2.664	.7113	.0819	.4394	2.4277	2.0955
Slovenia	SVN	70500058	70500429	0	.8948	2.6352	1.7458	3.6039	4.8357	3.6292	2.4277	2.0955
Slovenia	SVN	70500058	70506293	0	-1.4393	1.1132	1.9359	-1.3927	1.0072	-1.6678	1.3484	.6905
Slovenia	SVN	70500058	70504311	0	.0029	.968512928864443	1.06032271304222	1.45233215545621	2.8075	1.26009551734952	1.07611266159098	.93597582299717
Slovenia	SVN	70500058	70502851	0	.0913	-.817	-.2737	.6333	-.2222	1.0196	-.7693	-.946
Slovenia	SVN	70500058	70506333	0	-.9774	-.0862	.0226	.1274	.4777	.4178	2.4277	.1907
Slovenia	SVN	70500059	70503711	0	.9203	-.192	-2.664	.4138	.2718	1.0271	.1922	1.1508
Slovenia	SVN	70500059	70500913	0	1.2675	.5746	.4173	-.5219	.865	-1.0529	1.3656	1.1013
Slovenia	SVN	70500059	70503141	0	.9097	.3837	1.9359	.7887	.4094	.4212	.5826	2.0955
Slovenia	SVN	70500059	70501852	0	.7463	2.6352	.0226	-.8921	-.8222	.4394	-1.1345	-.3856
Slovenia	SVN	70500059	70500112	0	.4987	-.5106	.0226	-.1591	-.2495	-.1986	.3482	1.1232
Slovenia	SVN	70500059	70504108	0	1.2856	-.2662	.0226	1.2836	2.3669	1.5721	.5755	.1216
Slovenia	SVN	70500059	70501328	0	.5362	-.847	-.1587	-.2722	-.2557	-.2785	-.5832	.7864
Slovenia	SVN	70500059	70500677	0	-.0656	2.6352	1.9359	3.6039	4.8357	3.6292	2.4277	2.0955
Slovenia	SVN	70500059	70503250	0	1.1673	.9349	1.9359	-.0354	.3044	.5019	-.3272	2.0955
Slovenia	SVN	70500059	70502398	0	.7253	-.0862	.0226	.1053	-.0624	1.0062	.5755	.1216
Slovenia	SVN	70500059	70504722	0	-.1207	-.4266	-.227	.1922	-.2931	.1417	.5755	-.2503
Slovenia	SVN	70500059	70507101	0	-.7306	2.6352	1.9359	3.6039	2.2837	-.1652	2.4277	2.0955
Slovenia	SVN	70500059	70503044	0	.6257	-.2479	-.4806	.0194	-.5019	-1.6678	.0256	-.7496
Slovenia	SVN	70500059	70506553	0	1.1376	-.2662	.4173	.1611	-.119	.4956	.5755	-.1563
Slovenia	SVN	70500059	70502455	0	.9721	1.3697	1.9359	.8748	.9911	1.4144	2.4277	2.0955
Slovenia	SVN	70500059	70501407	0	.6666	-1.0564	-.5836	.8063	.035	.9181	-.0823	-.5475
Slovenia	SVN	70500059	70505710	0	.5798	.5746	1.9359	.454	.7966	1.1317	1.1375	1.3566
Slovenia	SVN	70500059	70502412	0	.7687	.1245	.0226	.4241	.0548	.343	.7264	-.5093
Slovenia	SVN	70500059	70502660	0	.3674	-.0862	.0226	.2837	.2839	.8413	.5755	.1216
Slovenia	SVN	70500059	70500237	0	-.8574	.0502	1.9359	.4922	.2657	.4394	2.4277	2.0955
Slovenia	SVN	70500059	70500644	0	1.1547	-.0862	.0226	.1811	.0375	.1397	.5755	.1216
Slovenia	SVN	70500059	70506861	0	-.2936	-.4314	.0226	-2.6893	-.5205	-1.6678	.3482	-.2503
Slovenia	SVN	70500059	70504619	0	-.5869	.6464	1.9359	.3462	-.2055	-.2002	.5755	.7627
Slovenia	SVN	70500059	70505725	0	-.3315	-.2479	-.227	.499	-.3626	.5101	.1701	.1216
Slovenia	SVN	70500059	70502530	0	1.1156	-.4203	1.9359	.312	-.7001	-1.6678	.5755	.4777
Slovenia	SVN	70500059	70504464	0	.8098	-.0862	.0226	3.6039	1.6795	1.0062	.8038	-.4873
Slovenia	SVN	70500059	70503427	0	.0802	.5982	.846227990219396	.4166	.1532	.4394	-.0857	1.1508
Slovenia	SVN	70500059	70506771	0	.642	-.2479	.0226	.6148	-.6064	.3349	.3482	-.4607
Slovenia	SVN	70500059	70505962	0	1.0479	1.3403	1.9359	.2392	1.0453	-.0625	.8038	1.515
Slovenia	SVN	70500061	70502319	1	-1.2704	-.6463	-.8946	-.8286	-1.0114	-.2942	-.3727	-.5251
Slovenia	SVN	70500061	70507170	1	-1.0207	-.7162	.0226	.2152	-.6604	-.3164	-.6852	-.1563
Slovenia	SVN	70500061	70500726	1	.2784	.1221	-.7902	-.1153	-.4257	-.7433	.0256	-.959
Slovenia	SVN	70500061	70506462	1	-.0756925867958272	-.126386526684077	.0501998022228478	.171893194152243	-.0563576256031123	.0839056670172146	.0568486118005053	-.134992517382866
Slovenia	SVN	70500061	70504739	1	.1478	-.2662	.0226	.4932	-.4691	.4143	-.1722	-1.0454
Slovenia	SVN	70500061	70501348	1	-1.2624	.3789	1.9359	.7265	.5614	.3728	.5755	1.3857
Slovenia	SVN	70500061	70506953	1	-.3732	-.2662	-.2827	.1566	-1.1396	.4394	-.4948	-1.1252
Slovenia	SVN	70500061	70503835	0	-.4775	.1997	-.3421	.6846	-.334	1.0062	-.6852	-1.9616
Slovenia	SVN	70500061	70506990	0	-.0689	-.2662	-.7638	.0547	-.3869	-.1062	-.1026	-.7496
Slovenia	SVN	70500061	70506340	0	.8184	-.7306	-.3802	.0835780171273751	.1808	-.2065	-.6852	.1216
Slovenia	SVN	70500061	70506154	0	.0869	2.6352	1.9737	1.0562	.1623	.634	1.6338	.3588
Slovenia	SVN	70500061	70504190	0	.8366	-.2479	.0226	.7113	.1151	.4816	.5755	-.1563
Slovenia	SVN	70500061	70506007	0	-.2833	-.2662	-.3802	.2628	-1.0838	.3744	-.2852	-1.1252
Slovenia	SVN	70500061	70502128	0	.3037	-.2479	.4173	-.1887	.3796	.5086	.5755	-.3657
Slovenia	SVN	70500061	70505370	0	.1924	-.847	.0226	.1207	-.4013	.2672	.5755	.1216
Slovenia	SVN	70500061	70502563	0	-.9858	-.9785	1.9359	.7113	.1341	1.0062	.5755	2.0955
Slovenia	SVN	70500061	70506346	0	-1.0979	.9275	1.9359	-.1046	-.7339	.0805	.5755	-.6774
Slovenia	SVN	70500062	70500825	1	-1.2039	-.7221	-1.4259	.269	-1.2366	-1.6678	-1.0753	-1.6076
Slovenia	SVN	70500062	70500048	1	-.4138	2.6352	-.7302	1.5578	.3174	-1.6678	.9296	-1.112
Slovenia	SVN	70500062	70503235	1	.5466	-.4203	-.691	.2673	-1.0271	-.4318	-.4771	-.7496
Slovenia	SVN	70500062	70506010	1	-.7651	-.7221	-.227	.0751	-.9632	.1995	.3482	-.5265
Slovenia	SVN	70500062	70500942	1	-.8681	-.4314	.0226	.2891	-2.1139	-1.6678	.3482	-.7496
Slovenia	SVN	70500062	70500911	1	.9477	.2607	-.3048	-.6078	-.9127	-.421	-.8483	-.7317
Slovenia	SVN	70500062	70504884	1	-1.0749	-.241240873548469	-.085700719203948	.0350441848385491	-.2946	.0060662593939253	-.00846990604964899	-.278357074205347
Slovenia	SVN	70500062	70501216	1	.4178	-.5831	-.6643	.532	-.1109	-.0468	.075	-1.158
Slovenia	SVN	70500062	70502744	1	1.9755	.0467	1.4967	-.0931	.1634	-.3932	.5837	1.2841
Slovenia	SVN	70500062	70503105	1	-.6982	.7989	-.829	.1038	-.397	-.6742	-.4948	-.5079
Slovenia	SVN	70500062	70502928	1	.4408	-.2479	-.1587	.0582	-.4227	-.4795	-.4771	-.1563
Slovenia	SVN	70500062	70507211	1	.0062	-.438	-1.0611	-.6397	-.934	-.3932	-1.5596	-1.2688
Slovenia	SVN	70500062	70501364	1	1.1773	-.7221	-.4728	-.035	-.3505	-1.6678	-.6852	-.8906
Slovenia	SVN	70500062	70500038	1	.3752	-.269	-1.1274	-.0277	-.1968	-.8849	-2.1355	-1.1395
Slovenia	SVN	70500062	70502410	1	-.8589	-.5208	.0226	-.0637	-.7499	-.218	-.2821	-.7496
Slovenia	SVN	70500062	70503203	1	1.423	-.4314	-.5472	.5549	-.2031	.3885	.5755	-.3297
Slovenia	SVN	70500062	70504986	1	-.3847	-.9363	-.3802	-.0239	-.7569	-1.6678	-.928	-.7317
Slovenia	SVN	70500062	70503809	1	-1.0266	.468	.8116	.1048	-.9819	-1.6678	-.8686	.9097
Slovenia	SVN	70500062	70502604	1	.2734	.7825	.8961	.8302	1.019	.1889	.1701	-.1865
Slovenia	SVN	70500062	70506271	0	1.0461	2.6352	1.4967	.477	1.9437	.2372	2.4277	2.0955
Slovenia	SVN	70500062	70505978	0	-.3507	-.2662	.0226	-.2807	.1233	-.4753	.3482	.1216
Slovenia	SVN	70500062	70501662	0	1.4684	-1.616	.0226	-.0934	-.1825	-1.6678	-.6852	.1216
Slovenia	SVN	70500062	70502522	0	1.2683	.0568	.0226	.3284	-.1527	-.4795	.3482	.1216
Slovenia	SVN	70500062	70505235	0	.9928	.7825	.0226	-.0261	-.9291	-1.6678	-.3876	.6905
Slovenia	SVN	70500062	70506443	0	.9483	.2718	1.9359	1.239	1.983	.4394	.5755	2.0955
Slovenia	SVN	70500062	70505714	0	-.014	.6321	.8348	3.6039	2.9059	-.2532	.5755	.5553
Slovenia	SVN	70500062	70504608	0	.1277	.9454	.0226	.7008	.4837	-1.6678	.5755	-.5912
Slovenia	SVN	70500063	70504052	1	.273	.0634	-.4806	-.359	-.4178	.1447	-.5798	-.946
Slovenia	SVN	70500063	70506561	1	-.9347	1.3403	1.9359	.2226	.174	.2563	.5755	1.2147
Slovenia	SVN	70500063	70504571	1	.1701	-.0862	.0226	-.1653	-.4968	-.2942	.5755	-.6912
Slovenia	SVN	70500063	70503391	1	1.2046	.2086	-.4958	-.3434	-1.0108	-.8849	-.9906	-1.3017
Slovenia	SVN	70500063	70505950	1	.4275	.3326	-.3802	-.1354	-1.073	-1.6678	-.4771	-.1563
Slovenia	SVN	70500063	70502781	1	.1309	.5946	-.3048	-.0542	.246	.2908	-.1722	-.8443
Slovenia	SVN	70500063	70501231	1	1.3731	.3837	-.3802	.3384	-.4102	.0787	-.0987	-.5251
Slovenia	SVN	70500063	70503410	1	-.4303	-1.0589	-.9145	.8424	-.2251	1.7099	-.0553	-.4784
Slovenia	SVN	70500063	70506844	1	-1.06	.4658	-.6587	-.0792	-.5696	.0421	-.5798	-1.0788
Slovenia	SVN	70500063	70505143	1	1.4485	.4658	1.1752	-.3741	-.324	.0706	.3482	-.1865
Slovenia	SVN	70500063	70502942	1	.1552	-.938	.0226	-.1443	-.4172	-.2306	-2.1355	-1.3017
Slovenia	SVN	70500063	70502493	1	.5544	-.0862	.0226	-.1658	-.15	.1512	-.0553	-.1563
Slovenia	SVN	70500063	70500742	0	-.0805	-.6593	.0226	.3963	.0102	-.5676	.5755	-.1566
Slovenia	SVN	70500063	70503806	0	.2112	-.2478	1.2899	-2.6893	-1.2185	-.2092	-2.1355	.3636
Slovenia	SVN	70500063	70505748	0	1.1947	-.454245400068094	-.213181031706128	-.208218329099588	-.9951	-.32776068326234	-.302682298012168	-.415181037089457
Slovenia	SVN	70500063	70504352	0	-.111	.9349	1.9359	-1.2502	-.1575	-.7368	-.6707	2.0955
Slovenia	SVN	70500063	70502751	0	-.6047	-.4488	-.442	.6948	-.1912	.1374	.5755	-.8016
Slovenia	SVN	70500063	70503213	0	.5759	2.6352	-.9947	-.199	-.0815	-.8768	.1701	-.4607
Slovenia	SVN	70500063	70505946	0	.1808	1.1592	-1.2891	-1.7857	.737	-1.6678	-.3583	-.9299
Slovenia	SVN	70500063	70500174	0	.811	-.912442177676587	-.627495041615664	-.769819779187761	-2.2714	-.816601547836927	-.6241	-.853873030612334
Slovenia	SVN	70500063	70504995	0	-1.0601	-.269	1.1381	-.3386	-.4701	.6133	.5755	.4504
Slovenia	SVN	70500063	70503791	0	-.9023	1.3697	-.7704	-.0025	-.3132	.2173	-2.1355	-.5475
Slovenia	SVN	70500063	70500080	0	.2106	-.2662	.0226	-.5819	-.1926	.0087	.1693	.1216
Slovenia	SVN	70500063	70505716	0	-.1543	-.2479	.0226	-1.0059	-.4718	-1.2919	.075	.1216
Slovenia	SVN	70500063	70500935	0	.7866	.4571	-.4806	.0386	.0427	.1215	.0256	.149
Slovenia	SVN	70500064	70506841	0	-.5419	.3789	.4173	-.7345	.5112	.2072	.1693	-.1314
Slovenia	SVN	70500064	70504976	0	-.6667	-.0862	.0226	1.2836	1.2594	-.5309	.5755	.1216
Slovenia	SVN	70500064	70502722	0	-.4623	-2.9627	.0226	.7113	-1.2418	.4394	-.6852	-.1563
Slovenia	SVN	70500065	70503526	1	-1.5217	-.4314	-.691	.9015	.9475	1.1515	-.9106	.1216
Slovenia	SVN	70500065	70505403	1	-.01	-.847	-.7902	-.0625	-.594	.0117	.0256	-.7496
Slovenia	SVN	70500065	70504640	1	-.9054	-.0862	.0226	.2014	.2451	.7067	.5755	-.7496
Slovenia	SVN	70500065	70503023	1	-.305	-.0862	.0226	1.2836	-.0803	1.5721	.5755	.1216
Slovenia	SVN	70500065	70506704	1	-1.0395	-.59	.7162	.4045	.0194	-.2942	-.1727	-.1563
Slovenia	SVN	70500065	70504196	1	-.5957	-.2662	-.4806	.213	-.2553	.0647	.3482	-.1563
Slovenia	SVN	70500065	70506215	1	-1.0941	-.0862	1.9359	.6549	-.0253	3.5678	.5755	2.0955
Slovenia	SVN	70500065	70504759	1	-1.1053	-1.3452	.0226	-.2074	-.3172	-.3397	-.309	-.1563
Slovenia	SVN	70500065	70504802	1	-1.1756	-.8338	.0226	-.335	-.4225	-.7368	-1.1908	-2.5027
Slovenia	SVN	70500065	70501664	1	-1.0472	2.6352	1.9359	-.5571	-.9612	.8839	1.8085	2.0955
Slovenia	SVN	70500065	70505542	1	-.5023	-1.0249	-1.2891	-1.7857	-2.4353	.3224	-.6852	-.943
Slovenia	SVN	70500065	70507238	1	-1.2655	-1.0588	.7237	1.2285	1.4309	.537	-.1972	-1.7071
Slovenia	SVN	70500065	70505276	1	-.3018	.5896	-.1744	.7124	-.1331	1.1242	.5755	.1216
Slovenia	SVN	70500065	70504145	1	-.7304	-.4203	-.6315	-.2983	-.1957	-.2717	-.6852	-.1563
Slovenia	SVN	70500065	70500208	1	-.7645	-.7136	.0226	-2.6893	-3.7095	-.143	-2.1355	-.2503
Slovenia	SVN	70500065	70500907	1	.9304	-.9736	.0226	.1053	-.3827	.9865	1.802	.1216
Slovenia	SVN	70500065	70506224	1	.3738	-.106690829343121	.0819079413155184	.196071218568129	-.0329540901056889	.0844710499401691	.0563728950024833	-.101700891043195
Slovenia	SVN	70500065	70501696	1	-.9703	-.1566	-.1119	.8174	.0402	.9996	.3939	.4104
Slovenia	SVN	70500065	70506970	1	-.378	-.6992	.0226	1.2836	.2495	1.2047	.5755	-.2503
Slovenia	SVN	70500065	70506071	0	-.0244	.0954061682531448	.321827398858773	.345090990983818	.175148751248863	.27630769409339	.5755	.154091345836252
Slovenia	SVN	70500065	70504137	0	1.6387	-2.5219	-2.664	-1.1782	-1.3912	-.8952	-2.1355	-1.6557
Slovenia	SVN	70500065	70501547	0	-.2215	-.480710558166257	-.500191315339334	-.0120708031485648	-.424353090811626	-.119635671480891	-.37298539396742	-.9299
Slovenia	SVN	70500065	70501499	0	-.4015	-.4314	.3461	.5604	.0147	1.5721	.2933	-.222
Slovenia	SVN	70500065	70500719	0	1.0924	-2.9627	-2.664	-2.6893	-3.7095	-1.6678	-2.1355	-2.5027
Slovenia	SVN	70500065	70500111	0	-1.3153	-.2662	-.691	.4757	.2664	.902	-.4575	-.222
Slovenia	SVN	70500065	70502371	0	.8116	-.7938	.0226	-.567	-.7624	-.2646	-.0553	-.3856
Slovenia	SVN	70500065	70501398	0	-.8656	-.0862	-1.675	.5187	-1.3112	.376	.5755	-.851
Slovenia	SVN	70500065	70503636	0	-1.0312	.5859	.586	-.934	-.5851	-.8768	.5755	-.5912
Slovenia	SVN	70500066	70504146	0	-.1639	-.9861	-.2737	-.1785	-.36391625253887	.4503	.0154	-.3917
Slovenia	SVN	70500066	70501514	0	.7812	-.2662	-.691	.2914	-.4814	-.7847	1.4152	1.515
Slovenia	SVN	70500066	70501723	0	-.6434	.3311	.7739	.671	.2651	1.1147	.3768	-.0151
Slovenia	SVN	70500066	70503497	0	-.6008	1.1576	-2.664	-2.6893	-.6807	-1.6678	-1.1908	-2.5027
Slovenia	SVN	70500066	70500990	0	-1.0604	-.0862	.0226	1.2836	.5531	1.5721	1.13058598369998	2.0955
Slovenia	SVN	70500066	70507221	0	.6695	-.0937339578066253	.102767232447636	.211976801952144	-.0175580064996837	.0848429887334413	.0560599433291802	-.0797998982396974
Slovenia	SVN	70500067	70507227	1	-1.4926	-.0862	.0226	.7113	-.9698	-1.6678	.5755	.1216
Slovenia	SVN	70500067	70504756	0	.8155	2.6352	1.9359	.7113	2.3669	3.6292	2.4277	2.0955
Slovenia	SVN	70500067	70503329	0	-1.2436	2.6352	1.9359	-1.2524	.8114	.5084	-.8372	.7864
Slovenia	SVN	70500067	70503123	0	.1155	-.0862	.0226	.7113	.5212	.9697	.5755	.1216
Slovenia	SVN	70500067	70502243	0	-.5022	-.0862	.0226	1.2836	.9346	1.5721	.5755	-.1565
Slovenia	SVN	70500067	70504093	0	-.4167	-.5743	-1.1412	1.1886	.6726	.5337	.4251	.5759
Slovenia	SVN	70500067	70501619	0	1.0545	-.59	1.9359	.1053	-.2422	-1.6678	-.0823	.4504
Slovenia	SVN	70500067	70505591	0	-.7063	-.0862	.0226	.7113	-.0408	1.0062	.5755	.1216
Slovenia	SVN	70500067	70503428	0	-1.0304	-.2479	.0226	-.229752757088479	-.9291	-.194001311075112	.0740405215112195	.1907
Slovenia	SVN	70500067	70502769	0	.1061	-.3321	.0226	1.7562	.9591	.6881	-.4629	-.2503
Slovenia	SVN	70500067	70505379	0	.0056	-.817	.1882	.5834	.2145	.844	-.5031	-.708
Slovenia	SVN	70500067	70502218	0	-.3769	-1.548	-1.5438	-1.3001	-.0287	.0549	.5755	.1216
Slovenia	SVN	70500067	70505850	0	-.9277	-.163719467505953	-.00990256733666544	.126064060048362	-.100718725929888	.0828339909633555	.0577503268685773	-.198096366639243
Slovenia	SVN	70500067	70504572	0	-.9091	-.162904459692024	-.00859048476968072	.127064546524326	-.0997502877997846	.08285738650463	.0577306417109059	-.196718759381397
Slovenia	SVN	70500067	70500184	0	-.2596	-.2662	-.5034	.7113	-.2984	.9126	.5755	-.1563
Slovenia	SVN	70500067	70502109	0	-.5303	.254059667454565	.37292812354221	1.2836	.8779	.822924453601855	.520428570209152	.206185288083554
Slovenia	SVN	70500067	70500281	0	-.0935	-.7815	-.5836	.1053	-.9291	.4394	-.2004	-.7507
Slovenia	SVN	70500067	70500185	0	-1.0697	-.59	-2.664	.1053	-.931	-.8849	-2.1355	-1.9384
Slovenia	SVN	70500067	70504299	0	-1.2169	-.0862	.0226	1.2836	.6954	1.597	.5755	.1216
Slovenia	SVN	70500067	70500506	0	-1.791	.2842	1.9359	-2.6893	-.6489	-1.6678	-2.1355	.1408
Slovenia	SVN	70500067	70506160	0	.0678	-.2479	-1.0935	.7113	.0177	1.5706	-.414	-.5251
Slovenia	SVN	70500067	70503208	0	-.4174	-.0862	.0226	.7113	-.9291	1.0062	.5755	.1216
Slovenia	SVN	70500068	70507139	1	-.5619	-.0862	.0226	1.2836	.8779	3.6292	.5755	-.222
Slovenia	SVN	70500068	70501196	1	.5575	2.6352	1.9359	3.6039	4.8357	3.6292	2.4277	1.4234
Slovenia	SVN	70500068	70500118	1	-.8589	-1.175	-.5034	-.3521	-.5506	.4628	-.4771	-.4607
Slovenia	SVN	70500068	70504295	1	-.0756925867958272	-.126386526684077	.0501998022228478	.171893194152243	-.0563576256031123	.0839056670172146	.0568486118005053	-.134992517382866
Slovenia	SVN	70500068	70501164	1	.1927	2.6352	1.9359	3.6039	4.8357	3.6292	2.4277	2.0955
Slovenia	SVN	70500068	70505393	1	.1527	-.2662	.0226	.6108	.1929	.8137	-.2637	-1.0788
Slovenia	SVN	70500068	70502255	1	-.9948	-1.0197	-.8219	.5775	-.6917	.7116	.0447	-.8198
Slovenia	SVN	70500068	70500620	1	-.6641	-.2662	.8038	-.3208	-.4942	-1.6678	.8047	.1216
Slovenia	SVN	70500068	70505935	1	-.99	-.2662	-.711	-.431	-.9824	-.5569	-.4771	-1.0798
Slovenia	SVN	70500068	70501787	1	1.1788	1.153	.4562	1.0167	.976252318416436	1.6549	2.0386	.4504
Slovenia	SVN	70500068	70500533	1	-1.1188	-.59	-1.0611	.2392	-.8244	.2772	.0221	-.9111
Slovenia	SVN	70500068	70505280	1	-.7008	-.2662	.0226	.3036	-.465	.675	-1.2871	-.5251
Slovenia	SVN	70500068	70505484	1	-1.1877	-.4314	-.9288	-.1893	-.7084	-.4753	-.4801	-.2133
Slovenia	SVN	70500068	70505903	1	-.7505	.5315	1.1381	-.1719	-.0854	.3268	-2.1355	-.7496
Slovenia	SVN	70500068	70503068	1	.8201	-.2806	1.1752	-.7936	-.7231	-1.0529	-1.305	-.7108
Slovenia	SVN	70500068	70501418	1	-.3745	-1.4163	-.4806	-.3748	-.557	-.3936	-.2821	-1.1252
Slovenia	SVN	70500068	70504163	1	-.4874	-.144426567480525	.0211571076226558	.149747618939068	-.0777938168608181	.0833878112226648	.0572843389695061	-.165485588379589
Slovenia	SVN	70500068	70500247	1	-.9306	-1.11105912760523	-2.664	2.0412	-.726	1.5721	.0679	-.8813
Slovenia	SVN	70500068	70500687	1	-.8896	-.0862	-.7638	.5116	-.0766	-.7368	.075	-.1563
Slovenia	SVN	70500068	70502840	0	-.9203	.9526	1.9359	.521	2.2837	1.1096	.5755	2.0955
Slovenia	SVN	70500068	70503196	0	-1.0106	-.5847	.0226	-.0641	.1055	-.0864	.5755	.8567
Slovenia	SVN	70500068	70501636	0	1.0971	-1.0973	-.6116	.8776	.1363	.8384	-.9789	-.8273
Slovenia	SVN	70500068	70501910	0	.9104	.4435	1.4967	.328030613790105	.4079	-.0898	.8038	.1216
Slovenia	SVN	70500069	70503121	1	-.2226	-.0862	-.4806	.1787	-.1129	.0552	.0256	-.7496
Slovenia	SVN	70500069	70506044	1	-.8866	-.4314	-1.5883	.6156	.0853	.1392	-.9711	-1.6557
Slovenia	SVN	70500069	70500422	0	.7221	1.1523	1.9359	1.1923	1.319	1.0712	2.4277	1.2293
Slovenia	SVN	70500069	70504905	0	-.7157	.4435	1.1381	-.3264	-.4912	-.4795	-.0857	2.0955
Slovenia	SVN	70500069	70502192	0	-.0893	.0666	.0226	-6.35322623468394E-005	.2029	-.568	-.0379	-.2633
Slovenia	SVN	70500069	70503578	0	.267	-.4314	-.4806	.7239	-.04	1.1531	.5755	-.1563
Slovenia	SVN	70500069	70503910	0	.3518	-1.4163	.0226	.1053	-.3866	-.4173	.3482	-.3856
Slovenia	SVN	70500069	70500436	0	.9755	-.6882	.0226	-.4539	.1117	-.5309	.0256	-.5251
Slovenia	SVN	70500069	70505969	0	-.7377	-.0862	-1.0611	.3307	-.475	.6587	.5755	-.8574
Slovenia	SVN	70500069	70502226	0	.3459	-.2806	1.9359	.0673	-.5306	-.4753	-.2128	-.1563
Slovenia	SVN	70500069	70503999	0	1.0593	-.4314	-.4728	-.0729	-.6191	-.0913	.3482	-.7317
Slovenia	SVN	70500069	70500964	0	-.6244	-.2662	1.9359	-.3225	.3662	-.0898	1.8077	1.515
Slovenia	SVN	70500069	70505898	0	.1287	.5606	-.3048	.7456	-.0408	.4394	.5755	-.5251
Slovenia	SVN	70500069	70501932	0	-.7289	.718	-.9607	.7211	.1804	1.0195	.8038	-1.4694
Slovenia	SVN	70500069	70506151	0	.6986	.6914	-.7249	.7082	-.4797	-1.6678	-.2826	.557
Slovenia	SVN	70500069	70500027	0	.3858	-.5994	.0226	.41	-.1726	-1.6678	.3482	-.4607
Slovenia	SVN	70500069	70505411	0	.4326	-.4998	-.5907	.385	.0616	.4338	.5755	.1216
Slovenia	SVN	70500069	70505158	0	-.1951	-.2479	1.9359	.2053	1.8331	.9967	.5755	-.2503
Slovenia	SVN	70500069	70500312	0	.7588	1.0919	1.9359	3.6039	2.2837	1.7558	1.5037	2.0955
Slovenia	SVN	70500069	70504245	0	.013	.115	.8038	-1.5123	-.9551	-.2421	-.8542	1.4234
Slovenia	SVN	70500069	70505496	0	.4197	-.1781	.0449922176523003	.2114	-.9053	.1257	.3473	-.149726462729967
Slovenia	SVN	70500069	70504388	0	-.1272	-.2662	.0226	-.7313	-.4183	-.6274	.1693	-.5251
Slovenia	SVN	70500069	70506506	0	.5832	.3266	1.9359	.3686	.3183	.8252	.5755	.1216
Slovenia	SVN	70500069	70502702	0	.1592	-.2479	.0226	.6399	.627	.8546	.5755	.1216
Slovenia	SVN	70500069	70501447	0	-.0704	-.4488	.0226	.6972	-.0969	.2811	.5755	.1216
Slovenia	SVN	70500069	70504103	0	-.4907	.801	1.1657	.362	.3525	.9106	.5755	-.1563
Slovenia	SVN	70500069	70505556	0	.435	.6464	1.9359	.6398	.3468	1.5721	-.0415	.4777
Slovenia	SVN	70500069	70503963	0	.2182	.0467	.4173	-.0787	-.2716	-.2942	.8038	.7864
Slovenia	SVN	70500069	70505146	0	.5773	-.9861	-.0358	.6333	-.2904	.9929	.5755	.1216
Slovenia	SVN	70500070	70504019	0	.3189	-.3882	.0226	.7113	-.0408	1.3098	.5755	.1216
Slovenia	SVN	70500070	70506634	0	.2589	1.1352	.8348	-.3892	-.258	-.2793	.2337	.9097
Slovenia	SVN	70500070	70506593	0	.474	-.0862	.0226	.7641	.3004	.9091	.5755	.1216
Slovenia	SVN	70500070	70501580	0	-.4325	-.0862	.0226	.1053	-.9291	-1.6678	-.2004	.1216
Slovenia	SVN	70500070	70502565	0	-.2317	-.0862	-.4728	.7113	-.0408	1.5721	.5755	.1216
Slovenia	SVN	70500070	70500970	0	.3915	-.8264	-.8627	.5402	.5025	1.2273	-.0781	-.9943
Slovenia	SVN	70500070	70500595	0	.3891	-1.1442	-.8826	-.4873	-.179	-.5101	-.1566	-.7887
Slovenia	SVN	70500070	70506170	0	-.2155	-.4314	-.6173	-.0557	-.0408	-1.6454	-.6852	-.5251
Slovenia	SVN	70500070	70502891	0	-.4595	-1.3129	.0226	.1554	-.4421	-.1652	-.2431	-.943
Slovenia	SVN	70500070	70506635	0	-1.0216	-.7199	.8116	.8883	.0323	1.3068	-.1727	-.1563
Slovenia	SVN	70500070	70503672	0	.8777	.041	1.4967	-1.012	-.6535	.6075	.1701	2.0955
Slovenia	SVN	70500070	70501060	0	-.0859	-.4998	.0226	.7113	-.0408	.414608504005672	.5755	.1216
Slovenia	SVN	70500070	70503678	0	-.4777	-.0862	.0226	.7354	1.4314	2.5705	.5755	.1216
Slovenia	SVN	70500070	70503899	0	-.6926	-1.1505	-.7043	.6176	-3.7095	.8756	-1.7719	-.9162
Slovenia	SVN	70500070	70501733	0	-.4615	-1.3452	-1.0611	.7113	-.0408	1.0062	.5755	.1216
Slovenia	SVN	70500070	70506395	0	.6633	-1.034	.0226	-2.6893	-.7027	-.8768	-.414	.1216
Slovenia	SVN	70500070	70504128	0	-1	2.6352	1.9359	3.6039	4.8357	3.6292	2.4277	.1216
Slovenia	SVN	70500070	70503990	0	-.7907	-1.2709	.0226	.7113	-.0408	.8625	.5755	.1216
Slovenia	SVN	70500070	70501593	0	-.6165	-.2662	.0226	-.301	.3623	.9949	.7978	.1216
Slovenia	SVN	70500070	70504806	0	-.5476	-1.3452	-.6241	-.2172	-.8578	.9865	-.2668	-.656230082342723
Slovenia	SVN	70500070	70504249	0	-1.1505	-1.2802	.0226	-2.6893	-.5991	1.1257	-.2852	.1216
Slovenia	SVN	70500070	70500238	0	-.0355	-1.7245	-1.2667	.3905	-.1666	.4633	-.2368	-.877288702395848
Slovenia	SVN	70500070	70506922	0	-.2277	.3289	.0226	.1053	-.9291	1.0062	.1648	-.4377
Slovenia	SVN	70500070	70505505	0	-.8587	-1.1276	.4548	.5511	.0725	1.0897	-.0796	-1.1828
Slovenia	SVN	70500070	70503534	0	-1.0347	-.57627831799131	-.650594663411248	-.086151102389283	-.528776743176945	-.155688954270304	-.446194498649312	-1.1252
Slovenia	SVN	70500070	70505169	0	.3124	-.8766	-.5611	.7827	.4835	1.4001	.7641	.6559
Slovenia	SVN	70500070	70504654	0	-.5869	-.140018173760918	.0226	1.2836	-.206	.4959	.582	-1.1252
Slovenia	SVN	70500071	70500405	0	-.2092	-1.0267	-.7638	-2.0365	-1.8739	-.7433	-2.1355	-.3856
Slovenia	SVN	70500071	70505300	0	-1.0261	.7062	1.9359	.3587	.6986	.2969	.5826	2.0955
Slovenia	SVN	70500073	70502697	1	-.5822	-.4314	-.3802	.6106	-.6016	.2122	.0447	-.7496
Slovenia	SVN	70500073	70502188	1	-.646	-.0862	.8038	-1.7857	-.6099	-1.6678	-2.1355	-.6353
Slovenia	SVN	70500073	70500928	1	-.644	-.5775	.4173	.0455	.216	-1.6678	.312	-.251
Slovenia	SVN	70500073	70506780	1	-.9624	-.5994	.0226	-.3058	-1.0099	-.7439	.1701	-.6959
Slovenia	SVN	70500073	70501905	1	.7936	-.0862	-.227	.7113	-.1413	1.0245	.0256	-.959
Slovenia	SVN	70500073	70504289	1	.3761	.666	.0226	.5438	-.2867	.8705	.5755	-.477
Slovenia	SVN	70500073	70501996	1	-.4239	-.2662	-.227	.0719	-.3334	-.801	.0221	-1.1252
Slovenia	SVN	70500073	70503705	1	.7703	-.2662	.0226	.0963	.4462	-.3239	.3482	-.7887
Slovenia	SVN	70500073	70502484	1	1.0788	.1943	-.3048	-.2616	-.7555	-1.2919	-.6852	-.7496
Slovenia	SVN	70500073	70501766	1	-.3627	-.8232	-.9607	-.401	-.5471	-1.6678	-.0857	-.959
Slovenia	SVN	70500073	70506763	1	.0142	-.0862	-1.007	-.1869	-.5905	.3994	-.7867	-.1563
Slovenia	SVN	70500073	70500743	1	-.6326	-.59	.0226	-1.0415	-.0687	-.8849	-.5832	-1.0759
Slovenia	SVN	70500073	70506087	1	.2801	1.7671	1.4967	1.1071	1.6697	.1573	.0447	2.0955
Slovenia	SVN	70500073	70505419	1	-.7775	-.0862	-.4806	.4686	-.0087	.0549	.5755	-.7426
Slovenia	SVN	70500073	70502921	1	-1.4048	-1.0981	1.9359	-.241141554389416	-.7475	-.128899323784871	.582	2.0955
Slovenia	SVN	70500073	70501812	1	.5253	.4571	-.9285	-.1489	-.1998	-1.0529	-.3882	-.2485
Slovenia	SVN	70500073	70506195	0	1.1746	-.7958	.4173	.0212	-.3926	-1.5744	-.309	.9642
Slovenia	SVN	70500073	70506243	0	1.0723	-1.3832	-1.1926	.7113	-.0408	1.0062	.5755	-.5874
Slovenia	SVN	70500073	70500999	0	-.4653	-.4314	.0226	.4192	-.5163	.6398	-.0823	-.1563
Slovenia	SVN	70500073	70501405	0	-.3859	-.3466	1.9359	.5049	.5167	.7179	.563	1.1013
Slovenia	SVN	70500073	70505548	0	.3026	-.59	-.227	-.1791	-.5878	-.1627	.5755	-.1563
Slovenia	SVN	70500073	70504807	0	.8012	-.0862	.0226	.7113	.3263	1.5721	1.3958	-.5912
Slovenia	SVN	70500073	70506057	0	-.1993	.0502	.4173	.199	.0754	.5906	.1648	-.4377
Slovenia	SVN	70500073	70500692	0	.9823	2.6352	1.9359	-.0931	.5083	-1.6678	.8886	2.0955
Slovenia	SVN	70500073	70501130	0	-1.0736	.9454	-.732	-.1	.6929	.2257	.6626	-.0129
Slovenia	SVN	70500073	70502573	0	-.7912	.0502	1.4967	-.0193	.0837	.0087	-.0553	1.515
Slovenia	SVN	70500073	70505576	0	.2509	2.6352	1.9359	-.2665	.3593	.8504	.5755	.8277
Slovenia	SVN	70500073	70501552	0	-.2935	-.351336696997024	-.110150131568226	-2.6893	-.2779	-1.34683327668037	-.490886864507117	-.299638262755845
Slovenia	SVN	70500074	70506147	1	-.2863	-1.3452	-1.1926	.7113	-.0408	.234791259327655	-.6852	-.953431092182016
Slovenia	SVN	70500074	70500904	1	.5752	-.0862	.0226	.4031	.3215	1.0427	-1.1908	-.5305
Slovenia	SVN	70500074	70507157	0	-.5535	-.2268	-.2737	-1.6455	1.9434	1.0911	.0154	-.3917
Slovenia	SVN	70500074	70505406	0	.161	-.2806	.0226	.7113	.6346	1.0278	.5755	.1216
Slovenia	SVN	70500074	70505689	0	-.6231	-.2662	.0226	.8509	.5965	.5556	.075	.1216
Slovenia	SVN	70500074	70506058	0	.8984	-.2662	.0226	1.2379	1.7274	.4394	.5755	.1216
Slovenia	SVN	70500074	70500822	0	-.1686	-.0862	.0226	.5389	-.1427	-.4694	.1922	-.1563
Slovenia	SVN	70500074	70500663	0	1.0434	-.0862	-.4728	-.5112	-.7754	.4111	.1693	.1216
Slovenia	SVN	70500074	70505961	0	-1.1169	-1.055	-.7183	.4447	-.2244	.5168	-.3912	-.2726
Slovenia	SVN	70500074	70505001	0	-.1539	-.129813389741528	.0446828891328389	.1676864490323	-.0604296170549245	.0838072957933657	.056931381975774	-.140784942116598
Slovenia	SVN	70500074	70504644	0	.0932	-.118986054751105	.0621138354931574	.180977858075892	-.0475639685630614	.0841181043013724	.056669865714451	-.122483503761021
Slovenia	SVN	70500074	70500328	0	.5575	-.7625	-.5907	.354	-.5252	.9709	-.1566	-.943
Slovenia	SVN	70500074	70500767	0	-.1472	-.4314	-.1587	.2857	.0133	.2085	.3482	.1216
Slovenia	SVN	70500074	70502996	0	-.1572	.468	1.9359	-2.6893	-.0637	.3774	2.4277	2.0955
Slovenia	SVN	70500074	70506785	0	.0195	2.6352	1.2899	.8358	1.5283	1.3073	.775	.1216
Slovenia	SVN	70500074	70501632	0	-.644	2.68	1.9359	.5795	.3678	-.1524	-.0585	-1.4399
Slovenia	SVN	70500074	70505382	0	.5285	.3239	1.9359	.1053	-.3797	-.0797	-.309	1.3566
Slovenia	SVN	70500074	70505301	0	-.2699	.0634	1.9359	.6542	-.0408	1.0669	.5755	.1216
Slovenia	SVN	70500074	70504486	0	-1.4249	2.6352	1.9359	-2.6893	4.8357	-1.6678	2.4277	2.0955
Slovenia	SVN	70500074	70505054	0	-.8622	-.0862	.0226	1.2836	.8779	1.5721	.5755	.1216
Slovenia	SVN	70500074	70503426	0	-1.3673	-1.1172	1.9359	.6966	1.0552	-1.6678	.5489	.8925
Slovenia	SVN	70500074	70503821	0	-.4212	.0591	-.2827	.7113	.7647	.9117	-.2852	2.0955
Slovenia	SVN	70500074	70504652	0	.7632	-.7221	-.3802	-.0822	-.405	-.0026	-.2821	-.2503
Slovenia	SVN	70500074	70500348	0	.8581	-.0862	.0226	.251425153020188	.00630760279434455	.120608614660241	.1648	-.078219691533197
Slovenia	SVN	70500074	70501724	0	-.0368	1.1132	1.9359	.1473	.1515	.1158	.2287	-.2201
Slovenia	SVN	70500074	70503989	0	-.1672	-.5847	-1.6145	-1.0916	-.6102	-.0026	-.3912	-.945
Slovenia	SVN	70500074	70501970	0	.6553	2.6352	1.9359	-.934	-.8268	1.2599	.2915	-2.5027
Slovenia	SVN	70500075	70505064	0	-.131	-1.2802	-1.0611	-.4863	-.7533	-.801	-.6852	-.4784
Slovenia	SVN	70500075	70505248	0	.5358	-.3501	.6825	-1.3136	-.3343	-.298	-.3534	-.9167
Slovenia	SVN	70500076	70502271	1	.304	-.0862	.0226	.1053	-.9291	.4394	.5755	.1216
Slovenia	SVN	70500076	70500732	1	-.9268	-1.0756	-1.7463	.6114	-.2357	.7317	-1.1941	-1.3305
Slovenia	SVN	70500076	70504200	1	.9329	-.212810724519577	.0041053276075567	-.00778102377472648	-.3011	-.2988	-.101422637763473	-.190094210819326
Slovenia	SVN	70500076	70501730	1	.0971	.8395	1.9359	3.6039	1.9674	3.6292	2.4277	2.0955
Slovenia	SVN	70500076	70504304	1	-1.7656	-.0862	-2.664	-.0225	-1.6381	.1735	-.1021	-1.7277
Slovenia	SVN	70500076	70506448	0	.3105	.37946679779717	.51697519909097	.2643	.77762992124287	3.6292	.83113653878715	.449918926206827
Slovenia	SVN	70500076	70501539	0	.2869	-2.9627	-2.664	3.6039	4.8357	3.6292	-2.1355	-2.5027
Slovenia	SVN	70500076	70504355	0	-.056	-.667357606404847	-1.4259	.0840906678433125	-.532	.129	.1693	-.222
Slovenia	SVN	70500076	70505309	0	-.7202	-.0862	.0226	.484	.2549	.0383	-.1727	-.5251
Slovenia	SVN	70500076	70505520	0	.258	-.4488	-1.9803	-1.5024	-1.067	-1.6678	-.8913	-1.6909
Slovenia	SVN	70500076	70506376	0	.3417	-.108097375086515	.0796435407563673	.194344572553158	-.03462542687861	.0844306737640986	.0564068677745936	-.104078374536574
Slovenia	SVN	70500076	70507159	0	-.2338	-2.9627	-2.664	-2.6893	-.3431	-1.6678	-1.59783318298043	-1.4795
Slovenia	SVN	70500076	70506017	0	-1.0078	-.21807035852118	-.0623472743388059	.0623083049258841	-.2381	.0279497438915221	.0103528862448448	-.253644596727915
Slovenia	SVN	70500076	70501987	0	-1.4185	-1.0906	-1.675	.7353	.0445	1.5721	-.9759	-.959
Slovenia	SVN	70500076	70500788	0	.8556	2.6352	1.9359	3.6039	.8779	3.6292	2.4277	2.0955
Slovenia	SVN	70500076	70502661	0	-.8577	-.160652233797618	-.00496462219209922	.129829331732099	-.0970740663004655	.0829220386993347	.0576762429418569	-.192911823195737
Slovenia	SVN	70500076	70500529	0	-.5009	-.8305	-2.664	.4766	-1.1256	.4394	2.4277	.3644
Slovenia	SVN	70500076	70501592	0	.6988	-.092450101411565	.104834115201004	.213552837099765	-.0160324561119395	.0848798430000726	.0560289339141386	-.0776297964840584
Slovenia	SVN	70500076	70505325	0	-.8727	-.4454	.0226	-.2115	-.3574	-.032	-.6852	-.1563
Slovenia	SVN	70500076	70504869	0	.2615	-.111611548563779	.0739860664621644	.190030646995505	-.038801165482606	.0843297962151624	.056491746787779	-.110018380024705
Slovenia	SVN	70500076	70502700	0	-.0418	-.124901434045751	.0525906555714941	.173716262685828	-.0545929549912343	.0839482979534125	.0568127418588403	-.132482266116355
Slovenia	SVN	70500076	70504648	0	-.0388	-2.9627	-.153406362908858	.470934494866275	-.267336816476094	.519037114067818	2.4277	.236315188094873
Slovenia	SVN	70500076	70506209	0	-.3409	-.903875718264614	-1.15737905402376	-.230046726365503	-.863480323341879	-.364055727472016	-.889353208587305	-1.8806
Slovenia	SVN	70500076	70500601	0	-.7908	-.157720834724938	-.000245357475363847	.133427855669842	-.0935908130260598	.0830061871784348	.0576054398747484	-.187956880961872
Slovenia	SVN	70500076	70504843	0	-.957	.0941911782182922	-.4136	.770067739341963	.299480819724674	.813707055138212	2.4277	-.717
Slovenia	SVN	70500076	70505801	0	.0759	-.119744099653308	.0608934576217146	.180047298074054	-.0484647201571903	.0840963439323375	.056688175027769	-.123764826640631
Slovenia	SVN	70500076	70500502	0	-1.0399	.9718	.941761871394435	.832888808470422	1.186	.814343917671656	1.3958	.749830764993507
Slovenia	SVN	70500077	70503077	1	.2174	-.6727	.0226	-.3601	-.4695	-.8768	-.3876	-.9299
Slovenia	SVN	70500077	70502447	1	.8742	-.7353	-.7638	.4649	-.3075	-1.6678	-.1722	-.5093
Slovenia	SVN	70500077	70502457	1	-.9681	-.269	-1.1926	-.1792	-.014	-.3973	-.2821	-.9299
Slovenia	SVN	70500077	70502874	1	.5101	-.59	-.7638	.1067	-.7419	-.1091	-.7867	-.7496
Slovenia	SVN	70500077	70500287	1	-1.9204	-.6593	-.7902	.2039	.0335	.4012	-.5974	-.7108
Slovenia	SVN	70500077	70503556	1	-1.0462	-1.6895	.0226	-1.3764	-.1392	-1.6678	.5755	.1216
Slovenia	SVN	70500077	70506425	1	-1.2945	-.7221	-.5034	-.5358	-.5216	-.8615	-.4948	-.4607
Slovenia	SVN	70500077	70503225	1	-1.6218	-.4933	-.691	.1593	-.6032	.7218	-.2224	-.1563
Slovenia	SVN	70500077	70506229	1	.2515	-.8357	-.3802	-.1715	.4081	-1.2919	-.454	-.3856
Slovenia	SVN	70500077	70504202	1	-.0293	.0502	1.9359	.2714	.5174	.0008	.1701	1.3857
Slovenia	SVN	70500077	70506552	1	-.3142	.5206	-.4396	-.7753	-.1636	-.7368	-2.1355	-.945
Slovenia	SVN	70500077	70505860	1	-.6042	-.0862	-.227	-2.6893	-1.361	-.1817	.5755	-1.4056
Slovenia	SVN	70500077	70505885	1	-.1238	1.3697	1.0108	.0861	-.2266	.1711	.1701	-.5093
Slovenia	SVN	70500077	70502446	1	-.1668	-1.3144	-1.0611	-.8415	-.7576	-.5307	-1.5848	-.6353
Slovenia	SVN	70500077	70505705	1	-.6314	-.5743	-.7902	-.1465	-.3017	.1733	-.6852	-.7317
Slovenia	SVN	70500077	70506940	1	.2161	.9535	.8348	.3261	.0326	.9075	.1693	-.4607
Slovenia	SVN	70500077	70500961	1	-.5868	1.127	-.8627	-.246	.0401	-.3646	-2.1355	-1.3421
Slovenia	SVN	70500077	70504866	1	.6792	-.438	.8038	.283	1.28	.4366	.9863	.1216
Slovenia	SVN	70500077	70506251	1	1.1412	1.7671	1.4967	.004	.8257	-.3646	2.4277	.9097
Slovenia	SVN	70500077	70505196	1	-.1025	-.7114	.512	-.8286	-.4763	-.8768	-1.0808	-.3856
Slovenia	SVN	70500077	70506499	0	-.887	-.9399	-.7183	.2112	-.0464	.2658	-.00588239385863558	.1216
Slovenia	SVN	70500077	70501537	0	.4298	.5179	1.1752	.8419	1.2254	.0171	1.2568	2.0955
Slovenia	SVN	70500077	70501948	0	-.0093	-1.4174	.0226	.3137	.1731	.5561	.0154	-.2503
Slovenia	SVN	70500077	70501856	0	-.5387	-.4314	.0226	-.5859	-.4825	-.9484	-.2821	-.9299
Slovenia	SVN	70500077	70504917	0	.1739	-.4434	.9192	-1.0589	-.662	-.568	-.5172	.9339
Slovenia	SVN	70500077	70503539	0	-1.4102	-.0862	.0226	-.5599	-.2219	-.8768	-.6567	-.8802
Slovenia	SVN	70500077	70505446	0	-.4952	-.6019	1.4967	-.2873	-.0853	.4417	.9911	-.222
Slovenia	SVN	70500077	70501123	0	-1.1635	-2.9627	-2.664	-2.6893	-.2672	-1.6678	-2.1355	-2.5027
Slovenia	SVN	70500077	70503473	0	.3947	2.6352	1.9359	3.6039	4.8357	3.5678	2.4277	2.0955
Slovenia	SVN	70500078	70505120	1	-.5082	1.1132	1.1752	.0224	1.5057	.2451	-.5832	-.7496
Slovenia	SVN	70500078	70504462	1	-1.0615	.64	.4173	-.3533	-.4717	-.4279	-1.0753	-.6774
Slovenia	SVN	70500078	70503224	1	-.1063	-.7221	-.5544	.0535	-.4367	-.2144	.1693	-.4607
Slovenia	SVN	70500078	70504437	1	.3712	.4121	-.3048	-.04	.3857	.5833	.0447	-.8936
Slovenia	SVN	70500078	70503287	1	.7142	-.4314	-.227	.5012	.0158	-.2131	-.4948	-.4607
Slovenia	SVN	70500078	70502607	1	.9204	-.0862	.0226	1.123	.5507	.4118	.3482	.1216
Slovenia	SVN	70500078	70504398	0	1.0332	-.2806	.0226	.555	.2035	-.7054	.5755	.1216
Slovenia	SVN	70500078	70504870	0	1.1493	-1.1801	-.9084	-.1926	-1.6224	-.1667	-1.054	-1.6557
Slovenia	SVN	70500078	70502724	0	.8964	.8489	1.9359	.5838	.9805	.8419	.8038	1.515
Slovenia	SVN	70500078	70505456	0	-.9364	-.7815	-.6843	.2777	-.1128	.9865	-.6852	-.4377
Slovenia	SVN	70500078	70505086	0	.6665	-.5821	-1.3023	.793	-.1265	.8468	-.9392	-1.2008
Slovenia	SVN	70500078	70506004	0	1.1442	-.2662	-.4728	.8933	.2202	1.1926	.5755	-.1563
Slovenia	SVN	70500078	70506200	0	-.2485	-.0994	.0226	.3684	.1419	-.0779	.5755	.4777
Slovenia	SVN	70500078	70503019	0	-1.0062	.1852	.9726	.5004	.6829	.5052	.5755	2.0955
Slovenia	SVN	70500079	70502939	0	-.9603	-1.4467	.514	.2499	.1269	-.801	1.2262	.1216
Slovenia	SVN	70500079	70500136	0	-1.2671	-.2401	-.3048	-.0486	-.4059	-.7093	-.532	-.8936
Slovenia	SVN	70500079	70500627	0	.9839	2.6352	1.9359	1.23772126564576	1.69233879094426	1.19292625805011	2.4277	2.0955
Slovenia	SVN	70500079	70506509	0	-.0041	-.7815	-.7249	.7113	.0934	1.0062	-.2004	-.2995
Slovenia	SVN	70500079	70501725	0	-.6167	-.7861	.1386	-.1865	-.6874	.1823	.5755	-.5475
Slovenia	SVN	70500079	70502221	0	.3073	1.1352	1.9359	-1.012	-.2713	-1.6678	.1478	1.0448
Slovenia	SVN	70500079	70507007	0	-1.1627	-.0862	.0226	.1053	-.9291	.9549	.5755	.1216
Slovenia	SVN	70500079	70502131	0	-1.1252	-.0862	.0226	1.2836	.6463	1.5721	.5755	.1216
Slovenia	SVN	70500079	70502687	0	-.3841	-.2479	-.4806	-.4297	-.8566	-1.6678	-.216	-.7496
Slovenia	SVN	70500079	70503984	0	-.4738	2.6352	1.9359	.1053	.6294	.8409	-.0651	2.0955
Slovenia	SVN	70500079	70501687	0	-.2181	.7308	1.1355	-.8776	-.1679	-1.6678	-.6711	1.2147
Slovenia	SVN	70500079	70507019	0	.8686	-.7815	.2753	.3713	.0656	-.8849	-.7899	1.1508
Slovenia	SVN	70500079	70505980	0	.3704	-.7221	.0226	.4947	-.3561	.229	.5755	-.2503
Slovenia	SVN	70500079	70506627	0	-.5904	-.1046	1.9359	.6003	.6855	1.5721	2.4277	2.0955
Slovenia	SVN	70500079	70503820	0	.2321	.6464	.0226	1.1704	.5536	1.5721	.5755	.1216
Slovenia	SVN	70500079	70500106	0	-.7897	-.1167	.0226	.1663	.0057	.7068	.5755	.1216
Slovenia	SVN	70500079	70501356	0	-.8426	-.2662	.0226	.5762	.0275	.3772	.5755	.1216
Slovenia	SVN	70500079	70500394	0	.5339	1.1576	1.9359	1.2995	1.0723	1.2634	2.4277	2.0955
Slovenia	SVN	70500080	70504558	1	.0722	-.59	.9192	.1188	-.1314	.4772	-.5945	-.3086
Slovenia	SVN	70500080	70500346	1	.7913	.9454	1.4967	.9949	.3315	1.1856	-.0987	.4994
Slovenia	SVN	70500080	70501907	1	-.1777	-.1167	.1386	.8742	-.0073	-.0055	-.6625	-.5475
Slovenia	SVN	70500080	70505929	1	-.997	-.7221	1.1381	.5163	-.2687	-.801	1.231	-.3086
Slovenia	SVN	70500080	70501218	1	1.4415	-.103	-.3802	.2985	-.5518	-.3355	-2.1355	-1.6557
Slovenia	SVN	70500080	70504830	1	-.5748	-.103	1.013	-1.1533	-.9378	-1.6678	-2.1355	-.3657
Slovenia	SVN	70500080	70503654	1	-.3251	-.4314	.0226	.3611	-.031	-.0278	.5755	.1216
Slovenia	SVN	70500080	70505916	1	.5481	-.0990534174093666	.0942034247254881	.205446745060634	-.0238788876284258	.0846902888027573	.0561884260249495	-.088791377868864
Slovenia	SVN	70500080	70502001	1	-1.0404	-.1874	-.442	.1366	-.4682	-1.2919	-.8483	-.9288
Slovenia	SVN	70500080	70501841	1	-.563	.1997	-.7638	.6843	-.0766	.0973	-.6822	-1.0788
Slovenia	SVN	70500080	70503639	1	-.302	-.8977	.586	.9177	.0755	.7061	-.2821	.1216
Slovenia	SVN	70500080	70501678	1	.309	.5696	.5462	.0463	-.0154	.0907	1.2607	-.0867
Slovenia	SVN	70500080	70500603	1	-.9556	-1.0271	-.227	-.4794	-.9053	-.1633	-1.2871	-.8443
Slovenia	SVN	70500080	70503880	1	-.3736	2.6352	1.9359	3.6039	1.1635	-1.6678	1.2788597584256	1.2147
Slovenia	SVN	70500080	70502999	1	-.7221	1.1529	1.1752	-.712	-.1868	.4394	-2.1355	-.945
Slovenia	SVN	70500080	70506451	1	.4563	-.4314	.0226	.3423	-.257	.1527	.3482	.1216
Slovenia	SVN	70500080	70502872	1	.2852	.5091	.0226	.3198	-.0419	.1859	.5755	-.4607
Slovenia	SVN	70500080	70505695	1	-.4653	-.2479	-.227	-.3729	-.4803	-1.6678	.3482	-.7496
Slovenia	SVN	70500080	70506958	1	-.8874	-.2662	-.3802	.2773	.0156	.1374	.5755	-.4128
Slovenia	SVN	70500080	70505873	1	.0187	.1915	.586	.3759	-.1326	-.5569	-.4801	-.6774
Slovenia	SVN	70500080	70503939	0	.6884	-.2479	.5347	.4961	.0998	-1.6678	.5755	.1216
Slovenia	SVN	70500080	70501960	0	.4695	1.3403	-.4396	-.2973	-.5359	.0296	-.4288	-.4284
Slovenia	SVN	70500080	70504210	0	.7845	-.4314	1.9359	.0960291794582118	-.144971356002049	-.0846	-.176	-.5251
Slovenia	SVN	70500080	70502149	0	1.0959	.388023837985154	1.9359	-.240228122503597	-.1681	-.383234186350176	-1.305	2.0955
Slovenia	SVN	70500081	70506330	1	-.8419	-1.0197	-.8627	.7626	-.433	-.9484	-.176	-.5912
Slovenia	SVN	70500081	70500980	1	-.934	-.891	-1.5943	-.1941	-1.3039	-.7847	-.6852	-1.1252
Slovenia	SVN	70500081	70507226	1	-.8339	-.0862	-.3332	.4725	-.0408	1.0111	.3044	-.959
Slovenia	SVN	70500081	70505024	1	-1.3517	1.7671	.8348	.1526	-.1593	.1378	.1693	.9097
Slovenia	SVN	70500081	70501942	1	.0253	-.8357	-.6843	.1536	.2048	.4724	-.2821	-.3297
Slovenia	SVN	70500081	70503022	1	-.9012	-.4314	.3461	.2712	-.6491	.2303	.5755	-.5912
Slovenia	SVN	70500081	70505942	1	1.0437	.6578	-.3048	-.6818	-.8802	-.1986	-.3423	-1.0966
Slovenia	SVN	70500081	70505433	1	.3076	-.6487	-.2145	.601	-.5016	1.1753	.6172	.557
Slovenia	SVN	70500081	70506986	1	-.2453	-1.3452	-1.1926	.1053	-1.4693	.414	-.6852	-1.1252
Slovenia	SVN	70500081	70504821	1	-.3574	-.59	-.7902	-.9412	-.0295	-.5676	-.4948	-.7496
Slovenia	SVN	70500081	70501271	1	-.6163	-1.1868	-.7902	.3401	-.5259	-.1751	-1.0628	-1.6909
Slovenia	SVN	70500081	70505550	1	-1.091	-1.1019	-.5034	.7113	-1.5718	-1.6678	-.2821	-.9299
Slovenia	SVN	70500081	70500968	1	-1.6123	-1.5407	-.0413	.4497	-.1272	.2964	.1357	-1.2412
Slovenia	SVN	70500081	70506456	1	-1.6185	-.0862	.0226	1.2225	.0258	1.5721	.5755	.1216
Slovenia	SVN	70500081	70501893	1	-.5506	1.3939	-.7638	-.046	.1512	.1033	.0256	-1.4399
Slovenia	SVN	70500081	70500571	1	-.9859	-.0862	-1.6877	.1576	.4395	-.7368	-2.1355	-1.6026
Slovenia	SVN	70500081	70505236	1	.234	-.9363	-.5034	.4667	-.2673	.1616	-.6852	-.943
Slovenia	SVN	70500081	70504354	0	-.9798	-1.3452	.0226	1.2836	-.0408	1.0062	-.0723	-1.1252
Slovenia	SVN	70500081	70506843	0	-.3249	1.3403	.4173	.3563	.7757	.256	.8038	.4994
Slovenia	SVN	70500081	70506028	0	.0272	-1.3452	.0226	.6637	-1.048	-.4817	.5755	.1216
Slovenia	SVN	70500081	70505731	0	.7746	-.2479	-1.1926	.3465	-.3986	-.568	-.1727	-1.1252
Slovenia	SVN	70500081	70505317	0	.1479	-1.2189	-.9551	1.1834	-.7602	-.2979	.5755	.1216
Slovenia	SVN	70500081	70502848	0	-.4678	-1.1085	-.4806	-1.0059	-1.0634	-.7433	-.0553	-.4607
Slovenia	SVN	70500081	70502007	0	-1.1071	-.4174	.0226	-.6361	-.1503	.4657	.3482	-.1563
Slovenia	SVN	70500082	70506386	1	-.2786	-.2479	.0226	.9945	-.4586	-.3473	.5755	-.4607
Slovenia	SVN	70500083	70502452	1	.1812	-.0862	-1.1926	.1053	-.6135	-.4959	-.2301	-1.2412
Slovenia	SVN	70500083	70500462	1	-.2667	-.7353	-1.3005	.6756	-.3141	.1291	-.6852	-2.5027
Slovenia	SVN	70500083	70505202	1	-.6487	-.9399	.289	-.0336	-1.2191	.0641	-.4693	-.3297
Slovenia	SVN	70500083	70503316	1	-.7346	-.1827	-.691	-.1808	-.0738	.3079	-2.1355	-.9299
Slovenia	SVN	70500083	70506283	1	1.178	-1.3452	-.6863	.8861	-.1434	.515	.4137	-.4622
Slovenia	SVN	70500083	70502160	1	-.3215	.879	-.1587	-.0687	-.4474	.0068	.5755	.5295
Slovenia	SVN	70500083	70503222	1	-.4788	-.4343	-1.3325	-.0346	-1.0881	-1.0529	-.3206	-1.4991
Slovenia	SVN	70500083	70502041	1	.6936	-.0862	.0226	.404227713678922	.4517	.195965535805272	-.160967357242728	-.8936
Slovenia	SVN	70500083	70501711	1	.4274	1.4954	-.5544	.4476	.6929	.5105	.5755	-.7496
Slovenia	SVN	70500083	70505509	1	.5247	-.7353	.0226	.3666	-.2679	.8208	.3482	.1216
Slovenia	SVN	70500083	70504946	1	-.8784	1.7162	.0226	-.2387	-.4292	.3464	.1701	.0484
Slovenia	SVN	70500083	70503680	1	-.8997	-.2334	-.2943	.0856	-.2898	-.7093	.5755	-.2432
Slovenia	SVN	70500083	70506029	1	-.8663	-.0862	.0226	1.7985	1.0195	-1.6678	.5755	-.1563
Slovenia	SVN	70500083	70500166	1	-.4733	.168	.4173	-2.6893	-.2908	-.1939	.1701	-1.1252
Slovenia	SVN	70500083	70504387	1	.6294	-.7221	.0226	.2341	-.741	-1.0529	-2.1355	-1.236
Slovenia	SVN	70500083	70506697	1	.218	-.4314	.8348	.0782	-.7198	-1.2919	.1701	-.1563
Slovenia	SVN	70500083	70501255	1	-.9121	-.0994	-.3802	1.2377	-.4834	.9155	-1.0571	-.959
Slovenia	SVN	70500083	70500930	1	-.6977	-.2842	-1.2321	.0683	-1.103	-1.6678	-.3304	-1.1405
Slovenia	SVN	70500083	70504729	0	-.0222	.7763	1.1657	-.6212	-.2475	-1.6678	-.5208	.7435
Slovenia	SVN	70500083	70505074	0	-1.0248	1.7162	1.9359	.5454	.1804	-1.6678	.9628	.5823
Slovenia	SVN	70500084	70505103	1	.1774	-1.1901	-1.4197	-.0823	-.831	.6506	-.6421	-1.5059
Slovenia	SVN	70500085	70502053	1	-.4685	-.170184368289978	-.0187794749704131	.137306712895762	-.104348452626427	.0678728677764184	.0244086406587614	-.224
Slovenia	SVN	70500085	70500159	1	-.7414	.606063371098649	1.9737	.9443	-.1942	.8455	.829799535266923	.5217
Slovenia	SVN	70500085	70506470	1	-.3176	-1.5102	-1.9313	.3362	-.4741	-.8849	-2.1355	-1.7277
Slovenia	SVN	70500085	70502502	1	-.9574	.9535	1.9359	.7303	.053	1.4673	1.8085	-.2201
Slovenia	SVN	70500085	70501870	1	-.8935	.6395	1.9359	-.3206	-.1707	1.4673	.8038	.557
Slovenia	SVN	70500085	70504964	1	-.0926	-.6493	-.6843	.1053	-1.9195	.1957	.582	-1.1252
Slovenia	SVN	70500085	70505904	1	-1.0291	-.2662	-.9607	-.1201	-.7858	.1029	-.6852	-.959
Slovenia	SVN	70500085	70506434	1	-1.1551	-.0862	.0226	1.0189	-.6153	.5656	.5755	.388
Slovenia	SVN	70500085	70506421	0	1.8104	-1.6903	-.8958	.8287	4.8357	1.3105	1.48	-.6762
Slovenia	SVN	70500085	70505179	0	.8708	-.4314	-.3802	-.0622	-.8332	-1.6678	-.1972	-.7108
Slovenia	SVN	70500085	70500262	0	-.0033	-.8343	-1.231	.429661815596625	-.139	.9067	-.7026	-.9069
Slovenia	SVN	70500085	70506412	0	-1.0045	-.2662	1.9359	.4888	1.2353	.4821	.5755	.4385
Slovenia	SVN	70500086	70501071	1	.96	-.2662	-1.0611	-.7732	-.4746	-1.6678	-.6852	-.2503
Slovenia	SVN	70500086	70505111	1	.2366	2.6352	1.1752	-.2849	.1349	-.2544	2.4277	.4725
Slovenia	SVN	70500086	70505222	1	.9383	-.4314	.1386	.3615	-.1181	.4644	-1.0722	-.4607
Slovenia	SVN	70500086	70506615	1	1.7321	-.7221	.4173	.1349	-.8172	-.1117	.1701	-.3297
Slovenia	SVN	70500086	70503185	1	.8565	-1.0303	-1.4242	-.0899	-.8386	-1.6678	-.1722	-1.4694
Slovenia	SVN	70500086	70506589	1	-.6511	.468	-.5034	-.8106	-.6581	-.1968	-.2004	-.1563
Slovenia	SVN	70500086	70500384	1	.5781	-1.2885	-1.1657	-.0324	-.441	-.5979	-.5603	-1.4694
Slovenia	SVN	70500086	70501898	1	-.3035	-.59	.0226	.2621	.0023	.444	-.2821	-.4607
Slovenia	SVN	70500086	70501260	1	1.596	-.1167	-.1119	.4404	.2425	.2195	.0154	-.2201
Slovenia	SVN	70500086	70502567	1	.9991	-.6562	1.1381	-.8975	-.0231	.0774	.1747	.0484
Slovenia	SVN	70500086	70502336	1	.0908	.3128	.5764	-.1614	-.4048	-.8849	-.3876	.1216
Slovenia	SVN	70500086	70503901	1	1.1746	-.891	.6496	-.1847	-.6325	-.2418	.5755	.1216
Slovenia	SVN	70500086	70502782	1	.8932	.9535	-.7704	.8582	-.1107	.5228	1.0854	-.6544
Slovenia	SVN	70500086	70500575	1	-.818	.215	-.1587	-.0422	-.061	.1749	.1693	-.5251
Slovenia	SVN	70500086	70500215	1	-1.3202	.0634	-.7836	.7454	-.2618	.7556	.5755	-.5912
Slovenia	SVN	70500086	70503565	1	.4512	-.103299345214191	.0873678978039387	.200234533258433	-.0289241378868698	.0845684055796661	.0562909793463668	-.0959682672928034
Slovenia	SVN	70500086	70502016	1	.6066	.67	-.3802	.2472	-.1455	-.7368	.0256	-.9299
Slovenia	SVN	70500086	70501827	1	-1.0127	-.0862	.0226	1.2995	1.0761	3.6292	.5755	.1216
Slovenia	SVN	70500086	70506259	1	1.0894	-.4516	-1.8395	.7361	-.2935	.1957	-.8627	-.945
Slovenia	SVN	70500086	70505641	0	1.0143	-.7087	.0226	-.8862	-.3187	-1.6678	.5755	.1216
Slovenia	SVN	70500086	70503170	0	-.1735	-.5994	-.1587	-.0604	-.7167	-.5309	-.3237	-.6959
Slovenia	SVN	70500086	70503594	0	.8018	-.0862	-.6587	-.4274	-.5422	-.1709	.1648	.1907
Slovenia	SVN	70500086	70501019	0	-.5559	-1.2209	1.4187	.4683	-.3397	-.4223	.5755	1.1508
Slovenia	SVN	70500086	70500607	0	.8551	-.0862	.0226	.3373	2.0663	1.2983	2.4277	.9883
Slovenia	SVN	70500086	70506338	0	1.1942	-.2662	-.829	-.2843	-.453	-.801	-.0553	-.2201
Slovenia	SVN	70500086	70506262	0	1.4416	.631	1.9359	-.131	-.4266	-.006	-.4748	2.0955
Slovenia	SVN	70500086	70502521	0	.7959	-.6593	-.5907	.0008	1.2975	.5013	.5755	.1216
Slovenia	SVN	70500087	70501210	1	-1.4839	-.4938	-.7183	-.6014	-1.12	-1.6678	-.5832	-1.3027
Slovenia	SVN	70500087	70501560	1	-.3483	-1.2516	-2.1689	-.2559	-.7332	.4432	-.454	-1.775
Slovenia	SVN	70500087	70506835	1	.1556	-1.3534	-1.5179	-.4067	-.7535	-1.6678	-1.5537	-1.775
Slovenia	SVN	70500087	70505256	0	.5375	-.2662	.0226	-.2541	.0054	.1257	.1922	-.7317
Slovenia	SVN	70500088	70502841	1	.8669	-.0850843587491201	.116692237755312	.222594868100282	-.00728006634471093	.0850912833489027	.0558510266558287	-.0651794857290097
Slovenia	SVN	70500088	70504497	1	-.2697	-.134887470647602	.0365141170222565	.16145761387549	-.0664589254133127	.0836616396815601	.0570539379574057	-.149361658270284
Slovenia	SVN	70500088	70500534	0	.1681	-.115704114683186	.0673974367978432	.185006698777491	-.0436641827595789	.0842123153788701	.0565905959128602	-.116936042276469
Slovenia	SVN	70500088	70505097	0	.419	-.104710272720025	.0850964430374383	.198502508283914	-.0306006813164043	.0845279036211157	.0563250579526581	-.0983531572768163
Slovenia	SVN	70500089	70500052	1	-.9659	.1958	-.5373	1.0514	.7328	1.0969	.5172	-.4377
Slovenia	SVN	70500089	70501934	0	-1.0182	-.9363	-.6995	.7782	1.1229	.8544	-.3733	-.1563
Slovenia	SVN	70500089	70503348	0	.6692	-.2662	.0226	.3432	-.1358	1.1681	.5755	.1216
Slovenia	SVN	70500089	70502360	0	-1.4857	-1.2115	-1.0611	-.0145	-1.5563	.3309	-.4948	-1.1252
Slovenia	SVN	70500089	70505387	0	-.039	-.332	.514	.9328	-.002	.891	.1263	-.9122
Slovenia	SVN	70500089	70506142	0	-.1565	.9349	.0226	1.0266	.5212	1.5105	.075	-.7108
Slovenia	SVN	70500089	70502713	0	.4888	-.4203	.0226	-.3043	.0968	-.2858	.5755	.1216
Slovenia	SVN	70500089	70506679	0	.4125	2.6352	1.9359	.0315	.907	.8059	1.0854	1.2147
Slovenia	SVN	70500089	70502715	0	.7026	-.4426	.9268	.5245	.2371	1.0062	1.231	1.4234
Slovenia	SVN	70500089	70502881	0	-.1278	-.0862	1.9359	-.5778	-.2452	-1.6678	-.4948	-2.5027
Slovenia	SVN	70500089	70503071	0	.326	-.9316	-.7445	.4147	-.5596	1.345	-.747	.0729
Slovenia	SVN	70500089	70503570	0	-.8961	.0666	.4173	-.0558	.0371	.2172	-.3763	.1216
Slovenia	SVN	70500089	70500576	0	-.7958	.474	1.9359	.8498	2.0181	1.0894	2.4277	1.2841
Slovenia	SVN	70500089	70502151	0	-.7853	-.2662	1.9359	-2.0365	-.6455	-.159	-.4771	.1216
Slovenia	SVN	70500089	70505177	0	.7311	-.0862	.0226	3.6039	2.3669	.1529	.5755	.1216
Slovenia	SVN	70500089	70507023	0	.1233	1.3403	1.9359	1.254	.8517	1.5571	2.4277	2.0955
Slovenia	SVN	70500089	70501023	0	.173	-.103	.0226	.2573	.2794	.4751	.075	.1216
Slovenia	SVN	70500089	70506725	0	-.8487	.6492	.4173	.0465	.2812	.7386	-.0823	.1959
Slovenia	SVN	70500089	70500146	0	-.0786	.0308	-.6097	1.8226	.0598	-1.6678	.5755	.1216
Slovenia	SVN	70500089	70501005	0	1.3456	1.0919	1.9359	-.6295	-.1122	.3902	1.2107	2.0955
Slovenia	SVN	70500089	70502649	0	-.0241	-.2479	.0226	.6407	1.9325	1.6642	.5755	.1216
Slovenia	SVN	70500089	70501844	0	-.8867	-.4314	.0226	-.0181	-.7638	-.0615	.3482	.1216
Slovenia	SVN	70500089	70505827	0	.8021	2.6352	1.9359	.7113	4.8357	.7716	2.4277	2.0955
Slovenia	SVN	70500089	70503893	0	-.7129	-.0862	.0226	1.2805	.9377	1.0121	.5755	.1216
Slovenia	SVN	70500089	70502011	0	-.4389	-.103	.0226	-.1183	-.3309	-.2607	.1922	.7627
Slovenia	SVN	70500089	70504617	0	-.9589	.4546	.4173	-.1277	-.0566	.1717	.8038	.1216
Slovenia	SVN	70500089	70502609	0	.3582	.2621	1.9359	.3966	-.6116	.7913	1.802	1.1232
Slovenia	SVN	70500089	70502229	0	.5037	1.4003	.0226	.352	-.1565	3.6292	-2.1355	2.0955
Slovenia	SVN	70500090	70503447	0	-.3579	-.566	-1.2444	.5491	2.4817	1.4631	.0154	-.593
Slovenia	SVN	70500090	70501902	0	.0195	-.8893	.0226	-.43	-.546	-1.0529	-.6852	-.1563
Slovenia	SVN	70500090	70503923	0	-.568	-1.0271	-.8826	.8268	-.3162	.9565	-.7693	-1.2412
Slovenia	SVN	70500091	70503618	1	-1.0322	-.4136	.0226	.9008	-1.337	-.9484	.5755	.1216
Slovenia	SVN	70500091	70501534	1	.8036	.0502	.8116	-.0208	-.2828	-.475	.2344	.1238
Slovenia	SVN	70500091	70502435	1	-.5532	-.0862	.0226	-.3178	.2796	-1.6678	.5755	-.5093
Slovenia	SVN	70500091	70507111	1	.7371	-.7221	.6496	.4136	-.3724	.9891	.5755	.1216
Slovenia	SVN	70500091	70501498	1	.0631	-.8379	-1.1926	.3421	-.0982	.5083	-1.2871	-.8802
Slovenia	SVN	70500091	70500640	1	-1.5164	-.7318	-1.5179	-.5798	-.9072	-.4753	-1.305	-.9136
Slovenia	SVN	70500091	70504500	1	-.8358	-1.1801	.0226	-.3876	-.2538	.0519	-.0553	-.9299
Slovenia	SVN	70500091	70503576	1	-.6654	-1.175	-1.1926	-.9021	-1.0838	-.4753	-.3733	-.7639
Slovenia	SVN	70500091	70505845	1	-.0109	-.123547469451643	.0547704056424526	.17537836118622	-.0529840980976747	.0839871647397233	.0567800390969023	-.130193660510578
Slovenia	SVN	70500091	70500636	1	-.8773	-.0862	-.227	.465149669484921	.4851	.4394	.5755	.0398
Slovenia	SVN	70500091	70504604	1	-.9678	.1549	1.1752	1.152	.1225	.611	.5755	2.0955
Slovenia	SVN	70500091	70500962	1	.2379	-.145306329015805	.0436552949558071	.112546060685722	-.104539838104398	-.0648	.00952214921568655	-.144732365551889
Slovenia	SVN	70500091	70503454	1	-.1369	-.59	.0226	-.1162	-.2	-.1258	-1.2835	-.1563
Slovenia	SVN	70500091	70502623	0	.8958	-2.9627	.0226	.1053	-3.7095	-1.6678	.5755	-1.1252
Slovenia	SVN	70500091	70505626	0	1.6156	-1.9174	-2.664	-2.6893	-3.7095	-.7368	-2.1355	-2.5027
Slovenia	SVN	70500091	70502888	0	-.9857	-.4174	.0226	-.8511	.0352	.0809	.5755	.1216
Slovenia	SVN	70500091	70502849	0	.1549	-.116282507325329	.0664662814277251	.184296676117129	-.0443514614325558	.0841957120915141	.056604566024756	-.117913699040102
Slovenia	SVN	70500091	70505487	0	-.4313	-.59	.0226	3.6039	-1.3744	1.5721	.5755	.1216
Slovenia	SVN	70500091	70501763	0	-.8689	-2.9627	-2.664	-2.6893	-.0408	-.2533	.5755	-1.1252
Slovenia	SVN	70500091	70505076	0	.0097	1.1576	-1.2567	.6697	.1594	-.0207	.5755	-.806
Slovenia	SVN	70500091	70507235	0	.8637	-2.9627	.4548	.6333	-.3396	-1.6678	-.6852	-1.3454
Slovenia	SVN	70500091	70500856	0	.777	-.8305	-.8627	.081	.0913	-1.6678	-.1727	-.7887
Slovenia	SVN	70500091	70500318	0	1.1067	2.6352	1.9359	3.6039	4.8357	3.6292	2.4277	2.0955
Slovenia	SVN	70500091	70504858	0	.2372	-.2479	.0226	-.3987	-.2527	-1.0529	-.5832	.1216
Slovenia	SVN	70500091	70500044	0	-1.1145	-1.1314	-.7183	.4094	-.2724	.7265	.5755	-.5711
Slovenia	SVN	70500091	70504293	0	-1.0297	-.4314	-.6315	.1053	-.1595	-1.6678	-.6852	-.9299
Slovenia	SVN	70500091	70501349	0	-.4089	-.2366	-.9607	-.0364	-.3309	-1.6291	-.6454	-.1563
Slovenia	SVN	70500092	70501568	1	.5744	-.428	-.227	.7402	.5653	.988	.5755	-.1563
Slovenia	SVN	70500092	70503911	1	.5016	-.0356	1.9359	.6961	-.4266	.3885	.1701	-.9299
Slovenia	SVN	70500092	70504276	1	-.9752	-.1588	.3461	-.3668	-.6915	-1.3198	-.4948	-.587
Slovenia	SVN	70500092	70506542	1	-.5496	.4435	.4173	.1415	.3565	.3307	.3482	-.0867
Slovenia	SVN	70500092	70500091	1	-.9426	-.8036	-.6843	.711	-.6585	.1663	-.8709	-2.5027
Slovenia	SVN	70500092	70502096	1	-.6145	1.3039	-1.2374	-.0462	-.7205	.1957	-.6852	-1.6557
Slovenia	SVN	70500092	70504928	1	-.8039	2.6352	.0226	-.1856	-.4133	-.8768	-2.1355	-.1563
Slovenia	SVN	70500092	70503679	1	-.7494	-.0862	.0226	.8027	-.0697	1.0534	.5755	-.959
Slovenia	SVN	70500092	70507147	1	-.2972	.3289	.0226	.1381	-.4864	.3822	-.1689	-.1563
Slovenia	SVN	70500092	70502968	1	.6157	-.2662	.0226	.0993	-.2819	.5585	-.0553	-.7887
Slovenia	SVN	70500092	70502977	1	-.6139	.3289	.1386	.1302	-.7019	.2758	-.4948	-.6912
Slovenia	SVN	70500092	70500421	1	-.151	1.3403	1.4967	.6578	.4349	.3776	-.1276	.8806
Slovenia	SVN	70500092	70503879	1	-1.0494	.9349	.8348	-.1595	.1686	.3632	.7339	-.8198
Slovenia	SVN	70500092	70505066	1	.7052	-.0862	.0226	.3653	.071	.712	-.1021	.1216
Slovenia	SVN	70500093	70501929	1	-.8752	.3787	.0226	-.4779	-.0734	-.0898	.075	-.1563
Slovenia	SVN	70500093	70500648	1	.5755	-.0071	-1.1926	.1053	-.9291	.4394	.5755	.1216
Slovenia	SVN	70500093	70502163	1	.7075	-1.1142	-.4876	.9865	.5138	1.2838	-.0638630939340688	-.567
Slovenia	SVN	70500093	70500395	1	.1265	-.8502	-.2737	.5192	-2.1406	1.7161	-.9729	-.3917
Slovenia	SVN	70500093	70505760	1	.761	-1.3452	-1.1926	-2.6893	-.9291	.4394	-.6852	-1.1252
Slovenia	SVN	70500093	70506444	1	.7696	-1.3452	-1.14478986816611	-.543909774130344	-1.08673112710085	-.765578826685425	-2.1355	-1.35761580712916
Slovenia	SVN	70500093	70503782	1	-.9357	.1305	.285001267546482	.328569272200497	.167618235242006	.3349	.5755	.106016029069479
Slovenia	SVN	70500093	70503735	1	1.0828	-.0756241336401263	.131922271422624	.234208041764837	.00396110528375214	.0853628477231586	.0556225306589869	-.0491888724511096
Slovenia	SVN	70500093	70500747	1	-.187	-2.9627	.0226	-.7415	-1.4118	-.1817	-.6852	.1216
Slovenia	SVN	70500093	70502818	0	1.7586	2.6352	1.8045	3.6039	4.6924	3.6292	2.4277	.1216
Slovenia	SVN	70500093	70500863	0	-.5144	-.145609643339454	.0192524716383231	.148295299861055	-.0791996141464527	.0833538499530728	.0573129141983839	-.167485340850656
Slovenia	SVN	70500093	70506190	0	-.2743	-.135089031719865	.0361896234841851	.161210181736273	-.0666984316175319	.0836558536874815	.057058806329733	-.149702356839429
Slovenia	SVN	70500093	70505440	0	.9157	-.0829460586781664	.12013469094181	.225219800359802	-.00473921791734179	.0851526651991282	.0557993795754865	-.0615651182998225
Slovenia	SVN	70500093	70503940	0	-.0932	-2.9627	-2.664	-2.6893	-3.7095	-1.6678	-2.1355	-2.5027
Slovenia	SVN	70500093	70505931	0	-.5032	-.0862	.0226	1.2288	.4016	1.144	-.0553	.1216
Slovenia	SVN	70500093	70504495	0	.2335	-.112838442047113	.0720108884043379	.188524538322011	-.0402590293343752	.0842945771207707	.0565213803584672	-.112092197402108
Slovenia	SVN	70500093	70501799	0	-1.1873	.3317	1.4967	.6386	.648	.156	1.3958	2.0955
Slovenia	SVN	70500093	70502108	0	.6371	.1852	.0226	.3118	1.0328	1.5721	.5755	-.1563
Slovenia	SVN	70500093	70501370	0	1.5719	.303347861597763	.488954372650611	.857165912025101	.8673	1.0062	.466476339094487	.34109036047202
Slovenia	SVN	70500093	70501187	0	.3215	-.0862	1.9359	.7113	-.0855	1.5721	.5755	.1216
Slovenia	SVN	70500093	70502550	0	-.0515	-.0862	.0226	.7113	-.0122	1.5721	.5755	.1216
Slovenia	SVN	70500093	70504284	0	.2552	-.111887599597529	.0735416513991534	.189691772543969	-.0391291848492541	.0843218719189243	.0564984143411838	-.110484988934621
Slovenia	SVN	70500094	70503936	1	-.2214	-.4516	.0226	.2891	-.2716	-.238	.1693	-.7317
Slovenia	SVN	70500094	70503437	1	-.8887	-.3305	.0226	.2257	-.5845	.4502	.3482	-.4607
Slovenia	SVN	70500094	70503487	1	-.5601	-1.2858	-1.4747	-.1261	-1.5901	-.421	-.6852	-2.5027
Slovenia	SVN	70500094	70504461	1	.4903	1.3403	.0226	.071	.2577	.7244	-.0987	-.3297
Slovenia	SVN	70500094	70507038	1	.7771	-1.0212	-.7902	-.1156	-.6871	-.1409	.0256	-.959
Slovenia	SVN	70500094	70501158	1	.296	.6606	1.1381	.2229	-.438	-.8437	.7017	-.4343
Slovenia	SVN	70500094	70500884	1	.8615	-.5717	.0226	1.042	.2945	.5803	.5755	.1216
Slovenia	SVN	70500094	70505934	1	.6409	-.5994	.6496	-.2203	-.7655	.3797	-.6852	-.4607
Slovenia	SVN	70500094	70504679	1	-.3368	2.6352	.4173	.4116	.6449	.4707	-.2821	.4725
Slovenia	SVN	70500094	70500028	1	-.0329	-.4314	-.5544	.0963	-.0587	-.4427	-.414	-.5912
Slovenia	SVN	70500094	70501529	1	.0447	-.5743	-.7249	.7113	-.0408	1.0062	.0447	-.5251
Slovenia	SVN	70500094	70506426	1	.1277	.3815	-.5544	-.2771	-1.0654	.3592	-2.1355	-1.7277
Slovenia	SVN	70500094	70503575	1	-.2859	-.59	.0226	-.6135	-.7485	.1848	-.4771	-.2432
Slovenia	SVN	70500094	70502037	1	-.6582	-.8419	1.1752	-.0027	-.7979	.5534	-.4771	.6905
Slovenia	SVN	70500094	70502746	0	-.4079	-.0966	1.9359	-.7943	-1.3162	-.5309	1.6922	2.0955
Slovenia	SVN	70500094	70503604	0	-.6578	1.3403	.0226	.7113	.2417	.8446	.5755	-.3297
Slovenia	SVN	70500094	70502391	0	.3102	.9166	1.0929	1.0894	1.1345	1.2629	1.8085	-.3572
Slovenia	SVN	70500094	70505686	0	.3429	.5128	.0226	-.163	.4259	.0836	.5722	-.1563
Slovenia	SVN	70500094	70505792	0	1.406	-.0862	.0226	-.1435	-1.9583	.7331	.1648	-.222
Slovenia	SVN	70500094	70505341	0	.34	-.2479	1.9359	.946	.9271	1.5721	.5755	.1216
Slovenia	SVN	70500094	70500553	0	1.129	-.0862	-.3802	.4518	-.0408	-.7368	-.0857	-.5093
Slovenia	SVN	70500094	70504241	0	-.663	2.6352	1.9359	3.6039	4.8357	3.5678	2.4277	2.0955
Slovenia	SVN	70500094	70504614	0	-.2381	-.6593	.0226	.1414	-.9588	.3564	.5755	-.1563
Slovenia	SVN	70500094	70501156	0	-.0469	.0666	-.227	-.2723	.6619	-1.6678	-.4805	-.1563
Slovenia	SVN	70500094	70504949	0	-.6291	.2532	.4437	.8739	1.2504	-1.6678	-1.7719	2.0955
Slovenia	SVN	70500094	70500302	0	.3605	-1.1801	-1.1926	.4481	-.5972	.414	-1.166	-1.9384
Slovenia	SVN	70500094	70501606	0	-.0305	1.127	-.1587	-.3463	.5852	-.1837	-.2673	.9339
Slovenia	SVN	70500094	70500234	0	-.0516	.5141	1.9359	-.8629	.4056	.5906	1.309	1.515
Slovenia	SVN	70500095	70503713	1	-.4502	-.5994	-.3802	.1064	-.044	-.0625	-.2852	-.5251
Slovenia	SVN	70500095	70506778	1	.4838	2.6352	1.4967	-.0962	1.2754	.2389	1.836	2.0955
Slovenia	SVN	70500095	70501119	1	-.7055	-1.1337	.0226	-1.1025	-.9063	-1.6678	-.0553	-.1563
Slovenia	SVN	70500095	70501479	1	.1907	-.59	-1.0611	-1.2005	-.9556	-.385	-.2821	-.5251
Slovenia	SVN	70500095	70504453	1	1.308	-.2662	1.4967	-.2244	.4552	-.4207	1.2223	2.0955
Slovenia	SVN	70500095	70505663	1	.7125	.3875	-.4806	-.7345	-.6742	-1.6678	-.4948	-1.7277
Slovenia	SVN	70500095	70500691	1	.3827	-.2548	.7162	.1594	-.5231	.3808	-.5847	-.7496
Slovenia	SVN	70500095	70506077	1	.0339	-.0764	-.9624	.2701	-.0406	-1.0529	-.3086	-.9299
Slovenia	SVN	70500095	70505070	1	.5882	-1.0744	-1.9313	-.496	-1.7017	-.7054	-1.2871	-1.4637
Slovenia	SVN	70500095	70501293	1	-.3785	-.2662	.0226	-.0012	-.5933	-.2436	-.532	-2.5027
Slovenia	SVN	70500095	70506868	1	.475	-.983	.7162	.3872	.487	1.7749	.0221	-.9299
Slovenia	SVN	70500095	70502295	1	-.4943	.788	.8348	-.2921	.05	.3032	-.3086	.839
Slovenia	SVN	70500095	70501561	1	-.4377	-.0862	.0226	1.0088	.8002	.3957	-1.0753	-.8578
Slovenia	SVN	70500095	70504408	1	.2158	-.0862	-.3802	.1482	-.2835	.0165	.1693	-.4607
Slovenia	SVN	70500095	70500073	1	-.123	.1945	-1.1075	-.2081	-.5467	.4394	.5826	-1.2412
Slovenia	SVN	70500095	70506166	1	-.7783	-.2662	.9192	.5215	.3806	-.7847	-.5208	.1216
Slovenia	SVN	70500095	70503424	1	-.7893	-.2662	-.7902	.0544	-.4277	.3497	-.216	-1.0169
Slovenia	SVN	70500095	70503429	1	.3419	-.59	.0226	-1.1509	-.601	-.7433	-.6852	-.6774
Slovenia	SVN	70500095	70507102	0	.2605	.5228	-.6315	-.5408	.0865	-.5976	.1693	-.4607
Slovenia	SVN	70500095	70505741	0	.2429	-.891	-.4728	-1.012	-.959	-1.2919	.5755	-1.1252
Slovenia	SVN	70500095	70504786	0	1.3258	.7946	-.5544	-.3943	-.0911	-1.6678	-.6852	.1216
Slovenia	SVN	70500095	70501786	0	1.5366	.631	1.9359	-1.2502	-.2933	-1.6678	.5755	.1216
Slovenia	SVN	70500095	70506080	0	.3744	-.59	.0226	.4507	-.4833	-.0798	-.6852	-.6158
Slovenia	SVN	70500095	70504390	0	.6382	-.4314	-.227	.5875	.1211	.9865	.0256	-.1563
Slovenia	SVN	70500095	70504258	0	-1.0976	-.171164081892327	-.0218876656232625	.116925207775977	-.109564835516159	.0826202865298859	.0579301391421457	-.210679994225696
Slovenia	SVN	70500095	70506091	0	-.0756925867958272	-.126386526684077	.0501998022228478	.171893194152243	-.0563576256031123	.0839056670172146	.0568486118005053	-.134992517382866
Slovenia	SVN	70500095	70504621	0	-.4729	.8079	.0226	.1149	.1831	.0699	-.176	-.2503
Slovenia	SVN	70500095	70506782	0	.5684	-.5874	-1.1592	-.5952	-.9914	-.8849	-1.5596	-.9933
Slovenia	SVN	70500096	70504678	0	-1.1484	-.0862	1.9359	-1.2502	.5303	.0589	.5755	1.4234
Slovenia	SVN	70500096	70503282	0	.2575	-.111786819061398	.0737038981681892	.189815488613578	-.0390094317471444	.0843247649159636	.0564959801550202	-.110314639650049
Slovenia	SVN	70500096	70503181	0	-.4789	-.144054117673084	.0217567152473531	.150204830500664	-.0773512510486739	.0833985027334622	.0572753430641186	-.164856036675735
Slovenia	SVN	70500096	70501087	0	.3237	-.0862	.0226	.5188	.3017	-1.6678	.5755	.1216
Slovenia	SVN	70500096	70501774	0	-.709	.96	.3461	-1.7891	-.3478	-1.0529	2.4277	1.2147
Slovenia	SVN	70500096	70501533	0	-1.2334	-.2479	.0226	-.0967	-.3965	-.7368	.5755	.1216
Slovenia	SVN	70500096	70507155	0	.0548	1.0919	1.9359	.905	.5576	-1.5666	.6356	2.0955
Slovenia	SVN	70500096	70500122	0	-.6892	2.6352	-.6843	3.6039	.3134	.4394	.5755	.1216
Slovenia	SVN	70500096	70503461	0	-.9285	.792	-.6315	.44	-.4427	-1.3198	-.4575	-.1563
Slovenia	SVN	70500096	70505245	0	-.5649	.2607	.0226	.2775	.6299	-.8849	.5755	-.4607
Slovenia	SVN	70500096	70506592	0	-1.2158	.2718	.8038	.334	-.2526	-1.6678	.9628	.3899
Slovenia	SVN	70500096	70505050	0	-1.0285	-.0862	1.0433	3.6039	.5211	1.5721	.4251	.2525
Slovenia	SVN	70500096	70504883	0	-1.0268	-.168061794084468	-.0168932868199013	.1207335111361	-.105878522633829	.0827093405257049	.0578552085419771	-.205436198857122
Slovenia	SVN	70500096	70504305	0	-.7535	-.156086437334639	.00238586186595494	.135434207581319	-.0916487301092388	.0830531040434638	.0575659637252245	-.185194259955546
Slovenia	SVN	70500096	70500831	0	-1.0714	-.0862	.0226	.7113	.337625804523277	1.0062	.5755	.1216
Slovenia	SVN	70500096	70500641	0	-1.1447	-1.1408	.0226	-.2333	-.3785	-.6905	-.2704	-.411
Slovenia	SVN	70500096	70506183	0	-1.0016	-.6593	-.4728	.7113	.8277	.414	.1693	.1216
Slovenia	SVN	70500096	70506302	0	-.8856	-.0862	.0226	-.7413	-.1496	-.5531	.0447	-.1563
Slovenia	SVN	70500096	70505208	0	-.9249	-.2662	-.227	-1.0152	-1.1997	-1.6678	.5755	-.5251
Slovenia	SVN	70500096	70500669	0	-1.3699	-1.175	-1.1926	1.0616	-.8902	-1.6678	-.4801	-1.1252
Slovenia	SVN	70500096	70503826	0	-1.1151	-.0862	.0226	.419	.0908	-.6274	.5755	-.8947
Slovenia	SVN	70500096	70504260	0	-.9555	.3926	-.2614	.1491	-.7034	-.2408	.274	.4794
Slovenia	SVN	70500096	70505595	0	.7104	-.0862	1.9359	.777476722779432	.672339323963909	1.0654	.886250689220626	1.02303297650358
Slovenia	SVN	70500096	70504899	0	-.8305	-2.9627	1.9359	-.1989	4.8357	3.6292	-2.1355	-2.5027
Slovenia	SVN	70500096	70503574	0	-.9581	2.6352	1.9359	3.6039	4.8357	3.6292	2.4277	2.0955
Slovenia	SVN	70500096	70504785	0	-.0538	-.4966	-1.0606	.6485	-.3619	.9164	-.4466	-1.0111
Slovenia	SVN	70500096	70504410	0	-.6984	-.7815	.0226	.2536	.3747	-.8849	.3768	.2286
Slovenia	SVN	70500096	70501895	0	-1.084	2.6352	1.9359	3.6039	4.8357	3.6292	2.4277	2.0955
Slovenia	SVN	70500096	70501267	0	-1.1855	-.4314	.0226	.3289	.505	-.7368	.5755	.1216
Slovenia	SVN	70500097	70506698	1	-.7197	-.2842	.0226	-.35	.0822	-1.0529	-.5444	.3873
Slovenia	SVN	70500097	70502044	1	.2859	-1.2115	-1.3325	-.6329	-.7492	-.2306	-.2821	-.5912
Slovenia	SVN	70500097	70500380	1	-.9724	-.2806	-1.2567	-.5315	-.1043	.2758	-.6852	-.7317
Slovenia	SVN	70500097	70505508	1	-.8585	-.159604682772012	-.00262891734479775	.063	-.085	.0526930651499676	.0496029442729664	-.190298137998716
Slovenia	SVN	70500097	70502712	0	-1.2813	-.59	.0226	.3591	.3078	.393	-.3763	.1216
Slovenia	SVN	70500097	70506554	0	-.9007	-1.0351	1.4967	-.0239	-.5379	.1504	1.1375	1.2841
Slovenia	SVN	70500097	70505802	0	-1.0878	-.4314	-.227	.1392	-.5163	-.9484	.3482	.1216
Slovenia	SVN	70500097	70507008	0	-.2068	-.4314	.4173	.0722	.5779	.2207	-.0823	.1216
Slovenia	SVN	70500097	70500412	0	1.3274	.3678	1.2899	.2674	.9228	-.5309	.3473	1.0431
Slovenia	SVN	70500097	70500803	0	.4966	-.989	.0226	.1294	-.3331	-1.6678	.0447	-.2503
Slovenia	SVN	70500097	70501434	0	-.6107	-.685	-.7638	.4443	-.5305	-.0625	-.1722	-.3297
Slovenia	SVN	70500097	70500736	0	.5601	1.3403	1.9633	.196	1.0723	-1.6678	2.4277	2.0955
Slovenia	SVN	70500097	70500509	0	-.4729	.6321	.0226	.4927	-.4137	.9689	.5755	-.2503
Slovenia	SVN	70500097	70500332	0	.4169	.1997	1.036	.0447	.1808	.3375	.1693	.5553
Slovenia	SVN	70500097	70501559	0	-.3035	-.8977	-.3802	-.4262	-.8731	-.8849	.5755	-.7317
Slovenia	SVN	70500097	70500047	0	.6578	-.6736	-.227	-.2387	-.6931	-.801	.5755	-.3297
Slovenia	SVN	70500097	70505136	0	-.8741	-.0862	-.4728	.2446	-.3257	-.8768	-.6852	-.9299
Slovenia	SVN	70500097	70500777	0	-.7832	.1166	.4173	-.2997	-.1335	-.8849	.5409	.2224
Slovenia	SVN	70500097	70501127	0	-.5412	-.983	-.2934	.7112	-.6894	1.0641	-.216	-.1563
Slovenia	SVN	70500097	70506842	0	-.4667	-.923	.0226	.6481	.8271	.0068	.5755	.1216
Slovenia	SVN	70500097	70504077	0	-.5114	.5859	1.0433	.0128	.1702	.4731	1.1417	.557
Slovenia	SVN	70500097	70504323	0	-.4687	-.8802	-.4806	-.3698	-.0922	.4262	-.5832	-.2201
Slovenia	SVN	70500097	70502837	0	.7614	.631	1.9359	.7113	1.3488	1.0062	2.4277	2.0955
Slovenia	SVN	70500097	70500941	0	1.1617	-.5994	.0226	-.2143	-.22	-1.6678	.5755	-.3856
Slovenia	SVN	70500097	70504657	0	.3179	-.7306	-.3802	-.5723	-.4667	-1.6678	-1.1534	.2286
Slovenia	SVN	70500097	70506948	0	-1.0592	-.7199	-.3802	-1.011	-.9227	-.8768	.5755	.1216
Slovenia	SVN	70500097	70504263	0	.7528	-.5994	.1386	-.8975	-.3434	-.8768	-.3237	.5823
Slovenia	SVN	70500097	70505214	0	.2821	.1852	.4173	.7018	.9818	.1149	.5755	.7627
Slovenia	SVN	70500097	70507223	0	.9235	-.5297	1.1752	-.4174	.2284	-1.6678	.0294390641647693	.346
Slovenia	SVN	70500097	70500335	0	-.0136	-.7353	-1.5179	-.3668	-.4778	-1.6678	-2.1355	-1.7277
Slovenia	SVN	70500098	70503725	1	-.9772	-.0862	.0226	-.2802	.4033	.6637	-.309	.1216
Slovenia	SVN	70500098	70501661	0	.5267	.6464	1.9359	1.2836	.4933	.899	2.4277	2.0955
Slovenia	SVN	70500098	70503800	0	.0491	.9275	.4173	-1.3089	-.5843	-.0403	.8657	-.5292
Slovenia	SVN	70500098	70506377	0	-1.5448	-.5717	-.6843	.7113	.343	1.0062	.0791	-.7639
Slovenia	SVN	70500098	70502862	0	-.4893	-.2479	-1.1926	.7456	-.0408	1.0062	-.2405	-.6585
Slovenia	SVN	70500098	70502143	0	.6487	1.0919	1.9359	-.7911	.5903	-1.6678	2.4277	2.0955
Slovenia	SVN	70500098	70505826	0	-.2645	-.2662	.0226	-.0556	.6114	.3952	.5755	-.1563
Slovenia	SVN	70500098	70505386	0	.4648	.281365582276129	.643626222243912	.474	-.1041	.403528531305872	1.3958	.497085617675809
Slovenia	SVN	70500098	70503964	0	-.149	-.2662	.586	.222	.1395	-.0358	.5755	.1216
Slovenia	SVN	70500098	70500018	0	-.5554	-.4314	.4173	-.0941	.286	.7383	.5755	-.5912
Slovenia	SVN	70500098	70502678	0	-.3278	-.2662	.0226	-.7684	-.559	-.28	.9628	-.8198
Slovenia	SVN	70500098	70502263	0	-.0890798276237918	-.3697	.8348	.1997	.3229	-.5309	1.5037	.3663
Slovenia	SVN	70500098	70501193	0	-.8872	-.59	-.8627	.262	-.0771	-.1278	-.2008	-.7496
Slovenia	SVN	70500098	70504481	0	.0644	.4435	1.9359	-.068	.0958	.8743	.5684	1.515
Slovenia	SVN	70500098	70503615	0	-.2775	.0502	1.4967	.886	1.1872	1.1835	2.0386	2.0955
Slovenia	SVN	70500098	70503396	0	.2321	-.8457	1.9359	-2.6893	-1.2009	-1.6678	-.2432	-.77
Slovenia	SVN	70500098	70504285	0	.4308	.3289	.4173	-.1918	.5182	.939	.8038	.1216
Slovenia	SVN	70500098	70503998	0	1.2442	.1892	-.7002	.753	.9789	1.294	.162	.1628
Slovenia	SVN	70500098	70501956	0	.7816	-.9672	-.8627	.7292	-.1832	.5464	.2344	-.2819
Slovenia	SVN	70500098	70506897	0	-.0144	.7989	1.4967	.5368	.5533	.3201	1.2115	.4777
Slovenia	SVN	70500098	70503409	0	.887	-.2548	.8038	3.6008	.2333	.349	.5755	-.222
Slovenia	SVN	70500098	70506062	0	.7108	.0441	.4173	-.2438	.1471	.2575	.8038	.1959
Slovenia	SVN	70500098	70502002	0	-.2283	-.5874	.0226	.6835	.172	.6456	.075	-.5912
Slovenia	SVN	70500098	70500293	0	-.8488	-.0862	-.5034	-.6336	-.5587	.5252	-.5202	-1.471
Slovenia	SVN	70500098	70504912	0	.268	.4435	1.9359	-.2002	.4225	.5546	-.1566	1.515
Slovenia	SVN	70500098	70506438	0	-.5326	-.0862	.0226	1.194	.7668	1.0062	.5755	.1216
Slovenia	SVN	70500099	70504458	0	.8929	.4457	.7162	-.3796	-.8342	-.1916	1.1375	.8917
Slovenia	SVN	70500099	70505839	0	-.9165	.6321	1.9359	.1581	.2382	.2789	.3473	.0729
Slovenia	SVN	70500099	70506872	0	-.8352	-.9464	-1.4928	-1.0068	-1.6492	-.568	-.1061	-1.6557
Slovenia	SVN	70500100	70502333	0	-.989	1.7162	.4173	1.1763	-.3719	-.7847	.5755	.1216
Slovenia	SVN	70500100	70506982	0	-1.7459	-.5874	.586	-.934	-.7375	-.526	.5755	.1216
Slovenia	SVN	70500100	70507163	0	-.4604	-.0862	.0226	-1.6841	-.3041	.8093	.5755	.1216
Slovenia	SVN	70500100	70506936	0	-1.7003	-.9282	-1.015	1.1659	.2589	1.23	-.396	-1.3151
Slovenia	SVN	70500100	70504253	0	-1.0181	-.817	1.2899	-2.6893	-2.0112	-1.0529	.0154	.1216
Slovenia	SVN	70500100	70504797	0	-.2247	-1.9113	-.6116	.7679	-.1974	.9703	-.8709	-2.5027
Slovenia	SVN	70500101	70502932	0	-.6378	-.0862	-.7573	.0949	-.4776	-1.6678	.075	-1.0296
Slovenia	SVN	70500102	70505334	1	.7372	2.6352	-2.664	-.0343	-.0348	.0231	-.4402	-1.1252
Slovenia	SVN	70500102	70505192	1	.0206	2.6352	-.6097	1.2836	.8779	2.0754	.5755	.1216
Slovenia	SVN	70500102	70504646	1	1.5357	-.2662	.0226	.4467	.8305	.4632	-1.5848	.1216
Slovenia	SVN	70500102	70501511	1	-.6999	-.59	-.691	.7201	.4802	1.5721	.1648	.1216
Slovenia	SVN	70500102	70500790	1	.8686	.7332	1.9359	.5442	.6527	.2321	.8038	1.515
Slovenia	SVN	70500102	70505989	1	-.1081	.1236	-1.3626	-.4311	-.1586	.1138	-.7808	-1.3324
Slovenia	SVN	70500102	70503543	1	-.1875	-.7968	-1.0611	.1814	.2211	.212	-.9759	-.4784
Slovenia	SVN	70500102	70502599	1	.4242	-.1058	.1386	.155	-.0965	-.1652	-.3876	-1.0633
Slovenia	SVN	70500102	70500829	1	.9553	.1403	-.5373	.1682	-1.0856	.5941	-1.2871	-.2955
Slovenia	SVN	70500102	70504130	1	.6792	1.1306	.4173	.2247	-.1519	.4091	.0256	.2546
Slovenia	SVN	70500102	70500487	1	.5867	-.2777	.8038	.0749	.6069	.088	.8038	1.0448
Slovenia	SVN	70500102	70506708	1	-.5967	-.59	-1.0611	-.3043	-.8765	-.7936	-.6852	-1.1252
Slovenia	SVN	70500102	70505113	1	1.247	-.6019	-1.7997	.1424	.0132	-.1282	-2.1355	-1.3017
Slovenia	SVN	70500102	70502368	1	-.2113	.7156	.8348	.9469	.1166	.9189	.3482	-.959
Slovenia	SVN	70500102	70506742	1	-1.0708	-.103	.3461	1.2318	.6851	-.0935	.9628	-.1563
Slovenia	SVN	70500102	70500697	1	-.0883	-.0862	.0226	.7113	.0776	1.0062	.5755	-1.1252
Slovenia	SVN	70500102	70500115	1	.1742	.631	1.9359	.1272	.3761	-.3242	-.73	.9883
Slovenia	SVN	70500102	70500670	1	-.0047	-.6501	-2.664	-2.6893	-.1964	-1.6678	-2.1355	-2.5027
Slovenia	SVN	70500102	70501858	1	-.3473	.5128	-1.2062	.4898	.8506	.3611	-2.1355	-1.112
Slovenia	SVN	70500102	70502915	0	1.2794	-.526297220738101	-.276938750245901	-.29225030839126	-1.1892	-.409292259439562	-.373529717226954	-.48284472586398
Slovenia	SVN	70500102	70500017	0	1.2978	-.0862	.0226	1.2836	.9346	1.5721	.5755	.1216
Slovenia	SVN	70500102	70501976	0	1.1841	-.7815	.0226	.6499	.876	.4728	.0256	.1216
Slovenia	SVN	70500102	70501524	0	.8327	1.1132	1.9359	.7931	.5792	.4214	1.2262	2.0955
Slovenia	SVN	70500102	70507184	0	.6196	-2.9627	-2.664	.7253	-.934	.6951	-.414	-2.5027
Slovenia	SVN	70500102	70504818	0	.0901	-.2741	-.4728	.1053	.1766	.4394	.8382	.0484
Slovenia	SVN	70500103	70503166	0	-.354	.9484	1.4967	.3869	.1656	.8343	1.0854	1.4234
[truncated: 4,407 more rows]
