# Supplementary material for: Antecedents of adolescent students’ ICT self-efficacy: The ICT dataset
Source: Data Brief. 2020 Oct 22;33:106437. doi: 10.1016/j.dib.2020.106437 (PMC7644865; doi:10.1016/j.dib.2020.106437)
Supplement: Supplementary file 2 [file mmc2.zip › Sweden.csv]

CNTRYID	CNT	CNTSCHID	CNTSTUID	ST004D01T	ESCS	INTICT	COMPICT	HOMESCH	ENTUSE	USESCH	SOIAICT	AUTICT
Sweden	SWE	75200001	75201591	1	-.4181	1.4003	-1.6877	-2.6893	-.6435	-.424	-2.1355	-2.5027
Sweden	SWE	75200001	75203627	1	.8979	.468	.7162	.5139	.2606	.999	.9628	.1216
Sweden	SWE	75200001	75202519	1	.3994	.6773	.0226	.9371	-.5202	-.1027	.5858	-.9943
Sweden	SWE	75200001	75201128	1	-.7836	-.4203	-.9607	-.6015	-.843	-.3883	-.414	-.946
Sweden	SWE	75200001	75204446	1	.9837	-.2662	.0226	.0663	-.1204	.1784	-2.1355	-.4607
Sweden	SWE	75200001	75200918	1	-.4154	.5946	1.1657	-.3919	-.4624	.7709	-.6852	-.4607
Sweden	SWE	75200001	75205766	1	-1.0889	.256925617497591	.303619499356715	.4918	.1991	.7194	.5755	.349433184650947
Sweden	SWE	75200001	75206069	1	-1.0112	-.8379	-.7638	-.8106	-.1303	.2603	-2.1355	-2.5027
Sweden	SWE	75200001	75203832	1	.337876676223143	.230485548388141	.260463019777142	.165987682136779	.0638979944924266	.524341874903145	.120613711041521	.177752981419971
Sweden	SWE	75200001	75205424	1	.3055	.227131577958795	.255738975845767	.162178088115155	.0617804480365673	.52217024573171	.118667396854789	.175004040771901
Sweden	SWE	75200001	75200559	1	-.3764	.156492071296391	.156243723936564	.0819424843910182	.0171818327155065	.476432569578819	.0776751827440784	.117107343315987
Sweden	SWE	75200001	75206177	1	.6746	-.0692	.0226	.0901	-.2344	.0944	.5755	.1216
Sweden	SWE	75200001	75206015	1	1.0361	-.0692	.0226	.0099	.2187	.4394	-.216	-.8198
Sweden	SWE	75200001	75201954	1	.7435	.1245	.0226	-.1805	-.7226	-.7054	-.6852	-.7108
Sweden	SWE	75200001	75205400	1	.6793	1.127	.8348	.2994	.4262	.5086	-.8883	2.0955
Sweden	SWE	75200001	75205940	1	1.1678	-.2662	-.5907	-.3405	-.686	-.568	-.4771	.1216
Sweden	SWE	75200001	75204703	1	.3705	1.1352	1.4967	.5293	.4686	.3343	-.3121	2.0955
Sweden	SWE	75200001	75205564	1	1.4825	.3266	.5347	-.1408	-.2373	-.0445	.8038	-.5475
Sweden	SWE	75200001	75202594	1	1.9674	.9526	.8348	-.4615	.1204	.414	1.2498	-.4784
Sweden	SWE	75200001	75204028	1	.9401	-.0862	1.1381	-.1211	.1415	-.2131	-.4948	-.2726
Sweden	SWE	75200001	75201647	1	1.3308	.2032	1.9359	.26	-.2609	.2112	.1701	.1216
Sweden	SWE	75200001	75202141	0	-.2501	.468	.0226	.1319	.5281	.8927	.8038	.06
Sweden	SWE	75200001	75200398	0	.0887	-.2385	-.7638	-2.6893	-.8799	-.8849	.3473	.557
Sweden	SWE	75200001	75205895	0	1.2909	.1997	.4173	.7466	.2657	.4012	.8038	.7435
Sweden	SWE	75200001	75205383	0	1.6206	.7946	1.9359	.2052	1.0107	.3262	2.4277	1.515
Sweden	SWE	75200001	75201022	0	.5109	.468	.0226	-.0091	.5432	.1941	1.1171	.1216
Sweden	SWE	75200002	75204132	1	.6367	-2.1648	1.9359	.3893	-.4799	1.4162	-2.1355	-2.5027
Sweden	SWE	75200002	75205004	1	.8998	.5289	.0226	.8002	.1183	.5447	-.381707945410825	-1.236
Sweden	SWE	75200002	75201705	1	.4217	.0760214828392621	.126977204691563	-.0567597176419213	-.3973	.345094536852913	-.100123853665493	-.00437616403805299
Sweden	SWE	75200002	75201116	1	.9338	1.3939	1.9359	.5777	-.4882	2.8994	2.4277	2.0955
Sweden	SWE	75200002	75202493	1	-.5579	.375926795301126	.541894817333871	.185716752624299	.231203833425798	.585519513854665	.464503951800491	.7777
Sweden	SWE	75200002	75201868	1	.7815	-.0862	.0226	.886225695039816	.473615296014899	1.4427	.5755	.1216
Sweden	SWE	75200002	75200903	1	-.7061	1.0919	1.4187	1.0786	-.268	1.4984	1.142	2.0955
Sweden	SWE	75200002	75202580	1	-2.2659	.19718272304263	.0917163839576742	.196706429830112	.5699	.617603642707258	.29127654998406	.230928805586411
Sweden	SWE	75200002	75205321	1	-.7526	.395244254154041	.349403626751776	.433646293072605	.787	.765900291990271	.43939612648787	.407317006439659
Sweden	SWE	75200002	75200049	1	-.5017	.384245343966103	.352974104784694	.410428966238119	.6976	.740813901023137	.403288921911195	.385712166176509
Sweden	SWE	75200002	75205227	1	-2.2184	-.2479	-.3827	1.0251	-1.1282	.3105	-2.1355	-1.2651
Sweden	SWE	75200002	75205906	1	.6438	.109368089189945	.168617722159435	-.0158856692420937	-.3532	.371706979971711	-.0724647425956734	.0264739047111215
Sweden	SWE	75200002	75201338	1	.1363	.209603781321049	.231051196665481	.142269209760376	.050714183610224	.51082134588559	.108495989569949	.160638120241705
Sweden	SWE	75200002	75201364	1	-.7672	2.6352	1.9359	.9322	.2687	3.6292	-.5779	2.0955
Sweden	SWE	75200002	75200142	1	1.3387	.489703829040478	.541459060699251	.7822	.0548	1.597	.388638594552442	.339391739056501
Sweden	SWE	75200002	75205752	1	.9484	.569996225993378	.609892108385833	1.3956	.7865	1.2052863471924	.626923134192952	.531125971023724
Sweden	SWE	75200002	75201986	1	.5781	-.0862	-.4338	-.1968	-1.0166	.0559	-.55004817833619	-.485301614061101
Sweden	SWE	75200002	75204107	1	1.1899	.318748500809991	.384780771986697	.266240806891555	.119623262804049	.581490381806819	.171832837769164	.250093994181507
Sweden	SWE	75200002	75203165	0	.2545	-.2479	.224691726035682	1.2836	.6408	1.5721	.462464768484805	.25128254356913
Sweden	SWE	75200002	75200901	0	1.2858	-.0862	.0226	1.2836	.8779	1.0062	.5755	.1216
Sweden	SWE	75200002	75202336	0	-.742	-.2662	.0226	1.409	.2107	1.4716	.5858	.1216
Sweden	SWE	75200002	75205841	0	.4696	.24413105448512	.279682619837995	.181486876164915	.0725131548472229	.533177068809419	.128532219168277	.188936945966967
Sweden	SWE	75200002	75200153	0	.4358	-.2479	.0226	-.086	.0019	.4502	.5755	.1216
Sweden	SWE	75200002	75201378	0	-2.0721	-.0862	-2.664	.7113	-.1012	1.0062	2.4277	-.598066562404117
Sweden	SWE	75200002	75203762	0	.9939	.92155840070936	.937639636723522	2.5312	1.6921	1.87345883205878	1.18229991511263	.921575250276926
Sweden	SWE	75200002	75201447	0	-.3732	.291908849689447	.277363034760392	.274919251063101	.4038	.629718346831831	.264809378175183	.274073873349997
Sweden	SWE	75200002	75205398	0	.6534	-.4314	.0226	.7113	.5699	1.0062	.125862407820911	-.1563
Sweden	SWE	75200002	75201958	0	1.5304	1.1352	1.9359	.3189	.5226	.8273	2.4277	2.0955
Sweden	SWE	75200002	75204348	0	.9232	.66679849685709	.681406441333605	.770489230314352	1.1768	.989299258467629	.675693577229271	.663224966883104
Sweden	SWE	75200002	75205508	0	-.4112	.2112	-.5829	.4575	.5051	.555	.6694	2.0955
Sweden	SWE	75200002	75205260	0	.5072	.9454	.8038	.246	.3648	.532	1.1171	2.0955
Sweden	SWE	75200002	75205027	0	.6782	-1.0589	.448742868832604	3.6039	4.8357	.7572	1.67104001338233	1.16347786846869
Sweden	SWE	75200002	75202442	0	1.3701	.7308	.1386	.1261	.2862	.3425	1.6776	.1216
Sweden	SWE	75200002	75201508	0	.5057	-.0862	1.9359	.1053	-.4635	.304	2.4277	2.0955
Sweden	SWE	75200002	75205302	0	-.8881	-.2479	-.691	-.6873	-.722	.355	-.5832	-.7507
Sweden	SWE	75200003	75201475	0	-.9908	-.0862	.0226	.3583	.131	.7008	-.3912	.1216
Sweden	SWE	75200003	75200953	1	.4667	.0634	-.732	.1114	-.4848	.9723	-2.1355	-1.236
Sweden	SWE	75200003	75202313	1	.286	.209	.0226	.1979	-.3363	1.0363	-.6852	-1.1252
Sweden	SWE	75200003	75205334	1	.3359	.2141	1.1381	-.1804	-.4365	1.0203	-.6852	-.4377
Sweden	SWE	75200003	75203078	1	-1.4323	2.6352	1.9359	3.6039	4.8357	3.6292	2.4277	2.0955
Sweden	SWE	75200003	75204755	1	.0858	.20437237629619	.2236827992151	.136327139093022	.0474113091803757	.507434115139556	.105460197206566	.156350419374241
Sweden	SWE	75200003	75205554	1	-.5881	.967	-.335	.868	-.545	.4434	-.0817	-.4377
Sweden	SWE	75200003	75203152	1	.273	-1.7372	-1.1926	-.0688	-3.508	.5489	-.6852	-1.1252
Sweden	SWE	75200003	75205373	1	.1718	2.6352	1.9359	3.6039	1.278	3.6292	2.4277	2.0955
Sweden	SWE	75200003	75205065	1	.6624	-.7221	-1.161	-.4618	-.8869	.7688	-.4771	-.8947
Sweden	SWE	75200003	75203065	1	.1684	.34358702500822	.353009189099973	.3647	.422	.674881458737389	.294939067467865	.314121053979751
Sweden	SWE	75200003	75204887	1	.4439	-.0862	-.227	-.546	-.1954	.3387	-.216	-.7108
Sweden	SWE	75200003	75205025	1	1.3716	-.4203	-.7095	-.2434	-.5116	.6219	-.9764	-.959
Sweden	SWE	75200003	75202027	0	-.0613	-1.6495	1.1355	-.2606	-.3111	.5061	-.0616	-.0859
Sweden	SWE	75200003	75205616	0	.9269	1.3697	1.4967	-.1858	.2846	.444	1.4793	2.0955
Sweden	SWE	75200003	75205828	0	.3358	1.1352	.8038	-.6315	.3772	.9354	-.0823	-.2503
Sweden	SWE	75200003	75203128	0	.9872	-.072	1.4967	.2031	.0979	.7528	1.8077	1.515
Sweden	SWE	75200003	75205016	0	-.7282	-.0862	-.4427	.6191	-.0081	1.1814	-1.1908	-2.5027
Sweden	SWE	75200003	75200037	0	-.4428	-2.9627	-2.664	-.2037	-.5056	-1.6678	-2.1355	-2.5027
Sweden	SWE	75200003	75205613	0	-.0071	.0441	1.4967	.0813	.4922	.3963	2.4277	.1216
Sweden	SWE	75200003	75204161	0	.4687	-.0862	.0226	3.6039	3.3484	3.6292	.5755	.1216
Sweden	SWE	75200003	75203136	0	.8482	-.2479	.0226	.0625	.1655	.3829	.5755	-.7108
Sweden	SWE	75200003	75202374	0	.8041	-.0856460164705797	-2.1269	-1.3616	3.3696	.175654082376423	-.281463279682671	-.635702442882125
Sweden	SWE	75200003	75201925	0	-.484	-.0862	.0226	2.0261	.2889	2.0214	.5755	.1216
Sweden	SWE	75200003	75201946	0	1.1588	-1.3452	1.2899	.6426	.8779	.7531	.5755	1.515
Sweden	SWE	75200004	75205380	0	.6753	.3464	.2092	-.2972	.0227	.1983	1.0854	.6905
Sweden	SWE	75200005	75203518	1	1.0331	-.9994	-.323173485075384	-.0373	-.4585	-.3936	-.450012360261251	-.355285147878027
Sweden	SWE	75200005	75203678	1	1.0244	.124035847916008	.213028504310141	.4977	-.361	.4235	-.0173861939650393	.0395883918612205
Sweden	SWE	75200005	75201698	1	.5182	-.2334	-1.2374	-.0662	-.0704	.4432	.075	-.9943
Sweden	SWE	75200005	75203620	1	-.3149	.0992703305585047	.120226134669219	.6617	-.2541	.692345677480516	.0691510598641438	.0321350757827243
Sweden	SWE	75200005	75205349	1	.6478	-1.0151	.6825	-.7926	-.9053	-.8849	-2.1355	-.4095
Sweden	SWE	75200005	75201967	1	1.195	-.5743	-.9607	-.6842	-.5539	.1995	-.6852	-.959
Sweden	SWE	75200005	75205941	1	1.0167	1.3697	.4173	-.2434	-.396	.3255	-.4771	.1216
Sweden	SWE	75200005	75202553	0	1.1527	.1852	-1.1926	-.0719	-.5293	-.1237	-.419100453342166	.1216
Sweden	SWE	75200005	75201567	0	.9727	-.2479	.0226	-.445	-3.7095	.5232	.5755	.1216
Sweden	SWE	75200005	75203167	0	-1.1078	-.112007475579485	-.165528213280896	-2.6893	-.2425	-.822675664304828	-.508449189091752	-.108846082993546
Sweden	SWE	75200005	75202865	0	.6422	1.4003	.4173	-.193	.2885	.5555	.8038	2.0955
Sweden	SWE	75200005	75205615	0	-.1241	.468	.0226	.0171	-.3353	.1862	.5755	.2203
Sweden	SWE	75200005	75201107	0	.4396	1.7671	.0226	-.107	2.1682	.5743	.8457372168662	1.2841
Sweden	SWE	75200006	75205276	1	1.6687	.141065523046235	.251642549137158	-.00147394869304668	-.4992	.356060979545619	-.113916532006234	.0271052029793179
Sweden	SWE	75200006	75202247	1	-.0257	.468	-.227	.1053	.9411	.1123	.5755	-.4607
Sweden	SWE	75200006	75201025	1	1.1595	2.68	1.9359	.352	1.7081	.5355	2.4277	2.0955
Sweden	SWE	75200006	75202248	1	.5415	.251579332134374	.290173466901013	.189946972818039	.0772156631938782	.537999680505258	.132854466117332	.195041613142623
Sweden	SWE	75200006	75200987	1	.7516	.4098	-.227	-.7634	-.1475	.742	-1.7719	-.959
Sweden	SWE	75200006	75200014	1	-.7779	-.4314	-.5544	-.4529	.4593	.3482	-.6852	.1216
Sweden	SWE	75200006	75202367	1	.4966	-.0862	.4173	-.4926	-.1747	.0161	-.9941	-.5251
Sweden	SWE	75200006	75202495	0	.9814	.2773	1.9359	-2.6893	-.6102	-.1751	-.7899	.3873
Sweden	SWE	75200006	75204306	1	1.0006	.2032	-1.1926	.7305	-.3441	.6234	.5755	.1216
Sweden	SWE	75200006	75204991	1	-.0049	-.0862	.0226	.0355	-1.0483	.5117	-.6852	-1.1252
Sweden	SWE	75200006	75203125	1	-.0419	-.2509	.0226	-.1272	-.9499	.3386	-.9906	-.2503
Sweden	SWE	75200006	75204758	1	.2154	-1.135	-.7445	.4377	-.6093	3.6292	.1969	-.972
Sweden	SWE	75200006	75200893	1	1.5864	.0789	.0226	.6671	-.372	1.5721	.5755	.1216
Sweden	SWE	75200006	75204516	1	.9598	.802	1.9359	.8912	-.7314	3.6292	-.2138	.4104
Sweden	SWE	75200006	75202855	1	.4306	-.7087	-.7638	.0598	-.871	.1802	-2.1355	-.7108
Sweden	SWE	75200006	75206313	0	.8147	1.7671	.4173	.8095	.7875	.0057	.5755	.1216
Sweden	SWE	75200006	75200290	0	-.2848	-.4136	.0226	-.2302	-.553	.6486	.1922	-.6073
Sweden	SWE	75200006	75204543	0	-.072	-.2662	-.1119	.1706	-.7722	-.0571	.3473	.1216
Sweden	SWE	75200006	75206310	0	-.6553	.2086	.1386	-2.6694	.1584	.1629	.3473	.4994
Sweden	SWE	75200006	75203455	0	.1016	-.0385788701180825	-.14642086457438	.6333	-.366	.639807367587632	-.21262974269052	-.4749
Sweden	SWE	75200006	75200163	0	1.6997	1.4003	.4173	.38	.3351	1.093	.5755	-.1563
Sweden	SWE	75200006	75200775	0	.8054	-.4314	.0226	.398	-.0761	1.1997	-.5832	-.3297
Sweden	SWE	75200006	75204740	0	.5197	1.153	1.9359	.0347	1.2135	.5811	.9492	1.1232
Sweden	SWE	75200006	75203939	0	.6489	.262705132127837	.305844078508358	.202584168653165	.0842399941595358	.545203414804746	.139310784925794	.204160406670656
Sweden	SWE	75200006	75201374	0	-.0678	.169119099474812	.0226	.230764175562803	.2859	.573051574857607	.100659825889937	.0819507578862204
Sweden	SWE	75200006	75200860	0	-.4195	.0492	-.5836	.0326935571531097	-.130936790506245	.417421047612298	-.0857	-.7363
Sweden	SWE	75200006	75202392	0	.1359	2.6352	1.9359	3.6039	.6328	3.6292	2.4277	2.0955
Sweden	SWE	75200006	75205582	0	.8992	2.6352	1.9359	.7063	.8059	.5117	2.4277	2.0955
Sweden	SWE	75200006	75205333	0	.476	-.0692	.4173	.545	1.2407	1.0551	.5755	.1216
Sweden	SWE	75200006	75202725	0	-.8993	-.0614107174589458	-.6173	.6924	.290596771124527	1.0062	.2724	-.206935822867243
Sweden	SWE	75200006	75206055	0	.4945	-.0862	.0226	1.2836	.6993	1.1844	1.2262	.1216
Sweden	SWE	75200006	75203226	0	-1.093	-.8446	.0226	.7113	.205163984448612	1.0062	.5755	-.2503
Sweden	SWE	75200006	75204111	0	-.3967	-1.0588	-.315913748460974	.648859271280349	1.4199	.6856	.5755	-.3297
Sweden	SWE	75200007	75205973	1	-.8083	.6606	.8116	.4655	.1568	.6851	-.8709	-1.1252
Sweden	SWE	75200007	75205602	1	.9681	1.3939	-.4728	-.6016	-.2621	-.8849	-.2562	-.972
Sweden	SWE	75200007	75206251	1	.7732	-1.2115	-1.3325	-1.0489	-1.0632	-.4173	-.5832	-.2726
Sweden	SWE	75200007	75206249	1	-.2811	.963	-.3732	.051	.2703	.3423	.5755	.0876
Sweden	SWE	75200007	75200784	1	-.108	-.0862	-.3802	.2163	.0554	.3116	-.1972	.1216
Sweden	SWE	75200007	75203758	1	-.8453	-.1692	.0226	-.4926	.2228	-.2858	-.5832	.1216
Sweden	SWE	75200007	75202355	1	-.4922	.6606	.28957419287854	-.4165	-.2537	.1925	.00855177646739669	.169995946746295
Sweden	SWE	75200007	75202757	1	.5991	-.2479	.4173	-.0676	.0452	-.3435	.075	.1216
Sweden	SWE	75200007	75203821	1	-.2454	-.9216	.0226	1.6414	.374322817637345	1.572	-.6852	-.2503
Sweden	SWE	75200007	75203525	1	.873	.0502	-.227	-.2224	-.0734	.3819	-.5832	.1216
Sweden	SWE	75200007	75200247	0	-.5899	.9454	1.036	-.3534	.4912	.3308	.9246	1.1508
Sweden	SWE	75200007	75203313	0	-.9288	-.0071	.0226	.4273	-.3868	-.2578	.5755	.1216
Sweden	SWE	75200007	75205367	0	-.0913	.215	.0226	-.7118	-.105	-1.6678	.5755	.1216
Sweden	SWE	75200007	75201111	0	1.1154	.6544	-.7573	-.072	.8924	.4275	.5755	.1216
Sweden	SWE	75200007	75204301	0	1.2708	.4571	.7739	.218	.1642	.6903	.075	.5553
Sweden	SWE	75200007	75206224	0	.3699	-1.3452	.0226	1.2836	.7668	-.8849	.5755	.1216
Sweden	SWE	75200007	75204129	0	.958	-.4314	.0226	.0547	-.2352	.3778	-.4952	-.9943
Sweden	SWE	75200007	75204380	0	-.0676	-.2479	1.9359	.4655	-.0202	.7399	.5755	-.7887
Sweden	SWE	75200007	75202154	0	-.0055	-.1595	1.9359	.2986	.2007	.3229	2.4277	2.0955
Sweden	SWE	75200007	75205341	0	1.1129	.8046	1.9359	.4792	.815	1.5105	.5755	.1216
Sweden	SWE	75200007	75204468	0	.7522	.8079	-.4806	.7113	.7185	.3916	.8038	-1.1252
Sweden	SWE	75200007	75202240	0	1.1074	.0455387520422895	-.0851066645831922	.117522799604896	-.13672266906121	.441244930010203	-.274985948574333	-.5079
Sweden	SWE	75200007	75204257	0	1.0736	1.3697	.0226	.7961	.8372	.0124	.5755	.1216
Sweden	SWE	75200007	75203263	0	1.5639	-1.3452	.0226	.7113	.8779	1.0062	-.6852	-1.1252
Sweden	SWE	75200007	75200746	0	1.0257	.9526	1.0433	1.5967	.5245	.4898	1.4834	.4165
Sweden	SWE	75200007	75202295	0	.4657	.231484668319633	.27804474429953	.7177	-.0408	.756211568785255	.174676506065797	.160678339324572
Sweden	SWE	75200007	75200825	0	-.471	-.2662	-.6315	-.8279	.4592	-.8849	.1693	.1238
Sweden	SWE	75200007	75205772	0	-1.4261	1.1132	.8116	-.0222	1.4256	.3554	.8038	1.0448
Sweden	SWE	75200007	75200991	0	.1485	.1276	-.5034	.2708	.2766	.3493	-.2008	-.7685
Sweden	SWE	75200007	75203547	0	.6809	-.0862	-.3802	-.7005	-.6632	-.0594	.1693	-.2503
Sweden	SWE	75200008	75204928	0	.2028	-.8128	-.9334	.9027	-.4417	.4394	-.2907	-.3549
Sweden	SWE	75200008	75205717	1	.1197	-.0862	.0226	1.4941	.3188	3.6292	.5755	.1216
Sweden	SWE	75200008	75202765	1	.857	.284262664517405	.336207712358344	.227070206393293	.0978504529486731	.559161488433454	.151820654050942	.221829130443314
Sweden	SWE	75200008	75203563	1	-.2081	1.7671	-1.0611	.2763	.017	1.1671	.1693	-.946
Sweden	SWE	75200008	75201493	1	.242432390213121	-.6992	-1.0611	.3695	.0038	.9392	-.6852	-.959
Sweden	SWE	75200008	75205901	1	1.2042	-.8088	-.163727605567554	.4529	-.5348	.5525	-.245699709349101	-.26656695358221
Sweden	SWE	75200008	75205315	1	-1.0651	-.2479	.0226	.1453	-.5724	.6853	.3482	.1216
Sweden	SWE	75200008	75202320	1	-.2123	-1.0588	.0226	1.2805	-.0408	1.0062	.5755	.1216
Sweden	SWE	75200008	75200851	1	-.3899	2.6352	1.9359	3.6039	.0633	1.5721	2.4277	2.0955
Sweden	SWE	75200008	75200209	1	.1619	-1.1327	.0226	.7113	.7728	1.136	.5755	.1216
Sweden	SWE	75200008	75206109	1	.7651	-1.2392	-1.9313	-.318	-1.1287	-.3242	-.1972	-1.023
Sweden	SWE	75200008	75204604	1	.5003	.0652307984139281	.115360849518789	.1053	-.9789	1.1563	-.142231130204055	-.126417944946638
Sweden	SWE	75200008	75202913	1	.391	.5338	.0226	.2134	-.1365	.9112	.0273446511009384	.00396038258871616
Sweden	SWE	75200008	75204268	1	-.4683	-.2479	-1.0611	-.8364	-.4062	-.006	-.693731008607096	-.726271604598811
Sweden	SWE	75200008	75203492	1	-.171	.310231980336261	.302065363729204	.2607	.3144	.7735	.261304766640075	.268891334244952
Sweden	SWE	75200008	75205410	1	.1753	.5999	-.3328	.6909	-.1839	.5013	-1.2624	-.6073
Sweden	SWE	75200008	75200813	1	.241035443251298	-.7087	-.7638	.0858	-.1737	.3253	-.3055	-.7317
Sweden	SWE	75200008	75206291	1	1.4721	.0789	1.9359	-.3262	-.2901	.1835	-.6852	-.4607
Sweden	SWE	75200008	75204081	0	-.3382	-.7199	.0226	.6008	-.2379	.7853	.5755	.1216
Sweden	SWE	75200008	75203341	0	1.0075	-.7611	.0226	-.0604	-.1332	.8564	.5755	.1216
Sweden	SWE	75200008	75201683	0	-.7361	.119229964614375	.103760306849395	.0396184681722586	-.00634378970858136	.452306096324391	.0560519250587542	.0865670264441691
Sweden	SWE	75200008	75201582	0	-1.8969	-.0862	.0226	.7113	.7421	1.4871	.5755	.1216
Sweden	SWE	75200008	75201125	0	-.5878	-.6978	-.9607	-.281	-.5737	.5922	-.4801	-.1563
Sweden	SWE	75200008	75202702	0	.14	-.5717	-.6843	.1053	.7861	.7223	-.100620705578916	-.283810344780083
Sweden	SWE	75200008	75204692	0	1.3797	.394	.8348	.3876	-.5262	.6658	.7741	.9349
Sweden	SWE	75200008	75205641	0	-1.003	-.8305	.0226	.7873	-.0408	1.065	.5755	.4504
Sweden	SWE	75200008	75201042	0	-.5875	.468	.0226	.0836	-.6086	.436	-.5832	.1216
Sweden	SWE	75200008	75204857	0	1.2071	-1.3452	-1.1926	.7113	-.0408	1.5721	.5755	-1.1252
Sweden	SWE	75200008	75202340	0	-.2205	1.7671	.8348	.2273	-.2848	.8207	2.4277	.8136
Sweden	SWE	75200008	75204117	0	.7953	1.0508	1.9359	.3046	.4248	.088	1.1171	2.0955
Sweden	SWE	75200009	75203032	1	.0845	.0107	-.4853	1.2444	-3.2844	2.5947	1.836	2.0955
Sweden	SWE	75200009	75200967	1	.2125	2.6352	1.9359	1.2836	1.724	2.3198	1.4793	1.0431
Sweden	SWE	75200009	75204078	1	-.104	-1.1842	-1.7997	-.2484	-.0183	.2637	-1.5848	-.5251
Sweden	SWE	75200009	75201300	1	.891	.5946	1.9359	1.0215	.2436	1.7215	.9305	-.3565
Sweden	SWE	75200009	75202629	1	1.2419	-1.3552	-.4806	-.2977	-1.0619	-.2979	-.6852	-.4607
Sweden	SWE	75200009	75205953	1	-.4158	1.4003	.0226	.0145	-.0741	.4855	.3473	-.3856
Sweden	SWE	75200009	75201246	1	-.3461	-.891	-1.0611	.477	-.5396	.8683	-.414	-.2503
Sweden	SWE	75200009	75202633	1	.6933	1.3889	1.4967	-.3082	.0358	-.2544	-1.4214	-.9829
Sweden	SWE	75200009	75201846	1	.8805	.8046	.1386	.2196	-.4658	.1857	-.216	-.959
Sweden	SWE	75200009	75201762	1	-1.3369	-.0862	.0226	3.6039	.1008	.7495	.5755	.1216
Sweden	SWE	75200009	75200726	1	.3753	.207216684315714	.241728168643666	.1345	-.0117	.497295747945155	.0856184719141225	.149372637295086
Sweden	SWE	75200009	75200371	1	.9337	1.3939	1.9359	.3499	.0854	.2923	1.3656	.8136
Sweden	SWE	75200009	75205910	1	.5447	1.153	1.1381	-.8189	.0552	-.526	.5755	2.0955
Sweden	SWE	75200009	75205557	0	.0433	1.1576	1.9359	-.2634	.9855	.4071	1.802	2.0955
Sweden	SWE	75200009	75200182	0	1.5408	1.7671	1.4967	.2132	.5475	.2685	.8038	.1216
Sweden	SWE	75200009	75205757	0	1.2224	-.0862	-.691	-.0357	-.4183	.2515	-.3912	-.1563
Sweden	SWE	75200009	75201501	0	.8566	.792	1.1381	.6849	.9309	.3207	.8038	.1216
Sweden	SWE	75200009	75200168	0	1.2658	.0789	1.4967	-.6378	-.3867	.0288	-.309	1.2841
Sweden	SWE	75200009	75205167	0	-.6499	-.5238	.4173	-2.6694	.0805	-.0881	-.2673	-.5251
Sweden	SWE	75200009	75201881	0	-.7463	-.0862	1.9359	.6512	.3229	.1428	1.23020841929478	2.0955
Sweden	SWE	75200009	75200439	0	-.5288	1.1493	.586	-1.0489	.264	.3875	.8859	1.2147
Sweden	SWE	75200009	75200166	0	.1497	-.4314	1.9359	-.2483	-.3494	.0277	-.309	-.4607
Sweden	SWE	75200009	75205347	0	1.2386	-.4343	-.9607	.084	-.2949	-.0086	-.5208	-1.1405
Sweden	SWE	75200009	75200078	0	1.5936	1.1352	1.9359	.9908	.7349	.943	1.1375	2.0955
Sweden	SWE	75200009	75204097	0	-.9256	-.6678	1.9359	-.9241	-.615	-.6274	-.414	2.0955
Sweden	SWE	75200009	75205479	0	.337876676223143	.230485548388141	.260463019777142	.165987682136779	.0638979944924266	.524341874903145	.120613711041521	.177752981419971
Sweden	SWE	75200009	75203990	0	1.1685	-.1219	.8425	.7143	.0283	.844	1.8077	.6986
Sweden	SWE	75200009	75204983	0	.0907	-.0258266364260617	.0266401476201771	.276	-.6799	.4493	-.160178136756048	-.122800358642043
Sweden	SWE	75200009	75206095	0	.2686	-.2479	.0226	.4236	.3047	.8713	-.0857	-.5265
Sweden	SWE	75200010	75205510	1	1.0346	-.4025	.0226	-.003	-.1166	.1731	-.1972	-.2726
Sweden	SWE	75200010	75201720	1	1.0574	-.2479	.0226	.3697	-.4277	.5114	-.5476	-1.1252
Sweden	SWE	75200010	75204289	1	1.1547	-.59	1.0433	.3185	-.6278	.6115	-.6852	-.959
Sweden	SWE	75200010	75203591	1	.7344	.3427	1.0108	-.1423	-.3264	-.1611	.0221	-.2503
Sweden	SWE	75200010	75202896	1	1.0347	-.089	.2092	.4852	.1296	.6321	-.0553	-.7108
Sweden	SWE	75200010	75200739	1	1.7391	1.1493	-.9285	.462	.1939	.7251	-.6852	-.959
Sweden	SWE	75200010	75203625	1	-.4114	.468	.1386	.7127	.4047	.4698	.0256	.1216
Sweden	SWE	75200010	75200106	1	.8072	-.4314	-.9607	.6835	.3137	.8697	.5755	-.8198
Sweden	SWE	75200010	75205703	1	1.616	-.0862	-.227	.1303	-.6714	.1402	-.6852	-.3297
Sweden	SWE	75200010	75200338	1	1.504	.0789	-.3802	.3532	.0037	.3735	-.2821	-.7108
Sweden	SWE	75200010	75204410	1	.7232	-.4203	.0226	-.2052	-.8719	.3328	.0447	-.1563
Sweden	SWE	75200010	75201272	1	.5102	.468	.4173	.1566	.4421	.8058	.5755	-.5475
Sweden	SWE	75200010	75200264	1	.378	-.0862	-.691	.5313	-.2475	1.0062	-.6852	.1216
Sweden	SWE	75200010	75204728	1	1.3645	1.3697	1.4967	.3149	.3102	.6076	.5755	.4504
Sweden	SWE	75200010	75205698	1	-.375	-2.9627	-1.30177454431246	.7899	-.6949	-.7054	-.890860029386209	-1.0637951423459
Sweden	SWE	75200010	75204313	0	-.4884	.2746	1.1752	.3001	-.406	.4431	.5755	2.0955
Sweden	SWE	75200010	75202767	0	1.3769	-.2662	.4173	-.6007	-.3885	.2122	.1693	.1216
Sweden	SWE	75200010	75202585	0	1.3441	.792	.8348	-.2192	.3484	.5012	-.309	-.5005
Sweden	SWE	75200010	75206011	0	.5455	-.1692	.9726	.4605	.296	.56	-.6885	2.0955
Sweden	SWE	75200010	75205233	0	1.2701	-.2479	.0226	.3386	1.1811	.8324	.5755	.1216
Sweden	SWE	75200010	75202093	0	1.4403	1.90458764496405	1.69791110135837	3.6039	4.8357	2.81380511110051	1.536	2.0955
Sweden	SWE	75200010	75202076	0	1.0824	.7332	.0226	.3291	-.0432	.7441	.0215	2.0955
Sweden	SWE	75200010	75201631	0	1.0565	-.3255	.8038	.4149	-.2372	.8451	.8038	1.1232
Sweden	SWE	75200010	75202409	0	1.0512	.468	1.9359	.301	.1967	.5406	1.802	1.1232
Sweden	SWE	75200010	75200072	0	.4663	-.0862	.0226	.1053	-.9291	.4394	.5755	.1216
Sweden	SWE	75200010	75204912	0	.8486	.8046	.4173	.2945	-.2302	.4214	-.7207	.1216
Sweden	SWE	75200010	75202868	0	.7118	1.3697	.8348	.4118	-.2661	.429	.1701	.4504
Sweden	SWE	75200010	75204645	0	1.1528	1.1576	1.9359	.7133	.2451	.6837	1.5037	2.0955
Sweden	SWE	75200010	75202635	0	1.2162	.4981	1.1657	.708	.5486	.6007	2.4277	2.0955
Sweden	SWE	75200011	75200397	1	1.4906	.2112	.4173	-.0555	-.3723	.6154	.3473	-.5475
Sweden	SWE	75200011	75201607	1	-.4298	-1.1955	.0226	-.5695	-.8418	.0589	.5755	.1216
Sweden	SWE	75200011	75200430	1	-.0741	.5404	.0226	-.0704	-.7352	.2234	-.3733	.1216
Sweden	SWE	75200011	75202213	1	.9001	.5836	1.9359	-.0891	-.2249	.1573	-.6852	-.7108
Sweden	SWE	75200011	75200758	1	.289	1.1352	1.0433	.7423	.1025	.8601	.5215	.8375
Sweden	SWE	75200011	75205499	1	.3313	-.0862	.6496	.5531	-.4247	.6525	.3482	-.9943
Sweden	SWE	75200011	75205679	1	.8012	-.5743	.0226	.3425	-.5842	.4676	-.6852	-.4784
Sweden	SWE	75200011	75204743	1	-.4039	.9637	1.4967	.5034	.674	.9255	.0356	.4504
Sweden	SWE	75200011	75204943	1	-.9842	-.4203	.0226	-.1267	-.6579	-.0013	-.1972	.1216
Sweden	SWE	75200011	75200806	1	1.4149	.6492	-.3048	.3449	.0119	.3161	-.4771	-.6073
Sweden	SWE	75200011	75202711	1	.7393	-.2479	.0226	-.2824	.0366	.3594	.5755	-.222
Sweden	SWE	75200011	75204271	1	-.4167	1.7162	1.036	-.3482	.7042	.0813	1.2027	1.2841
Sweden	SWE	75200011	75200853	1	.8667	-.0692	-.7638	.2194	-.3417	.5659	-.5832	-.2726
Sweden	SWE	75200011	75203104	1	1.0021	-.0862	-1.2567	-.2415	-.0249	.5364	-.5832	-1.2688
Sweden	SWE	75200011	75201295	1	.1297	-1.4093	-1.7242	-.1775	-.769	.2896	-2.1355	-1.2864
Sweden	SWE	75200011	75205316	1	.0473	-.0862	.0226	1.3147	.5204	1.3678	.542	-.6073
Sweden	SWE	75200011	75203182	0	.2618	-2.9627	-2.664	-2.6893	-.8334	-1.6678	-2.1355	-2.5027
Sweden	SWE	75200011	75200965	0	.6714	.1915	.1386	.4696	-.1371	.7832	-.176	.1216
Sweden	SWE	75200011	75201119	0	.2718	-.5994	-.1587	.1176	-.0139	-.1211	.8038	.6361
Sweden	SWE	75200011	75204923	0	.6983	1.3889	1.9359	.3145	.0142	.2971	.8038	1.3566
Sweden	SWE	75200011	75206137	0	.3568	-.4314	-.691	.6042	.037	.9727	-.6852	-.2503
Sweden	SWE	75200011	75201960	0	1.4294	-.0862	.4173	.06	-.3031	.4788	-.4771	-.7108
Sweden	SWE	75200011	75203781	0	.311	-.0692	-.0154	.6367	.5002	.4949	.1693	.1216
Sweden	SWE	75200011	75201488	0	.9243	.0624	1.4967	.2095	1.1363	.6413	1.2067	1.0431
Sweden	SWE	75200011	75201926	0	-.3757	-.0862	.0226	-.2599	-.1777	-.0184	.1648	.1216
Sweden	SWE	75200011	75202078	0	1.2572	-.0013	-.5544	-.1434	.2826	-.0136	-.309	.7435
Sweden	SWE	75200011	75202496	0	.298	.18647694256345	.223947865300313	.3808	-.0917	.594763491064784	.0946106536501389	.12126439791022
Sweden	SWE	75200011	75203268	0	1.6131	-1.3452	.0226	.6441	-.3543	1.0245	.5755	.1216
Sweden	SWE	75200011	75202390	0	-1.0847	-.0862	-1.682	.9636	.2512	.4584	-2.1355	-2.5027
Sweden	SWE	75200011	75204365	0	.5022	.1125	.9247	.3552	-.1704	.5919	-.5001	.4208
Sweden	SWE	75200011	75205000	0	.2706	-.2479	-.227	-.2984	-.5033	.1694	-.5832	-.5475
Sweden	SWE	75200012	75204202	1	1.5959	1.4003	-.1587	.24	.0917	1.0805	.5409	-.1865
Sweden	SWE	75200012	75205057	1	.5045	1.7658	.4562	.6081	.35	2.2961	1.836	-.7289
Sweden	SWE	75200012	75202627	1	.8514	.283682548316628	.335390622740084	.226411283705428	.0974841936059573	.558785874726964	.151484011729458	.221353662624348
Sweden	SWE	75200012	75204099	1	.7905	.2836	-.408	.1069	-.1432	1.1139	.1969	-.7108
Sweden	SWE	75200012	75203391	1	.8162	1.4003	1.9359	.7854	.0988	1.1061	.3482	2.0955
Sweden	SWE	75200012	75206338	1	.8094	.279331676810805	.329262450603133	.22146936354644	.0947372485355884	.555968771928281	.148959194318328	.2177876539821
Sweden	SWE	75200012	75200201	1	2.2501	.9637	.8348	.6104	.5566	1.0838	-.3733	-.2503
Sweden	SWE	75200012	75203674	1	-.482	-1.1763	-.5759	.5322	-.113	1.3466	-2.1355	-.1865
Sweden	SWE	75200012	75200590	1	-.9364	-.0862	.0226	.0368	.5655	.8747	.3415	.1216
Sweden	SWE	75200012	75203979	1	.1874	-.0862	.0226	-.541	.2494	.5383	-1.2624	.1216
Sweden	SWE	75200012	75200828	1	-.0664	.188605646696516	.201475470661675	.118418561754976	.0374569034729912	.497225471188141	.0963107398262317	.143427883294478
Sweden	SWE	75200012	75203529	1	.1903	.215197758971394	.238930275127274	.148623107107646	.0542459701292697	.514443335198182	.11174218338426	.165222988496023
Sweden	SWE	75200012	75206237	1	.1416	.210152819868213	.23182451362562	.142892833018534	.0510608219167229	.511176837429234	.108814597481354	.161088116570369
Sweden	SWE	75200012	75201047	1	.8205	-.0862	.0226	.6472	.5769	.9574	.5755	.1216
Sweden	SWE	75200012	75204806	1	-.0682	.188419180774838	.201212834712948	.118206765176733	.0373391772556897	.497104738211054	.0962025333657547	.143275054352667
Sweden	SWE	75200012	75205519	1	-.5435	.156723326705861	.148658600513316	.1507	.0475	.512240969075165	.0991512008665308	.121696584863996
Sweden	SWE	75200012	75204753	1	-.1219	.5946	.9192	-.058	.6991	.7637	1.1171	1.0177
Sweden	SWE	75200012	75205926	1	.6787	-.2479	.0226	3.6039	.7529	1.5004	.5755	.1216
Sweden	SWE	75200012	75202472	1	.7937	-.4314	.0226	.3608	-.2193	.8697	.5755	-.5475
Sweden	SWE	75200012	75201595	0	.889	.287577614236128	.340876795891258	.230835478895379	.099943363478478	.561307852470546	.153744324459423	.224546089408836
Sweden	SWE	75200012	75203934	0	.3695	-.512	-.0840605065014917	.0272175737286985	-.172931269040101	.365820535013055	-.140294394237458	-.111818917728224
Sweden	SWE	75200012	75200212	0	-1.1652	.0747785607298787	.041150814850217	-.0108714827854	-.0344084118441836	.42352469606452	.0302567071750382	.0501343048158764
Sweden	SWE	75200012	75202785	0	-.8097	.111605580261313	.0930214147236909	.0309583414174609	-.0111574839271326	.447369459039081	.0516274831192494	.0803180208234691
Sweden	SWE	75200012	75203398	0	-.2701	.167503919893272	.171753835797465	.0944502489838848	.0241342198817021	.483562522614532	.0840653753822491	.126132741379579
Sweden	SWE	75200012	75202552	0	1.2975	1.4003	1.9359	.2667	.2951	.33	1.1213	1.2147
Sweden	SWE	75200012	75204265	0	1.5443	-1.3452	1.9359	-.2603	-.6983	-1.6678	-.0553	-.7317
Sweden	SWE	75200012	75200873	0	1.2001	.1245	.0226	1.1193	.9601	1.2047	.5755	.1216
Sweden	SWE	75200012	75202454	0	.2512	-.0862	.0226	.7113	-.0408	1.0062	.5755	.1216
Sweden	SWE	75200012	75200390	0	.8663	1.4003	1.4967	.5063	.4915	.6113	1.3958	.1216
Sweden	SWE	75200012	75201905	0	-.3159	.5427	-.9551	-.5761	.227072766425217	2.3048	-.153	.0301
Sweden	SWE	75200012	75206333	0	.9365	.6424	1.9359	3.6039	.7502	2.29939014050963	2.4277	1.60404224478274
Sweden	SWE	75200012	75202050	0	1.2445	1.7671	.7804	.1044	-.152	.7909	-.0992	.1216
Sweden	SWE	75200012	75202492	0	.337876676223143	.230485548388141	.260463019777142	.165987682136779	.0638979944924266	.524341874903145	.120613711041521	.177752981419971
Sweden	SWE	75200012	75203798	0	-1.6101	.0286904004217637	-.0237640371433371	-.0632205370409633	-.0635064085538768	.393683528561336	.00351167702713515	.0123600846983575
Sweden	SWE	75200012	75203138	0	.6787	.4012	.0226	-.5956	-.304	.069	-.7651	-.1566
Sweden	SWE	75200012	75200524	0	.5904	-.5717	.0226	.8345	-.0408	1.0062	.5755	.1216
Sweden	SWE	75200013	75203166	1	-.3747	-.2366	-.732	-.2323	-1.0496	-.6274	-.5832	-.8198
Sweden	SWE	75200013	75201808	1	.2155	-.847	-.6843	.4039	.4669	.6861	-.3733	-.4784
Sweden	SWE	75200013	75202763	1	1.1993	1.1493	1.9359	-.1779	-.2881	.103	.8038	.4504
Sweden	SWE	75200013	75201632	1	1.162	1.1493	.8038	-.0441	-.3331	.0748	-.3733	-.7108
Sweden	SWE	75200013	75201835	1	.9281	1.7671	.6755	.1725	.4521	.8767	.1701	.1216
Sweden	SWE	75200013	75201486	1	.2611	-.7221	-1.3943	-1.3102	-1.1571	-.3242	-2.1355	-1.7277
Sweden	SWE	75200013	75205678	1	.5814	.3289	-.7902	-.0981	-.807	.4427	.1693	-.6959
Sweden	SWE	75200013	75202179	1	.8061	-.0862	.4173	.5279	.2424	-.031	.0256	-.7108
Sweden	SWE	75200013	75200479	1	.9601	1.4003	1.4967	-.7202	-.069	-.0842	.3134	.4725
Sweden	SWE	75200013	75201917	1	.078	-.4203	.0226	-.6519	.4042	.5255	-1.2876	.1216
Sweden	SWE	75200013	75202646	1	.5918	-.7114	-.3802	.6583	-.919	.647	-.6852	-.3297
Sweden	SWE	75200013	75205031	1	.32	-.5743	.9726	-.4165	-.9069	-.0949	-2.1355	-.2503
Sweden	SWE	75200013	75200596	1	1.7987	-.2479	.1386	-.2371	.2052	-.0779	-.3733	.1216
Sweden	SWE	75200013	75204879	1	.4405	-.7109	.0226	-.8286	-.2634	-.2979	.5755	-.806
Sweden	SWE	75200013	75205957	1	-.4222	.6754	1.9359	-.4974	-.0427	-.2306	-1.2871	2.0955
Sweden	SWE	75200013	75200577	0	.5351	.6515	1.1355	1.0555	1.075	-1.6678	1.536	2.0955
Sweden	SWE	75200013	75201556	0	.8094	.7062	.8805	-.1299	-.1844	.0577	.3473	.06
Sweden	SWE	75200013	75201675	0	1.4397	.4077	.9192	-1.0068	-.0478	-.1999	1.802	1.0177
Sweden	SWE	75200013	75204414	0	1.2521	-.3292	-.9333	-.3325	-.6803	.3141	-.4805	-.7957
Sweden	SWE	75200013	75202350	0	.2091	-.00191595043061285	.0528128292055962	.2202	-.6249	.430843370632686	-.14666538213765	-.0967404590022905
Sweden	SWE	75200013	75200172	1	1.1788	.7989	.2092	-.21	-.5231	-.4318	-.6308	-.8198
Sweden	SWE	75200013	75203650	0	-.675	-.181	.1386	-1.3001	-.6504	.2176	1.1171	.7435
Sweden	SWE	75200013	75202858	0	1.0673	.1411	.0226	.7113	.7316	.1874	-.0857	.4777
Sweden	SWE	75200013	75206009	0	.1961	1.4003	1.1381	-.2113	-.0167	-.0625	2.4277	.1216
Sweden	SWE	75200013	75202391	0	-2.6632	2.6352	1.9359	-1.0068	.4614	-.1817	1.0594	2.0955
Sweden	SWE	75200013	75204172	0	.49	.1997	.5347	1.2836	2.1682	1.347	.8038	-.2503
Sweden	SWE	75200013	75201714	0	.3807	.802	.8038	-.2286	.4274	.1957	-.4805	.1216
Sweden	SWE	75200014	75205936	1	.547	.206142562963385	.261916687507505	.8008	-.1492	.775481837745912	.146742092640976	.125401652833985
Sweden	SWE	75200014	75200222	1	-.8165	-.5874	-.7863	.2696	-.1163	-.3042	-.4801	-.222
Sweden	SWE	75200014	75202381	0	.0017	-1.0138	-.3457	1.0237	.7882	.9697	1.3958	1.2841
Sweden	SWE	75200014	75201136	0	-.6119	.132096113210167	.12188218731152	.0542324320709796	.00177931928522387	.460636671743351	.0635181708316686	.0971122234291003
Sweden	SWE	75200014	75200604	1	.263490789839589	-.4319	-.4806	.2601	.4719	.0382	-.3814	1.2841
Sweden	SWE	75200014	75205461	1	-.4926	-.0636508883199375	-.0465818684175733	-.22844033914124	-.5857	.232824935365226	-.217303261628298	-.134154742148425
Sweden	SWE	75200014	75204843	1	.9125	-.5743	-.691	-.3829	-.1003	-.5569	-.6852	-.959
Sweden	SWE	75200014	75200773	1	.3616	.1395	-.9607	-.3774	-.5231	.0661	-.6852	-.959
Sweden	SWE	75200014	75204940	1	-1.0827	-.5743	.0226	-.979	-.8994	-.0818	-.5798	-.4607
Sweden	SWE	75200014	75204900	1	.3951	-.1058	.4173	-.8245	-.2114	.0031	-2.1355	-.7957
Sweden	SWE	75200014	75204600	1	.9592	2.6352	1.9359	.3633	1.2752	3.6292	.8859	2.0955
Sweden	SWE	75200014	75204207	1	-.4451	-.6289	.0226	1.2836	.8779	1.5721	.1693	.1216
Sweden	SWE	75200014	75203657	1	1.0453	-.4136	-.3048	-.1994	-.4478	-.0808	.3473	-.7108
Sweden	SWE	75200014	75205488	1	-.3988	.9349	1.036	.6645	1.9742	.7964	2.4277	2.0955
Sweden	SWE	75200014	75203669	1	.7946	.014675131716828	.100955591504881	.3424	-.729	.469890310051823	-.159174668455379	-.101016080446839
Sweden	SWE	75200014	75202006	1	-2.5761	-.0713796442121747	-.164711996293199	-.176884700697682	-.126686145172361	.328890164191645	-.0545591234288648	-.069658114073329
Sweden	SWE	75200014	75204408	0	.8865	-.0323	.0226	.7675	-.0958	1.0062	.8038	.8375
Sweden	SWE	75200014	75203829	0	.802	.7308	.586	-.2046	.2682	.1113	.3473	.4777
Sweden	SWE	75200014	75204224	0	.5675	.611367090781201	.593277348852265	-.0607	.8805	1.1021	.514852594371119	.564355852509836
Sweden	SWE	75200014	75203613	0	-.5904	.3427	.0226	.169	1.7747	.5117	.5755	.1216
Sweden	SWE	75200014	75206031	0	.354745403798817	.792	1.4967	-.8261	.4461	-.0581	.8354	1.4234
Sweden	SWE	75200014	75204183	0	.7115	1.153	.4173	.0943	.9169	.7264	-.5832	.1959
Sweden	SWE	75200014	75204913	0	1.1589	.5228	.4173	.6901	.909	1.2945	.9254	.8567
Sweden	SWE	75200014	75203848	0	.9039	-.7327	-1.1075	-.1346	.6213	.1132	-1.1698	-.2778
Sweden	SWE	75200014	75204625	0	-.5698	2.6352	1.9359	2.0008	4.8357	3.6292	2.4277	2.0955
Sweden	SWE	75200014	75203888	0	-.8093	-.1806	.8116	-.0958	.4729	-.3435	.5755	1.2841
Sweden	SWE	75200014	75200438	0	-.0081	.8006	.9726	.4043	.8779	3.6292	-2.1355	2.0955
Sweden	SWE	75200014	75206114	0	.2366	-1.3875	-1.56034931463854	.26412958252143	2.5677	-.3264	-2.1355	-1.9916
Sweden	SWE	75200014	75201301	0	-.465	-.896107622700026	-.788623230498233	-1.41615922495965	-2.9733	-.711857387675072	-1.37162107324247	-1.1007524644778
Sweden	SWE	75200014	75200027	0	.6301	1.7671	.894	.0026	.7186	.844	-.0585	1.515
Sweden	SWE	75200014	75204038	0	.42781957817848	-1.3382	-.4728	2.7245	1.3896	.2803	.0447	-.5251
Sweden	SWE	75200014	75205024	0	.2219	.2141	1.9359	-.6129	.7943	.6593	.0215	2.0955
Sweden	SWE	75200014	75200774	0	.22	.3834	-2.664	.135	-.5158	-.8849	-2.1355	-2.5027
Sweden	SWE	75200014	75203757	0	-.2834	1.7671	1.9359	-.393	.9844	.0979	2.3404	2.0955
Sweden	SWE	75200014	75205352	0	-.1938	-.0862	.0881506357708969	.7113	.1597	.3889	.116216521852133	.083084619020656
Sweden	SWE	75200014	75204015	0	.1798	-.4314	.0226	1.2836	.6766	1.5721	.5755	.1216
Sweden	SWE	75200015	75200041	0	-1.2978	.2063	.8116	.7908	1.2463	.1957	-.0857	-.3297
Sweden	SWE	75200015	75202671	1	.1086	.20673427797078	.227009521232302	.139009895750758	.0489025079328617	.508963399515983	.106830812372609	.158286252637175
Sweden	SWE	75200015	75203343	1	1.0321	.30240165500954	.361756353815011	.247673306865644	.109302597753949	.570906124148913	.162346738067346	.236695990282778
Sweden	SWE	75200015	75201688	1	-.2573	-.0862	-.8627	-.3449	.2323	-.3646	-.1026	.1216
Sweden	SWE	75200015	75203270	1	-.9689	.666	.16022574107738	-.8772	-.6096	-.2943	-.214915717179761	.0301395350254115
Sweden	SWE	75200015	75201989	1	.0662	.067603550130805	-.109717592359058	.2789	-.0658	.8349	-.155828047342473	-.4607
Sweden	SWE	75200015	75201017	1	.4069	.237635824879997	.270534134290691	.17410929535614	.0684123582778864	.528971536774243	.124763027461661	.183613404493898
Sweden	SWE	75200015	75202959	1	1.1209	.0374760580490973	.126284186302439	-.3345	-.6406	.179875200179258	-.234728703729104	-.0687421132022346
Sweden	SWE	75200015	75204085	1	.2498	-.1878	.0226	1.238	-.2049	1.1455	.174628459629864	.1216
Sweden	SWE	75200015	75202870	1	-.3627	-.5743	-.4728	-.4544	-.1372	.4353	.5755	-.4784
Sweden	SWE	75200015	75202090	1	-.2788	-1.0108	.0226	.1277	-.5946	-.3164	.3482	-.2503
Sweden	SWE	75200015	75202468	1	-.5551	.137980148960899	.130169810582443	.0609157907621821	.0054942354756275	.464446467909188	.0669326858067212	.101934825592901
Sweden	SWE	75200015	75205580	1	-.5012	-.3029	-.1446	-.4526	-.732	.0299	-.7867	-.3969
Sweden	SWE	75200015	75205931	1	-1.1053	.0809837322346126	.0498907555883918	-.0038233633205578	-.030490744946205	.427542421246451	.0338575777209124	.0552201123794624
Sweden	SWE	75200015	75203989	0	-1.1584	-.0862	.0226	.1053	-.9291	.4394	.5755	.1216
Sweden	SWE	75200015	75205473	0	-.133	2.6352	1.9359	3.6039	4.8357	3.6292	2.4277	2.0955
Sweden	SWE	75200015	75202658	0	.3025	.252570312545619	.272957334187586	-.3228	.4218	.0127	.111849306421236	.260516163273261
Sweden	SWE	75200015	75203404	0	-.0625	.189009656193485	.202044515217249	.118877454341167	.0377119769438112	.497487059305161	.0965451871572653	.143759012668401
Sweden	SWE	75200015	75201304	0	.0829	1.3939	1.9359	3.6039	.8276	1.3607	2.4277	2.0955
Sweden	SWE	75200015	75204914	0	-.0035	.853972071236205	.799110228533201	1.06518743122751	1.9262	1.24801718693843	1.01186198295527	.913014987784975
Sweden	SWE	75200015	75206085	0	-.9275	2.6352	1.9359	3.6039	4.8357	1.8094	2.4277	2.0955
Sweden	SWE	75200015	75202645	0	1.086	-.8802	-.4489	.5868	.1402	.9133	-.2668	-1.0071
Sweden	SWE	75200015	75200432	0	.0986	-1.3452	-1.1926	.7113	-.0975	.4394	-1.5596	-1.1252
Sweden	SWE	75200015	75205762	0	.3637	-.0247	-.13211324829537	-1.24425639783819	-.911501718557985	-1.3924	-.651938516039924	-.271168215857049
Sweden	SWE	75200015	75201110	0	.7023	1.1576	1.48882550574333	.98733102813755	1.6874	1.20877286760701	1.2262	2.0955
Sweden	SWE	75200015	75202523	0	.8936	-.0862	.0226	3.6039	1.2974	1.2788	-.4771	.1216
Sweden	SWE	75200015	75206181	0	-.7198	-1.3452	-.7249	-.106549559289609	-.0408	.0895	.1969	-.5251
Sweden	SWE	75200015	75204964	0	1.1874	.2718	1.9359	.6935	.6334	.5889	.5722	.4994
Sweden	SWE	75200015	75204479	0	-.5986	-.411	-.208983506009977	.109751017992611	.1984	.4394	-.109716962311181	-.2726
Sweden	SWE	75200015	75201438	0	.6808	.3427	.3461	.5876	.0465	1.5479	.5755	.1216
Sweden	SWE	75200015	75200852	0	.4411	-.0862	1.9359	.7113	1.3383	1.0062	2.4277	2.0955
Sweden	SWE	75200015	75205272	0	-.0878	.5836	.4173	-.113	-.3021	-.2679	.1693	1.0448
Sweden	SWE	75200016	75203834	1	-1.2522	.7821	1.0108	.3049	-.6627	.9514	.9246	.1216
Sweden	SWE	75200016	75202819	1	.7281	-.5743	-.829	-.7032	-.6606	.1072	-.6852	-.959
Sweden	SWE	75200016	75202545	1	-1.3044	.663	-.8045	.9874	-.021	1.3531	.5755	.1216
Sweden	SWE	75200016	75204337	1	1.1246	1.1493	1.2899	.3436	.5491	1.3717	-.309	1.515
Sweden	SWE	75200016	75201589	1	.9573	-.0767	-.227	.2158	-.932	.9285	-.4771	-.3297
Sweden	SWE	75200016	75204156	1	1.5516	-1.1979	.0226	.6597	.0538	.9131	-.5832	.1216
Sweden	SWE	75200016	75202739	1	-.2051	-.0862	.4173	.1856	.0545	.7541	.5755	-.1563
Sweden	SWE	75200016	75206025	1	.0792	-.2479	-1.0611	-.2325	-.7083	.3444	-.6852	-1.1405
Sweden	SWE	75200016	75205258	1	1.1572	.5266	-.442	.0578	-.9169	.6381	-.0823	-1.1252
Sweden	SWE	75200016	75202821	1	-.3537	.0502	-.7638	.0359	-.4259	.746	-.7867	-.4784
Sweden	SWE	75200016	75200053	1	.1257	.3427	-.9607	.2524	-.7087	.1797	-.6852	-.959
Sweden	SWE	75200016	75202696	1	.6328	.4061	.7162	.3808	-.5469	1.105	-.3733	-.959
Sweden	SWE	75200016	75201911	1	.7457	-.2479	.0226	.625	.4111	1.3392	.0256	-.4784
Sweden	SWE	75200016	75205030	1	-.2969	.164727649503842	.167843478338649	.0912968332633879	.0223814073129906	.481764942733468	.0824543014151468	.123857288245955
Sweden	SWE	75200016	75202768	1	.0391	.3464	.4173	-.2011	-.2876	.9678	-.309	-.5251
Sweden	SWE	75200016	75202592	1	-.0559	-.8264	-.9607	-.0877	-.8673	.3208	-.6852	-.7108
Sweden	SWE	75200016	75200545	1	.327	-.0862	-.4806	-.3655	-1.3104	-.1091	-2.1355	-1.3768
Sweden	SWE	75200016	75201639	1	1.367	1.0919	1.4967	.2786	-.3135	1.2758	-1.036	1.4234
Sweden	SWE	75200016	75206142	1	.7937	2.6352	1.1657	1.4997	.2032	1.5235	-.1061	.1216
Sweden	SWE	75200016	75206327	0	.9743	-.0862	.0226	.222	-.5889	.831	-.1727	.1216
Sweden	SWE	75200016	75206306	0	-.5815	.967	1.0955	1.2652	.9269	.7767	.9492	.6663
Sweden	SWE	75200016	75201788	0	-.9512	-.0862	.0226	.1995	-.074	1.0567	.5755	.1216
Sweden	SWE	75200016	75201414	0	.8261	1.7671	1.9359	.437	.6488	1.0407	2.4277	2.0955
Sweden	SWE	75200016	75204688	0	-.5464	.0566	.3461	.3152	.266	1.0028	.5755	.1216
Sweden	SWE	75200016	75201205	0	.8185	-.5874	.0226	.2523	-.0749	.5015	.5755	.1216
Sweden	SWE	75200016	75204512	0	.1562	.5859	.6755	1.1198	.8603	.6628	.9628	.9888
Sweden	SWE	75200016	75201774	0	.0264	-.4203	.0226	-.1937	-.5029	.1917	-.3733	.1216
Sweden	SWE	75200016	75200090	0	.9654	.9349	.9192	-.1843	-.4536	.5293	-.1727	.5553
Sweden	SWE	75200016	75203320	0	.9416	.5976	.4173	.3713	.9459	.8939	.3473	-.2503
Sweden	SWE	75200016	75204835	0	1.3488	-.7306	.0226	.6012	-.0123	1.7736	-.0823	.1216
Sweden	SWE	75200016	75203941	0	.3372	.4708	1.4967	.356	-.3333	.5451	.9579	2.0955
Sweden	SWE	75200016	75202549	0	.446	-.9734	1.9359	-.116	-.2546	.3462	1.3918	2.0955
Sweden	SWE	75200016	75201576	0	.0974	.9484	1.2899	.3315	.2363	.9176	-.0801	1.515
Sweden	SWE	75200016	75202399	0	-.0005	-.2662	.0226	-.076	-.4975	.3782	-.3763	.4777
Sweden	SWE	75200016	75202116	0	-.4657	-1.273	.0226	1.2836	.0907	1.0601	.5755	.1216
Sweden	SWE	75200016	75200757	0	-.0955	.4435	.9192	-.3487	.0964	.5744	1.1375	2.0955
Sweden	SWE	75200017	75206042	0	.434183832940788	2.6292	.857133868226872	-.271468769750014	-1.0152	.363694903653796	.00913692910356033	.1216
Sweden	SWE	75200017	75203763	0	.3636	1.1352	1.1657	-.0125	-.3299	.3704	1.2302	2.0955
Sweden	SWE	75200017	75206346	1	1.2309	.213082512801444	.292593201869281	.114354271380379	-.1921	.459692800512718	.0221907628970823	.126079039377468
Sweden	SWE	75200017	75204903	1	-.9046	-.4136	.0226	-.0191	-.2287	-.2781	-.3733	.1216
Sweden	SWE	75200017	75201738	1	-.505	.7308	-.829	.1747	-.034	.2665	-1.0167	-1.4637
Sweden	SWE	75200017	75200786	1	.7936	-.2597	1.4967	.5986	-.4844	1.1444	-.3733	-.3297
Sweden	SWE	75200017	75203542	1	.6823	.2718	-.3802	-.4577	-.1773	-.3936	-.6852	-1.0913
Sweden	SWE	75200017	75200135	1	1.4352	-.5717	-.227	.0221	-.6963	.2595	-.4948	-.5251
Sweden	SWE	75200017	75200188	1	.2746	1.3939	-1.2751	-.6522	-.2533	-.568	-.4982	-.6527
Sweden	SWE	75200017	75201833	1	.9553	-1.0602	.8116	-.2434	-.6109	-.2785	-.2826	-.8947
Sweden	SWE	75200017	75202806	1	.019	1.1493	.8038	.1022	-.2374	.1304	-.5828	.16
Sweden	SWE	75200017	75202071	1	.2651	.4061	-.9084	.1581	-.985	.1392	-.7078	-.7816
Sweden	SWE	75200017	75204649	1	1.2737	.9637	1.9359	.368	.1987	.4869	.5755	-.2503
Sweden	SWE	75200017	75200992	1	.534	1.3939	-.3447	-.1327	-.3063	.1284	-1.5596	2.0955
Sweden	SWE	75200017	75202123	1	.6055	-.0862	-.4806	.0192	-.1528	.6323	.5755	.1216
Sweden	SWE	75200017	75201004	1	.5133	.134	.4173	-.1541	.2427	.3615	-.6852	.1959
Sweden	SWE	75200017	75203569	0	.8783	.8828	1.9359	.6882	.7201	.7437	2.4277	2.0955
Sweden	SWE	75200017	75202695	0	1.001	.2532	.9192	.0061	-.2478	.1527	.8038	.4504
Sweden	SWE	75200017	75205494	0	1.0075	1.1576	1.9359	1.1984	2.6119	1.5721	2.4277	2.0955
Sweden	SWE	75200017	75203361	0	1.352	-.4422	1.9359	-.2327	.1471	.0115	.8038	2.0955
Sweden	SWE	75200017	75201386	0	.8282	1.3889	1.9359	-1.26416821356043	-.1779	-1.6678	-.2668	1.1508
Sweden	SWE	75200017	75205561	0	.24	1.1576	.53647549245757	-.0582	-.2043	-.159	.103068178368448	.329300247674771
Sweden	SWE	75200017	75203604	0	.6562	-.0862	-.4806	.0892	-.1125	.0748	-.3733	-.4607
Sweden	SWE	75200017	75204162	0	.9931	2.6352	1.9359	.4119	-.3992	1.3968	2.4277	2.009
Sweden	SWE	75200017	75204210	0	-.4717	.14661973666532	.142338609540102	.0707290322207435	.0109488835439315	.470040429180857	.071946251808823	.109015899896792
Sweden	SWE	75200017	75204582	0	-.3943	.0634	.0226	.847	.6559	.8323	.5755	.1216
Sweden	SWE	75200017	75201772	0	.8284	.792	.0226	.8827	1.0183	1.3948	.1922	-.2503
Sweden	SWE	75200017	75202825	0	-.2507	-.6447	-.7249	.7113	.1667	1.0062	-.1727	.1216
Sweden	SWE	75200017	75206060	0	1.0634	.3427	-.3802	-.4399	-.5656	.0064	-.4805	.0941
Sweden	SWE	75200017	75200840	0	.7231	-.0862	1.2899	.287	.6521	.583	2.4277	.1216
Sweden	SWE	75200017	75203721	0	.2714	-.5668	1.9359	-.9331	-.2945	-.4795	1.8077	2.0955
Sweden	SWE	75200017	75203140	0	.6389	.261669210340736	.304384989904322	.201407520996263	.0835859596189718	.544532676043154	.138709637923144	.20331135699393
Sweden	SWE	75200017	75206253	0	.7613	.0789	.0226	-.1396	1.0538	.9763	.5755	.5553
Sweden	SWE	75200017	75204105	0	1.5939	.7308	.9192	.7914	1.4335	.4632	.3415	.9883
Sweden	SWE	75200018	75205798	1	-.1037	.18474165843063	.196033070168621	.114029665994732	.0350173546366875	.494723615607406	.0940684615063468	.140260928000292
Sweden	SWE	75200018	75201177	0	.337876676223143	.230485548388141	.260463019777142	.165987682136779	.0638979944924266	.524341874903145	.120613711041521	.177752981419971
Sweden	SWE	75200018	75203023	1	1.3102	.2718	.0226	-.0624	-.1198	.5985	.8038	-.2726
Sweden	SWE	75200018	75201158	1	-.5703	.136405547844506	.127951995904309	.0591272863236913	.0045001029739702	.46342694499157	.066018942362693	.100644270084278
Sweden	SWE	75200018	75202597	1	.3136	-1.2372	-1.3514	-.0684	-.4188	-.159	-.4771	-.7108
Sweden	SWE	75200018	75202773	1	-.0294	-.7221	-.6396	.5764	-.4592	.4579	-.3733	-.8028
Sweden	SWE	75200018	75200240	1	-1.214	.0697232624088268	.0340304624625224	-.0166135233510809	-.0376001004021359	.420251490907956	.0273231098021058	.0459909423934559
Sweden	SWE	75200018	75203073	1	.3848	.235346437730505	.267309548475771	.171508904034387	.0669669419432399	.527489204111127	.123434492585804	.181737004708334
Sweden	SWE	75200018	75205975	1	.9739	2.6352	1.4967	.1326	.1446	.2843	1.8085	-.1692
Sweden	SWE	75200018	75202593	1	1.1869	-.0862	1.4967	-.2257	.5046	.0708	2.4277	2.0955
Sweden	SWE	75200018	75204899	1	.7238	.3376	1.1657	-.7354	-.6401	.1246	-.6742	.1959
Sweden	SWE	75200018	75204825	1	-.3881	.155280042805483	.154536590269842	.080565806632443	.0164166123030467	.475647805227758	.0769718407509779	.116113955194218
Sweden	SWE	75200018	75202291	1	-.2383	-.9187	.0226	.334955541854398	.4396	.597439036520713	.5755	.1216
Sweden	SWE	75200018	75200288	0	.88	-.4343	-1.6896	-1.1482	-.5964	.0465	-.3882	-.4607
Sweden	SWE	75200018	75201277	0	.6228	-.4203	-.5034	-.4404	-.0389	.0321	-.1727	-.7108
Sweden	SWE	75200018	75201024	0	.0671	.295850171080459	.304388561454658	.267314856650697	.3134	.612032487938347	.233611163360145	.263121228425739
Sweden	SWE	75200018	75200138	0	.7544	2.6352	1.9359	3.6039	4.8357	3.6292	2.4277	2.0955
Sweden	SWE	75200018	75205184	0	.3955	-2.9627	1.9359	3.6039	2.3669	3.6292	2.4277	2.0955
Sweden	SWE	75200018	75206273	0	.1335	-2.6779	-1.1926	1.06593915671127	4.8357	-.4223	2.4277	.1216
Sweden	SWE	75200018	75205330	0	.9757	-1.3452	.0226	.7113	.036	1.0062	-.6852	-1.1252
Sweden	SWE	75200018	75202617	0	1.4631	-.0862	-.9607	.2847	-.4368	.4677	-.787	-.959
Sweden	SWE	75200018	75204453	0	.296831460680898	-.101373387583151	-.0381303890071281	-.305933346976472	-.8759	.150362786304002	-.335222462570274	-.205746119330124
Sweden	SWE	75200018	75200498	0	.2872	-.0862	.0226	.0979	-.036	-.218	1.5037	2.0955
Sweden	SWE	75200018	75200994	0	.6733	.631	1.9359	3.6039	4.8357	3.4661	2.4277	2.0955
Sweden	SWE	75200018	75200007	0	-.049	-.0862	.0226	.3537	-.561	.4711	.3473	-.6073
Sweden	SWE	75200018	75202952	0	.9191	-.2479	.1386	-.1474	1.7814	-.3205	.0215	.1216
Sweden	SWE	75200018	75202036	0	.32316150448517	-2.9627	.4548	1.2506	.0511	1.3209	1.5037	-.5711
Sweden	SWE	75200018	75200144	0	1.263	-1.0212	-.5034	-.5699	-.3626	.3625	-.5832	.1216
Sweden	SWE	75200018	75204626	0	-.6677	-.9363	-.5034	.4465	-.4817	.6846	-.3763	-.9299
Sweden	SWE	75200018	75205880	0	.4	.9275	1.1381	-.2434	.3685	.1957	2.4277	2.0955
Sweden	SWE	75200018	75205955	0	.4149	.1411	.4173	-1.0068	-.6213	-.2979	-1.1698	.9883
Sweden	SWE	75200018	75200068	0	-.639	-2.1648	-.7603240886536	-2.6893	.8947	-.2979	-.499888377041367	-.33249981536931
Sweden	SWE	75200018	75205446	0	.3342	.230104673487775	.25992656013935	.165555066890464	.063657527167986	.524095265977476	.120392688752395	.177440813344103
Sweden	SWE	75200018	75200655	0	.0752	-.2479	.0226	1.0572	1.376	.9526	.1648	2.0955
Sweden	SWE	75200019	75205450	1	.3199	.22862330533222	.257840063435579	.163872460741094	.0627222577749794	.523136109548401	.119533048538605	.176226672306385
Sweden	SWE	75200019	75201672	0	-1.6323	-.6423	-.9947	.6551	1.1603	1.5721	-.5573	-1.1252
Sweden	SWE	75200019	75202388	0	.3977	-.4136	1.9359	-1.3764	-.3177	.6554	-.0651	2.0955
Sweden	SWE	75200019	75205404	1	.3254	-.8264	-.7638	.7723	.4109	1.4173	-.1026	-.5475
Sweden	SWE	75200019	75202360	1	1.311	.0467	1.4967	.0103	-.8005	.0538	-.5001	-.2726
Sweden	SWE	75200019	75200561	1	.9068	-.7221	-.9607	.222	-.4183	.5577	-2.1355	-1.2688
Sweden	SWE	75200019	75202827	1	.1327	-.0862	1.9359	1.2836	.2972	1.5721	2.4277	2.0955
Sweden	SWE	75200019	75200400	1	-.1196	-.0862	.0226	1.2836	-.0408	.4394	.5755	.1216
Sweden	SWE	75200019	75201402	1	-1.4027	-.411	.0226	.1259	-.4841	.5875	.5755	-1.1405
Sweden	SWE	75200019	75204552	1	.463	.3875	.5462	.2768	-.1067	1.6091	-.3912	1.3566
Sweden	SWE	75200019	75204498	1	.7803	.276317144410342	.325016502765389	.218045318864855	.092834008022547	.554016922132051	.147209856540616	.215316919422829
Sweden	SWE	75200019	75204487	1	1.1794	2.6352	1.9359	.7113	.5856	1.5721	2.4277	2.0955
Sweden	SWE	75200019	75202794	1	1.4158	.342149973980598	.417741583551866	.292821277460968	.134397903075391	.59664237043116	.18541274855903	.269274026378737
Sweden	SWE	75200019	75201622	1	-1.0989	-1.0138	.0226	.7416	-.2269	1.3714	.5755	-.1563
Sweden	SWE	75200019	75205242	1	.6545	-.0862	.0226	.7113	-.0408	1.0062	.5755	.1216
Sweden	SWE	75200019	75205049	1	-.5049	.143180476332145	.137494435374703	.0668225619998293	.00877748886925885	.467813576492375	.0699504437600246	.106197054970063
Sweden	SWE	75200019	75204477	1	.2022	2.6352	1.9359	1.6337	.5891	3.6292	2.4277	2.0955
Sweden	SWE	75200019	75202655	0	.8987	-.7221	-.691	-.3253	-.2974	.6774	-.3912	-.4784
Sweden	SWE	75200019	75202267	0	-1.0489	1.1493	-.442	.0788	-.1554	1.039	-.309	-1.0735
Sweden	SWE	75200019	75200088	0	.2125	.763	1.9359	.6926	.0761	1.2723	2.4277	2.0955
Sweden	SWE	75200019	75203838	1	.4263	2.6352	1.9359	-.1415	-.444	1.5721	.8038	2.0955
Sweden	SWE	75200019	75201154	0	-.3721	-.0994	1.036	.1085	.2342	.9208	.3415	1.1508
Sweden	SWE	75200019	75202087	0	.8176	-.7737	-.9607	.1027	-.7461	.4677	-.5832	-1.3305
Sweden	SWE	75200019	75202039	0	-.3203	-.0306	.1386	-.0915	-.6761	.4269	.1693	.1216
Sweden	SWE	75200019	75201394	0	-.1273	.468	.4173	.6289	.6034	1.3801	-.5832	.1216
Sweden	SWE	75200019	75204785	0	.6715	1.1493	.0226	-.38	-.0845	1.2491	.3473	-.1563
Sweden	SWE	75200019	75200837	0	-.0316	-.3582	.0226	1.2836	1.3979	1.2802	.5755	.1216
Sweden	SWE	75200019	75200128	0	-.6207	.9637	.586	.1552	-.5033	1.004	.3142	.5084
Sweden	SWE	75200019	75205569	0	.6687	1.7162	1.9359	3.6039	.7203	1.1371	.5755	.1216
Sweden	SWE	75200019	75202436	0	1.1813	2.6352	1.9359	.5742	.9313	1.5238	2.4277	2.0955
Sweden	SWE	75200020	75203239	0	-.8561	.106798903169165	.0862512436009647	.0254986962894362	-.0141922041953496	.444257231185298	.0488381610269529	.0763784303234625
Sweden	SWE	75200020	75202877	1	-.4417	-.2479	-.4806	-.3463	-.2324	.0988	-.4948	-.3297
Sweden	SWE	75200020	75205805	0	-.5552	.468	1.4967	-.4663	.149	-.1354	.5755	1.3857
Sweden	SWE	75200020	75200250	1	.8822	1.7162	1.9359	.652	1.0833	.2845	1.1375	1.3566
Sweden	SWE	75200020	75205396	1	.5686	.9637	1.036	.2714	-.2517	1.0712	-.4771	.1216
Sweden	SWE	75200020	75203566	1	.6977	.0789	-.4806	.0602	.1789	.1788	-1.1229	-.2503
Sweden	SWE	75200020	75206200	1	.9271	.5353	-1.0611	3.6039	1.3849	.7365	-.4948	-1.2688
Sweden	SWE	75200020	75205442	1	-.0125	.967	.0226	-.0902	.1656	.1098	.1693	2.0955
Sweden	SWE	75200020	75203973	1	.6076	-.5743	-.5907	-.1692	-.6271	-.0043	-2.0492	-2.5027
Sweden	SWE	75200020	75200785	1	.5899	-.4343	-.5907	-.4644	-1.2856	-.0064	-.2668	-.478
Sweden	SWE	75200020	75203211	1	.3629	.666	-.2943	-.765	-.5394	-.3242	-.414	-1.0494
Sweden	SWE	75200020	75201433	1	-.5493	.0789	.0226	-.4274	.3187	.1624	.0221	.6905
Sweden	SWE	75200020	75203075	1	.5421	.1876	-.5564	.4579	-.5228	.3637	-2.1355	-.959
Sweden	SWE	75200020	75201817	1	-.1103	.5201	-.9607	.0256	-.4476	.1915	-.2821	-.1565
Sweden	SWE	75200020	75203867	1	.5009	.666	.8961	-.3473	-.9178	.6053	-1.1941	2.0955
Sweden	SWE	75200020	75200949	1	.1487	-.0061	.0226	-.6486	-.6334	-.4753	.5755	.1216
Sweden	SWE	75200020	75205988	1	-1.0906	-1.1543	1.9359	.7113	-.177	.6545	.0221	.1216
Sweden	SWE	75200020	75201007	0	-2.4234	-.4314	.0226	1.225	-.2806	.3297	.5755	.1216
Sweden	SWE	75200020	75201069	0	1.0586	-.5872	.8038	-.2105	-.6405	-.1652	.5755	-.9299
Sweden	SWE	75200020	75200973	0	.4685	-.4203	-1.3514	-.3449	-.4676	-.0081	-.3733	-.7108
Sweden	SWE	75200020	75200332	0	-.992	.5206	.8116	-.0987	-.0216	.3774	-.0551	.1216
Sweden	SWE	75200020	75201173	0	.5132	1.0508	-.5761	-.1774	.0245	-.3242	.5755	-.5475
Sweden	SWE	75200020	75200915	0	-2.3381	1.3697	.4173	.0689	.2763	.1495	.8038	-.4607
Sweden	SWE	75200020	75203862	0	-.1823	-.2479	.0226	1.1728	.7178	.4059	.5755	-.2503
Sweden	SWE	75200020	75205792	0	-.6143	1.031	1.9359	-.153	-.6328	-.5309	-.1975	1.515
Sweden	SWE	75200020	75202841	0	-.5996	-.4203	-.227	-.6012	-.496	.1431	-.176	-.2503
Sweden	SWE	75200020	75206218	0	1.0558	-1.3744	-1.7997	-.4934	-1.4612	-.0287	-2.1355	-1.5334
Sweden	SWE	75200021	75201934	1	-3.0265	2.6352	-1.5502	2.6833	3.5634	-1.6678	.5999	-.359
Sweden	SWE	75200021	75205540	1	.8585	-.0692	.7162	-.5927	-.0458	-.031	-.4771	-.5912
Sweden	SWE	75200021	75204999	1	.3776	.4571	-.829	-.6012	-.3043	-.3242	-.309	-.7816
Sweden	SWE	75200021	75200513	1	-.5811	-.7087	-.8099	-.4661	-.9793	-.2781	.3482	-.5475
Sweden	SWE	75200021	75203538	1	.4244	.2112	.4173	-2.6893	.1443	.2321	-.4771	.1216
Sweden	SWE	75200021	75205747	1	-.4944	-.124459475504138	-.110701803202747	-.8606	-.6824	-.0694719166854174	-.363641823562976	-.191114037185278
Sweden	SWE	75200021	75202895	1	1.2739	.3427	.0226	.3012	-.2632	.2957	-.622453873611328	-1.4637
Sweden	SWE	75200021	75201393	1	.0849	.2718	.0226	-.3318	.1273	-.3242	.5755	.1907
Sweden	SWE	75200021	75204144	1	-.9032	-.2111	-.152744365225951	-.996	-.5321	.0479	-.329058732727612	-.178964751766376
Sweden	SWE	75200021	75204969	1	-.6237	.120502568983659	.100415808976993	-.67	.186	-.025	-.0231235394371115	.124800245342549
Sweden	SWE	75200021	75203379	1	1.2535	-.4314	.0226	.2811	-.3592	.1156	-.4948	-.2726
Sweden	SWE	75200021	75203196	1	1.0354	-1.3452	.0226	.7564	.6701	.626	.3473	.1216
Sweden	SWE	75200021	75204905	1	-1.0236	-.7114	-.227	-2.6893	-.6605	.1276	-2.1355	.1216
Sweden	SWE	75200021	75205529	1	.7161	-.2479	.8038	-.604	.1749	-.2607	.1693	-.5461
Sweden	SWE	75200021	75203968	1	.6519	-.0862	-.6587	-.6224	-.3895	-.1147	-2.1355	-.2726
Sweden	SWE	75200021	75204295	1	.5617	.6636	.917	-.7354	-.8356	-.1442	-1.5537	-.0604
Sweden	SWE	75200021	75203083	1	.8835	-.2479	.5347	-.283	-.4557	-.1222	.3482	.1216
Sweden	SWE	75200021	75201924	1	-1.1635	-.237889771275262	-.233550654419826	-.6015	-.527502009043083	-.5569	-.388173086795734	-.232129864665927
Sweden	SWE	75200021	75205649	1	.2401	-.0862	-1.0611	-.2371	.0302	.2307	-.4771	-.9111
Sweden	SWE	75200021	75205113	1	1.0272	1.1576	-.2857	-.1882	.2348	.2601	-.0857	1.0777
Sweden	SWE	75200021	75204575	0	.9529	-.0862	.4173	-.2161	.5178	-.159	.5755	.4777
Sweden	SWE	75200021	75200754	0	.0198	.524	.0226	-.0512	.5244	-.2306	-.3733	-.959
Sweden	SWE	75200021	75206203	0	-.03	-.4314	.0226	.0562	-.0156	-.2979	.5755	.1216
Sweden	SWE	75200021	75201494	0	-.7164	-2.9627	1.9359	-2.6893	1.0456	-1.6678	2.4277	2.0955
Sweden	SWE	75200021	75202303	0	.3847	-.759	.0226	.0507	-.9806	.5105	-.4771	.1216
Sweden	SWE	75200021	75203092	0	-1.1111	.0821	-.3431	.7113	.7444	.4481	.185128247863884	.1216
Sweden	SWE	75200021	75204693	0	.0569	-.4314	-.4728	-.6537	.3934	-1.6678	-2.1355	-2.5027
Sweden	SWE	75200021	75201098	0	-1.1676	-.4879	-1.2062	-.1688	-.4451	.1326	-.3733	-.8001
Sweden	SWE	75200021	75206000	0	.6138	-.7815	.0226	-.6054	-.2764	-.2532	.1922	-.1563
Sweden	SWE	75200021	75201440	0	-.6912	-.269	-.3324	.2836	-.5297	-.1652	-1.2665	.839
Sweden	SWE	75200021	75205177	0	-.9653	.468	1.4967	-.4009	.6497	.6875	1.2262	1.515
Sweden	SWE	75200021	75200406	0	.634	2.6352	1.9359	.1161	.6148	.6891	2.4277	1.1232
Sweden	SWE	75200021	75204182	0	-1.2226	.179569892001744	.131681668994413	.140260546749715	.2786	.545156265771787	.180053571002962	.17371292895895
Sweden	SWE	75200021	75203582	0	-1.0282	-.4998	.0226	-1.5213	-.2693	.3122	.9911	.1216
Sweden	SWE	75200023	75204472	0	-1.6632	-.5992	-.7183	.4533	-.0241	.8329	-.1972	.1216
Sweden	SWE	75200023	75204832	1	-.1625	1.1493	.8038	-.2219	-.462	.6925	-1.4019	2.0955
Sweden	SWE	75200023	75200807	1	1.0463	.2554	-.4338	-.043	-.1697	.1957	-2.1355	-1.236
Sweden	SWE	75200023	75203895	1	-.6875	.348776986530203	.310775705435047	.3317	.6438	.695530245970408	.365816328037602	.351956823650427
Sweden	SWE	75200023	75203727	1	1.1612	.28213361301373	.332072776956645	.2109	.0695457092658558	.542007171141365	.0684	.18924489658312
Sweden	SWE	75200023	75205178	1	-1.3127	-.2479	.0226	.293687357382359	.0035	.8616	.5755	.1216
Sweden	SWE	75200023	75204990	1	-.2371	.468	.0226	-.4165	-.1433	-.4427	.1701	.1216
Sweden	SWE	75200023	75201105	1	.277	-2.2005	-2.664	.0759	-.4021	.1334	2.4277	2.0955
Sweden	SWE	75200023	75200670	0	-1.051	-.3435	.0226	-2.6893	.0769	-.8768	.0444	-.1563
Sweden	SWE	75200023	75200422	1	-.1657	-.0862	.0226	1.2836	-.6359	.8003	-.6852	-1.2811
Sweden	SWE	75200023	75204854	1	-2.0622	.0762724265191484	-.00540105172770824	.0181985808698585	.177	.470346453465688	.106994308890706	.0834943050329706
Sweden	SWE	75200023	75205375	1	-1.1894	.468	.4173	-1.6841	-.9612	.694	-1.2624	-.8273
Sweden	SWE	75200023	75202354	1	.9887	.1261	.1386	.0375	-.4878	.6091	-.4805	-.4784
Sweden	SWE	75200023	75204537	1	.6678	.1245	.0226	-.1304	-.6127	.1181	-1.2871	-.3297
Sweden	SWE	75200023	75203953	1	-.1984	-.59	-.691	-.4299	-.9034	.2301	.1693	-.6073
Sweden	SWE	75200023	75206307	1	-.1341	-.0862	-.3802	.5916	-.549	.2758	-.6852	-.7108
Sweden	SWE	75200023	75201495	1	-.7918	.1489	.4173	-.7268	-.5875	.2992	-.6852	.1216
Sweden	SWE	75200023	75206196	1	.7136	-1.1085	-1.4928	-.4231	-1.4789	.3029	-2.1355	-.959
Sweden	SWE	75200023	75201644	1	.3478	.3924	-.9874	-.1481	-.328	.5992	-.2008	.2203
Sweden	SWE	75200023	75201337	0	.5184	.249186352806171	.28680297222569	.187228916730596	.0757048434051753	.536450273965983	.13146581654121	.193080308389387
Sweden	SWE	75200023	75205351	0	-.2563	.1882	1.9359	.5839	.7399	.3206	2.4277	2.0955
Sweden	SWE	75200023	75205123	0	-.5999	.2086	-.335	.123	-.6279	.1978	-1.0571	-.4607
Sweden	SWE	75200023	75206122	0	.3118	.227784208684669	.25665820166631	.162919376139004	.0621924897971226	.522592811151513	.119046119466459	.175538942068238
Sweden	SWE	75200023	75200982	0	-.0395	.5404	.6496	.6499	1.2629	1.5416	.3768	.4994
Sweden	SWE	75200023	75205593	0	-1.1673	-.0862	-.0094	.6569	.1489	1.0245	.5755	.1216
Sweden	SWE	75200023	75201913	0	1.0176	.2141	.0226	.3378	-.3846	.4434	.5755	.1216
Sweden	SWE	75200023	75203572	0	.651	.1915	-1.0411	.6017	.1808	.5045	-.5832	-.4607
Sweden	SWE	75200023	75200480	0	.345	.5999	1.4967	-2.0365	.7474	.0901	.8038	2.0955
Sweden	SWE	75200023	75205151	0	-.8031	1.1576	1.9359	-.8575	.6476	-1.6678	-.4027	2.0955
Sweden	SWE	75200024	75200435	1	-1.8115	-.4203	-.312014084848307	-.052	-.6859	.3618	-.282033940468885	-.304399216268316
Sweden	SWE	75200024	75204133	0	-.7062	-1.3452	.0226	.3433	-.1681	.5918	-.0215085322138519	-.0562105193637267
Sweden	SWE	75200024	75203974	1	-.4763	.3464	-.6097	.9131	.437	1.3555	-2.1355	-1.1078
Sweden	SWE	75200024	75202143	1	.5429	-.4314	.4173	.1262	-.6596	.5261	-.2852	.1216
Sweden	SWE	75200024	75205428	1	-.7155	.0332	-.5544	.3375	-.2371	1.743	-.8738	-.6774
Sweden	SWE	75200024	75202899	1	1.3641	.336794258341287	.410198095469001	.286738009074786	.131016544500675	.593174651033735	.182304818555329	.264884439550066
Sweden	SWE	75200024	75201384	1	.9727	.3427	-.7638	.2979	-.3956	.7452	-.5832	-.959
Sweden	SWE	75200024	75202269	1	.5167	.00241057406404069	.0663026381915732	-.164564970770416	-.6298	.256903195596978	-.209900744216953	-.0931121748259333
Sweden	SWE	75200024	75202990	1	-.4813	.3875	.7804	-.063	-.7696	.7108	-1.2624	-.3908
Sweden	SWE	75200024	75204757	1	.8186	-.4203	-.9607	.1566	-1.0723	.6054	-.6852	-.959
Sweden	SWE	75200024	75201083	1	.5291	-.4203	-.9607	-.5956	-.698	-1.6678	-1.0808	-.959
Sweden	SWE	75200024	75203366	1	1.3988	-.5583	-.3048	-.5016	-.6061	.1324	-1.9673	-1.1252
Sweden	SWE	75200024	75203835	1	.3111	-.0862	-.9607	.0666	.3347	.1318	.8038	.1216
Sweden	SWE	75200024	75204279	1	.5176	.7946	.5833	1.1665	.6942	1.0861	1.3958	-.2726
Sweden	SWE	75200024	75203462	1	1.2547	-.7476	-2.346	.1444	-.3687	-.0265	-.2004	.1216
Sweden	SWE	75200024	75202051	1	.6259	-.7114	-.9285	.1605	-1.0164	.4401	-.6852	-.959
Sweden	SWE	75200024	75203959	1	-.2561	-.013	.0784525319971085	.0434	-.3014	.7777	-.0124234616560581	-.00157585925928137
Sweden	SWE	75200024	75203539	1	.1988	.0789	.8271	.0105	.0797	.6691	2.0386	.1216
Sweden	SWE	75200024	75202640	0	-.1496	-.2771	1.9359	-.4054	.2772	.4876	2.4277	2.0955
Sweden	SWE	75200024	75203477	0	1.4547	-1.1881	-.227	-.5604	-.3501	.3916	.3473	-.4607
Sweden	SWE	75200024	75201907	0	-.4122	-1.273	-1.1926	.7113	-1.9861	1.0062	-.6852	-1.1252
Sweden	SWE	75200024	75201175	0	.8792	-2.9627	-2.664	.5832	-3.7095	1.2307	.5755	1.1508
Sweden	SWE	75200024	75205733	0	-.9178	.5206	.0226	.5615	-.5895	.6375	-.5832	-.2726
Sweden	SWE	75200024	75204694	0	-.2626	.468	-.7638	.8499	-.6709	-.0162	.0444	-.7496
Sweden	SWE	75200024	75202331	0	-.3885	-.089	.0142854960292963	-.4278	-.2962	.5173	-.10915044471717	-.0371886204987126
Sweden	SWE	75200024	75205859	0	.0883	-.0862	-.227	.7113	-.1463	1.0062	.5755	.1216
Sweden	SWE	75200024	75200682	0	.308	.0462168430109758	.0942871276124773	-.0958393889457757	-.4563	.317041938105239	-.131905006197265	-.0349397150282287
Sweden	SWE	75200024	75200488	0	.6892	-.7221	.8348	.1432	.2758	.7755	-.5832	-.7108
Sweden	SWE	75200024	75201895	0	.9699	1.1352	1.9359	.4696	-.104	.4099	1.802	1.4234
Sweden	SWE	75200024	75206322	0	.8386	.2112	1.4967	-.0998	-.4325	.2853	.5145	2.0955
Sweden	SWE	75200024	75205364	0	.8421	.8072	.5433	.6647	.2519	1.3449	-.0823	.8136
Sweden	SWE	75200024	75201929	0	-.9547	-.0356	.0226	-.3483	-.4059	.2429	.5755	.1216
Sweden	SWE	75200025	75204333	1	.6877	-.0862	-.0587	.188019615992998	.0816930066180563	.4394	.5755	.1216
Sweden	SWE	75200025	75200145	1	-.0846	.0789	-.4806	.3023	.2847	.6817	-.4948	-.5475
Sweden	SWE	75200025	75203860	1	-.5193	-.0862	-1.1926	.7113	.6474	.9204	.5755	.1216
Sweden	SWE	75200025	75200681	1	.6356	-.0862	-1.7997	.1027	-.1277	.5645	-.5626	-1.1733
Sweden	SWE	75200025	75201148	0	-.3075	.163629572409515	.166296844418371	.0900495867470719	.0216881306999927	.481053959646181	.0818170855923377	.122957295588625
Sweden	SWE	75200025	75202572	0	.337876676223143	.230485548388141	.260463019777142	.165987682136779	.0638979944924266	.524341874903145	.120613711041521	.177752981419971
Sweden	SWE	75200025	75205836	0	.1302	-.332	.8038	-.9515	-.3425	.2889	1.1171	2.0955
Sweden	SWE	75200025	75205985	0	1.1093	.310398971205959	.373020517838168	.256757026776926	.114351744407103	.576084227388396	.166987592927805	.243250653787099
Sweden	SWE	75200025	75204186	0	-1.062	.085469273572759	.0562086092438668	.00127152103382711	-.0276587753855628	.43044672008414	.0364605442423873	.0588964974796838
Sweden	SWE	75200025	75203816	0	-1.0773	.0838843132384948	.053976203679692	-.000528749881232693	-.0286594482326258	.429420489778905	.0355407893283326	.0575974514742938
Sweden	SWE	75200025	75204647	0	.337876676223143	.230485548388141	.260463019777142	.165987682136779	.0638979944924266	.524341874903145	.120613711041521	.177752981419971
Sweden	SWE	75200025	75202271	0	-1.1221	-.294648456844937	-.286504727434082	-.538883056259635	-1.1011	.00274211158452359	-.484573807072371	-.379909492826351
Sweden	SWE	75200025	75200009	0	-1.1848	.3289	1.4967	.0880742102926189	.1174	.560728341889296	.9863	2.0955
Sweden	SWE	75200025	75200717	0	1.0323	.302422373445282	.361785535587092	.247696839818782	.10931567844476	.570919538924145	.162358761007399	.236712971276313
Sweden	SWE	75200025	75200112	0	-.8721	.105141428309803	.0839167018345073	.0236160600383933	-.015238659460252	.443184049166753	.0478763258227128	.0750199508407018
Sweden	SWE	75200026	75204704	1	-.268	1.1352	.8877	-.3362	-1.9601	.228	-.5974	.1216
Sweden	SWE	75200026	75205917	1	1.203	.1371	-1.5179	-.1552	-.5231	.2758	-.8483	-.9101
Sweden	SWE	75200026	75203052	1	1.0025	2.6352	1.9359	3.6039	-1.184	3.6292	-2.1355	-2.5027
Sweden	SWE	75200026	75202091	1	.9243	1.3889	-.4396	.1363	-.3449	-.5309	-.6852	-.5475
Sweden	SWE	75200026	75204011	1	1.0679	.6578	1.9359	-.2691	-.3138	.6168	.3473	.5553
Sweden	SWE	75200026	75203079	1	1.3191	.8214	-1.1075	.0817	.1821	.0661	.9246	-.7096
Sweden	SWE	75200026	75203338	1	1.2287	.9454	1.9359	.4083	.2893	-.2858	-1.2871	.1959
Sweden	SWE	75200026	75203305	1	1.0109	-1.6147	-.9351	-.5049	-.7142	-1.6678	-.309	-1.058
Sweden	SWE	75200026	75201213	1	1.1396	-.7221	-.6843	-.1956	-.55	-.4194	-.6852	-.8198
Sweden	SWE	75200026	75203494	1	.6391	.6555	1.9359	-.123	-.1654	-.3435	-1.2835	.1216
Sweden	SWE	75200026	75200289	1	.6563	2.6352	.0226	3.6039	-1.0496	3.6292	.5755	.1216
Sweden	SWE	75200026	75206280	1	-1.1855	.8079	1.9359	-2.6893	-.4283	-.7368	-.8488	.7095
Sweden	SWE	75200026	75205014	1	.7941	-1.5065	.9192	-.0723	-.205	-.0361	.1693	-.2503
Sweden	SWE	75200026	75201795	1	1.2322	.183127945840439	.281631244986345	.7113	-.1337	.3526	.0727613541708174	.122726994983088
Sweden	SWE	75200026	75204929	1	-.5677	2.6352	1.013	-.5016	.3722	-.0625	2.4277	2.0955
Sweden	SWE	75200026	75203899	1	.9197	.7308	-.9285	.2172	-1.0731	.6936	-.5832	-.1563
Sweden	SWE	75200026	75201284	1	.9216	-.0862	-.691	-.2883	-.3669	-.2348	-1.5588	-1.9916
Sweden	SWE	75200026	75204325	0	-.6898	.3427	-.5034	-.4439	-.5429	-.2499	.3415	-.1563
Sweden	SWE	75200026	75200981	0	1.4993	.3464	1.4967	.1053	-.3048	.2418	.932	1.0904
Sweden	SWE	75200026	75200251	0	.1023	-.041	1.9359	.5792	1.1683	.0466	.6804	2.0955
Sweden	SWE	75200026	75206194	0	1.0037	.5999	.9192	-.291	-.6526	-.1652	-.4805	-.7816
Sweden	SWE	75200026	75205179	0	1.1598	-.5743	.0226	-.9621	-.345	-.3153	-.5832	.1216
Sweden	SWE	75200026	75203972	0	.4864	-.0862	.0226	.1053	-.9291	.4394	.5755	-1.1252
Sweden	SWE	75200026	75201113	0	1.1084	.3404	.8877	.6283	.6972	.7644	-.5637	2.0955
Sweden	SWE	75200026	75204435	0	1.3732	.528	1.9359	3.6039	4.8357	3.6292	2.4277	2.0955
Sweden	SWE	75200026	75203515	0	-.5685	.2762	1.9359	-.1516	-.0452	.2478	1.1171	1.2841
Sweden	SWE	75200026	75205851	0	.0583	.64	.0226	.1651	.7024	.3362	.3473	.1216
Sweden	SWE	75200026	75201112	0	-.4509	1.3889	.4173	-.1968	.8375	.0813	-.4805	-.1563
Sweden	SWE	75200026	75202188	0	.7668	-.4203	.9705	-1.6841	-.6435	-.8849	-.6885	2.0955
Sweden	SWE	75200026	75200805	0	.1024	-.0862	.3461	.2738	.7912	.2681	.8038	.6905
Sweden	SWE	75200026	75200381	0	1.2296	-.59	-.9607	-.2142	-.2672	.0666	-.5832	-.5461
Sweden	SWE	75200026	75204113	0	1.1985	.88	.9192	.1632	.1528	.4037	.3473	.839
Sweden	SWE	75200027	75204841	1	1.0674	.468	-.829	-.4406	-.1769	.3387	.1693	-.2726
Sweden	SWE	75200027	75202364	1	1.1692	1.1493	1.0433	.3149	-.4361	.7448	.0489	-.0888
Sweden	SWE	75200027	75202634	1	-2.0011	-.7066	.6825	-.1779	-.4591	.5234	2.4277	-1.1068
Sweden	SWE	75200027	75205771	1	-.3781	-.4174	-.5472	-2.0365	-.9147	.1625	-.5832	-1.1405
Sweden	SWE	75200027	75201985	1	.9221	.0591	.4173	-.0134	-.6345	.6412	-.4771	-.7108
Sweden	SWE	75200027	75205189	1	1.0081	-.4166	.4173	.4119	.068	.8803	-.787	1.3566
Sweden	SWE	75200027	75204451	1	.5423	.1371	-.8627	-.069	-.6719	.243	.0256	-.8198
Sweden	SWE	75200027	75204061	1	1.1473	-2.9627	-1.1926	-.1335	-.76	.2883	-.3553	-2.5027
Sweden	SWE	75200027	75203626	1	.0484	-.5616	-.7902	-1.0068	-1.7576	-.3164	-.5832	-1.236
Sweden	SWE	75200027	75205458	1	-.9526	2.6352	-.6643	-.0112	.5738	.7191	-.414	-1.1068
Sweden	SWE	75200027	75203950	1	.8683	-2.9627	-.6789	.152	-.6637	-1.6678	.5755	.1216
Sweden	SWE	75200027	75204331	1	1.5139	.6407	-.335	-.6059	.2632	.8046	.0444	.4504
Sweden	SWE	75200027	75201086	1	-.6114	-.0862	-.9285	-.5011	-.5014	.2797	-.5001	-.975
Sweden	SWE	75200027	75201049	1	.3493	1.1493	-.2943	.424	-.2669	1.1844	-.5832	.1216
Sweden	SWE	75200027	75202579	1	.337876676223143	.230485548388141	.260463019777142	.165987682136779	.0638979944924266	.524341874903145	.120613711041521	.177752981419971
Sweden	SWE	75200027	75200132	1	.7063	.4571	.0226	-.0015	-.3157	.635	-.4948	.1216
Sweden	SWE	75200027	75203029	1	1.113	.4098	-.2133	.3521	.0818	.7105	-.8768	.1216
Sweden	SWE	75200027	75206136	1	.8563	.2118	.2092	-.5156	-.6196	.299	-2.1355	-.477
Sweden	SWE	75200027	75204717	0	-.479	.9484	.1386	-.1693	-.0931	.3785	.8038	1.0448
Sweden	SWE	75200027	75204573	0	.8436	-.0862	.3461	1.4674	.2468	3.6292	.5755	.1216
Sweden	SWE	75200027	75201089	0	.6937	-.4314	-.3802	-.4314	.2607	.3552	.5755	.4777
Sweden	SWE	75200027	75200031	0	.5379	.7332	1.4967	.2357	-.6405	.8419	-.1972	.2203
Sweden	SWE	75200027	75204049	0	.9806	1.3697	1.2867	.0074	.4413	.6776	.3415	1.515
Sweden	SWE	75200027	75204675	0	.6427	-.2415	.0226	.0382	-.7431	.8751	1.5037	.1216
Sweden	SWE	75200027	75203490	0	-.1836	-.9286	-.3431	-1.3001	-.3035	.6235	-.5779	-.7108
Sweden	SWE	75200027	75205381	0	-1.0175	.0763	.8571	-.6984	-.1488	.269	-.309	.1216
Sweden	SWE	75200027	75201329	0	1.4712	.0789	.16564675464459	.6083	-.8504	.397	-.171229587308787	-.101067277818738
Sweden	SWE	75200027	75203605	0	.8902	.957	.9192	-1.0068	.1886	.6415	-.204	1.515
Sweden	SWE	75200027	75201351	0	.8755	2.6352	1.9359	3.6039	2.1991	3.6292	2.4277	2.0955
Sweden	SWE	75200027	75204412	0	-.5471	-2.9627	-.2614	-.1523	-1.3284	.667	-2.1355	-2.5027
Sweden	SWE	75200027	75203262	0	.5363	2.6352	-.7638	-.5977	.6778	.3861	.8038	.9444
Sweden	SWE	75200027	75203212	0	1.6845	-.0071	-.8946	-.2094	-.1896	1.37	.5755	.1824
Sweden	SWE	75200028	75201800	1	-.6018	.133142394215138	.123355866801596	.0554208462044504	.0024398941711935	.461314117892558	.0641253293043451	.097969763602593
Sweden	SWE	75200028	75201830	1	-.2859	1.7671	1.1657	.1374	.1927	.5202	2.4277	-.2309
Sweden	SWE	75200028	75202873	1	1.0992	1.7671	.4683	1.1395	-.0841	.9423	.1693	.1216
Sweden	SWE	75200028	75202691	1	-.1239	2.6352	1.9359	.1291	.3684	.4751	.5755	-.8443
Sweden	SWE	75200028	75201051	1	-.9945	.967	.4173	.9491	.3191	1.0984	-.2274	-.8578
Sweden	SWE	75200028	75203340	1	.9562	.67	-.5544	.7168	.5963	1.2262	-.1727	-.5475
Sweden	SWE	75200028	75204568	1	1.2654	-.2479	-.691	.8311	-.0978	.5175	-.4948	-.7108
Sweden	SWE	75200028	75203877	1	1.0506	.304318110315677	.364455667732477	.249850105030913	.110512561653993	.572146990857856	.163458860022248	.23826673218472
Sweden	SWE	75200028	75205021	1	.2725	2.6352	.4173	.6358	-.3478	.7727	-.0987	.4504
Sweden	SWE	75200028	75201802	1	1.2044	.5266	.4173	.5279	-.3801	.4581	-.6852	.7435
Sweden	SWE	75200028	75203099	1	1.0725	.4034	.0226	.7106	.216	1.4738	-.2821	-.1563
Sweden	SWE	75200028	75202967	1	-.2646	.0722	.6907	.094	-.8734	.75	.1693	.4504
Sweden	SWE	75200028	75203225	1	1.0754	.306887196347687	.368074207470486	.252768191220029	.112134567314591	.573810422986602	.164949704588821	.240372375383
Sweden	SWE	75200028	75203124	1	.8368	.5266	.0226	.795	-.5335	1.2797	-.6852	-1.9916
Sweden	SWE	75200028	75204863	1	.5255	.957	-.75	.183	-1.0563	.2287	-2.0492	-1.0735
Sweden	SWE	75200028	75202630	1	1.6704	.7308	1.0108	.4739	.0062	.9667	.1701	-.3297
Sweden	SWE	75200028	75201463	1	.5719	.5266	-.7638	.7297	-.1865	.9161	-.4771	-.6774
Sweden	SWE	75200028	75201735	1	-.1135	.967	.9192	.4397	1.2919	.900787376703494	.5755	-.2726
Sweden	SWE	75200028	75205230	0	1.3151	.2644	.7162	.5299	-.7959	.6191	2.4277	.4777
Sweden	SWE	75200028	75204624	0	1.0044	1.1352	1.9359	1.1362	1.2836	1.5058	2.4277	2.0955
Sweden	SWE	75200028	75200720	0	.473	1.1493	1.9359	.9958	.5288	1.5721	.5755	1.515
Sweden	SWE	75200028	75200350	0	.9442	-.0881	.8038	.683	.603	.8451	1.8077	.8136
Sweden	SWE	75200028	75202692	0	1.0975	-1.0883	1.9359	3.6039	2.1155	3.6292	.5755	2.0955
Sweden	SWE	75200028	75205094	0	-.2699	-.7065	-1.1926	.7465	-.794	1.0062	.5755	2.0955
Sweden	SWE	75200028	75201825	0	1.1387	.5266	.0226	.6178	.2169	1.1932	.5755	.1216
Sweden	SWE	75200028	75200817	0	.5915	.256758941069878	.297468909921192	.195830211102548	.0804858358966983	.541353374313213	.135860201130582	.199286861526251
Sweden	SWE	75200028	75203245	0	.0953	2.6352	1.9359	-.4277	.2722	1.5222	2.4277	1.515
Sweden	SWE	75200028	75202130	0	.9546	-.2597	1.9359	-.9207	-.0668	.9325	.1648	.1216
Sweden	SWE	75200028	75201984	0	1.0812	.3427	.4173	.5358	.192	.6937	.5755	-.4607
Sweden	SWE	75200028	75205716	0	.1228	.5344	.8348	.4778	-.2164	.488	-1.5596	2.0955
Sweden	SWE	75200028	75202820	0	.2943	-.2479	1.9359	1.7849	.2526	3.6292	2.4277	2.0955
Sweden	SWE	75200028	75206192	0	-1.2054	-.5783	-1.0411	-.1198	-.463	.5713	-.4948	-.8187
Sweden	SWE	75200028	75201115	0	.5803	2.6292	1.1752	.3457	2.1212	1.1635	2.4277	2.0955
Sweden	SWE	75200029	75206088	1	-.9724	-.7938	-.8627	-.2314	-.1509	.4623	-.5832	-.9943
Sweden	SWE	75200029	75205922	0	.9711	-.2444	-.7584	.2772	-.8736	.3175	-.2637	.1216
Sweden	SWE	75200029	75202848	1	1.7825	-.103	-1.3005	.1762	-1.0331	-.2979	-.2668	.1216
Sweden	SWE	75200029	75201756	1	.8687	.315673924871113	.364887509402846	.2715039747529	.185	.594166345136089	.194316110458246	.257852712143357
Sweden	SWE	75200029	75204756	1	.2424	.5315	-.1587	-.3787	-.1537	.1681	-1.0576	-.1563
Sweden	SWE	75200029	75205873	1	-.7969	2.6352	1.9359	.3661	.7656	.175	.1648	2.0955
Sweden	SWE	75200029	75204884	1	.3624	-.4203	-.8627	-.765	-.7203	-.3242	-1.0808	-1.9916
Sweden	SWE	75200029	75201845	1	-.3988	.151643654365629	.150728755005558	.0735625929260036	.0114568354382358	.4672	.072802427032458	.11286455921847
Sweden	SWE	75200029	75203632	1	-1.0472	-.4203	-.7902	-.2196	-.2802	-.1354	-.2857	-.1565
Sweden	SWE	75200029	75201684	0	-.3344	.9454	-.6315	.7113	.6761	1.0062	.1693	-.2726
Sweden	SWE	75200029	75204002	0	-.8473	.6424	.9192	-.0362	.6982	-.1896	1.8077	1.3566
Sweden	SWE	75200029	75202334	0	-1.0103	-1.4761	-.7902	.5663	-.7268	.4535	1.6331	-.7688
Sweden	SWE	75200029	75203496	0	-.2497	2.6352	.4173	-.252	-.2583	.1552	.1693	-.6959
Sweden	SWE	75200029	75201235	0	.1363	.4105	-.7302	.1686	-.0643	.4242	1.6922	2.0955
Sweden	SWE	75200029	75202543	0	1.0009	.3289	1.9359	.0569	.6881	.8405	1.2262	2.0955
Sweden	SWE	75200029	75203001	0	-1.2145	-.4145	.512	-.1286	.9912	-.2241	.8038	2.0955
Sweden	SWE	75200029	75202607	0	.7635	.7211	1.2899	.5369	.3702	.103	.5755	1.2841
Sweden	SWE	75200029	75204797	0	1.5558	2.6352	1.9359	.0343	.922	.2182	2.4277	2.0955
Sweden	SWE	75200030	75200391	1	1.1509	2.6352	1.9359	.7113	1.61531691155502	3.6292	2.2846	1.80102597361935
Sweden	SWE	75200030	75205363	1	1.4824	.34904921308269	.427459113654745	.300657750855935	.138753773115547	.601109490583356	.18941638759668	.274928697225729
Sweden	SWE	75200030	75206266	1	-.6203	.4596	-.7818	.1379	-.0143	.9296	-.5656	-.5475
Sweden	SWE	75200030	75201963	1	1.2719	-.4314	.7162	.6311	-.0752	1.0028	.1693	-.2726
Sweden	SWE	75200030	75205884	1	1.2549	-.2479	.6825	.8197	.2085	.9834	-.176	-.7108
Sweden	SWE	75200030	75200618	1	.6504	-1.3452	.0226	.0767	-.0814	.4394	-.6852	.1216
Sweden	SWE	75200030	75204245	1	.9647	1.1352	.8038	.2672	.544	.6418	.8038	.1216
Sweden	SWE	75200030	75201708	1	1.293	1.4003	.586	1.0935	.4413	1.3555	.1648	.1216
Sweden	SWE	75200030	75206003	1	1.2812	-.4203	.0226	.2612	-.0756	.2575	.5755	.1907
Sweden	SWE	75200030	75202298	1	-.1578	-.0862	.0226	1.3481	.7924	2.3558	.1922	.1216
Sweden	SWE	75200030	75200424	1	.0367	-.8802	-.227	-.2387	.2774	.6919	-.6852	-1.1252
Sweden	SWE	75200030	75203144	1	1.2866	-.2479	-.5544	-.271	.0592	.3143	.1693	-.3297
Sweden	SWE	75200030	75205422	1	.9606	-.2479	.0226	.0315	-.4887	.7967	-.6852	-.7108
Sweden	SWE	75200030	75205449	1	.99	-2.9627	-2.664	-2.6893	-3.7095	-1.6678	-2.1355	-2.5027
Sweden	SWE	75200030	75205604	1	1.0816	-1.3452	-.6097	3.6039	1.0003	1.0897	.5755	.1216
Sweden	SWE	75200030	75200708	1	1.2516	-.0862	.0226	1.5396	.3926	1.5442	-.0987	.1216
Sweden	SWE	75200030	75205782	1	1.1877	.802	.4173	.2788	.2703	.5519	-.393	.6663
Sweden	SWE	75200030	75201916	0	1.1293	.7821	1.9359	-.9364	.6452	.4593	1.802	2.0955
Sweden	SWE	75200030	75201797	0	.686	-.6616	1.1381	.8469	.0765	.8461	1.5037	2.0955
Sweden	SWE	75200030	75201949	0	.3093	2.6352	1.9359	3.6039	2.1682	3.6292	2.4277	2.0955
Sweden	SWE	75200030	75201764	0	.1816	-2.9627	-2.664	-2.6893	-3.7095	-1.6678	-2.1355	-2.5027
Sweden	SWE	75200030	75200996	0	.7391	-.0862	.0226	1.2836	.8779	1.1142	.5755	.1216
Sweden	SWE	75200030	75200107	0	.7398	-.0933	1.4967	-.3361	-.306	.3341	1.8077	.5084
Sweden	SWE	75200030	75201149	0	1.5215	1.4003	1.4967	.8987	.7542	.896	2.4277	2.0955
Sweden	SWE	75200030	75201275	0	-.1357	1.28093180509795	1.9359	3.491	1.5311	2.1953	1.1213	2.0955
Sweden	SWE	75200030	75200337	0	1.5013	.5886	1.4967	1.5645	1.1427	.7618	1.4793	.4504
Sweden	SWE	75200030	75203022	0	.6975	.267739712013147	.312935249123972	.208302676265708	.087418602026677	.548463205186078	.142232359358673	.208286788099542
Sweden	SWE	75200030	75200085	0	.7105	-1.3452	-.148705126333217	.6046	-.0408	.4394	-.00724167215826965	.1216
Sweden	SWE	75200030	75204889	0	1.3273	.2032	.4173	-.8203	-.5374	.3817	.3473	.1216
Sweden	SWE	75200030	75202148	0	1.6527	-1.3452	.0226	1.2836	.5531	1.0062	.5755	.1216
Sweden	SWE	75200030	75202005	0	1.2227	-.1713	.0226	1.5019	.363	1.3867	-.3006	.4504
Sweden	SWE	75200030	75205523	0	.6325	1.4003	1.9359	3.6039	2.5677	3.6292	2.4277	2.0955
Sweden	SWE	75200031	75202540	1	1.0334	-1.5693	-1.3943	-.7354	-1.3924	-.2532	-2.1355	-2.5027
Sweden	SWE	75200031	75203247	1	.9723	-.2662	-.5836	-.315	.0674	.4558	-.4771	-.4784
Sweden	SWE	75200031	75200234	1	.5867	-.7199	.0226	-.2142	-.1395	.0349	-.5832	.1216
Sweden	SWE	75200031	75204782	1	.5821	1.7671	1.9359	.6722	.6001	1.0175	1.8085	2.0955
Sweden	SWE	75200031	75206269	1	1.2194	-.0692	-1.3005	-.3329	-.7486	-.5309	-.5945	-.5251
Sweden	SWE	75200031	75203831	1	.6148	-.0862	-.691	.1636	.7598	.3983	-.2821	-.9243
Sweden	SWE	75200031	75203095	1	-.1832	-.0862	.0226	-.8061	.1721	-.2119	-.6852	.1216
Sweden	SWE	75200031	75204787	1	.8129	2.6352	1.4967	-.5764	.2148	.252	-.6852	-.2726
Sweden	SWE	75200031	75204583	0	.1186	-.2479	-.4806	-1.2335	-.9506	-.5309	-.0823	.1216
Sweden	SWE	75200031	75206148	0	.8354	-.4203	-.1587	-1.0068	.1436	.406	-.5861	.1216
Sweden	SWE	75200031	75204248	0	.8018	1.1352	.4173	.1102	.3362	.2865	.1648	2.0955
Sweden	SWE	75200031	75202145	0	.9809	.5303	1.9359	-.6123	-.2221	-.0538	1.2067	2.0955
Sweden	SWE	75200031	75200536	0	.9416	-.511984885894186	-.359975840466283	-1.1709	-1.3454	-1.6678	-.920516764256039	-.533507498221247
Sweden	SWE	75200031	75202478	0	-.7916	-.0692	.4173	-.4439	.9992	.0926	.218578069350281	.1216
Sweden	SWE	75200031	75201581	0	.4034	.538892076263284	.549284479483312	1.158	.8529	1.10774172973844	.605293307403508	.519454836889499
Sweden	SWE	75200031	75202345	0	1.3776	.1852	1.9359	.3855	.771	-.0571	2.4277	2.0955
Sweden	SWE	75200032	75204395	1	1.385	1.4003	1.9359	-.3356	.653	.8518	-.4805	1.1013
Sweden	SWE	75200032	75200955	1	.0177	.2086	1.9359	-.3305	-.7043	.3399	-1.5848	1.2147
Sweden	SWE	75200032	75204713	1	.0379	.2796	-.4641	-.1187	1.1546	-.1741	.5755	.4504
Sweden	SWE	75200032	75200962	1	1.2331	-.9279	-.9674	.0108	-1.228	.6651	-2.1355	-.3345
Sweden	SWE	75200032	75200030	1	-1.0546	-2.1648	-2.664	-2.6893	-1.1341	-1.6678	-2.1355	-2.5027
Sweden	SWE	75200032	75200248	1	1.3541	1.7671	.6825	-.1819	.0862	.3427	.5826	.4504
Sweden	SWE	75200032	75204998	1	.5026	-.2662	-.9607	1.079	.1688	1.1173	-2.1355	-.7639
Sweden	SWE	75200032	75200772	1	.0377	-.0862	.8348	.7113	-1.0385	1.0245	.5755	.1216
Sweden	SWE	75200032	75203426	1	.198	1.4003	.8038	.3106	.2749	.5696	.3482	-.0867
Sweden	SWE	75200032	75201972	1	.2539	-.2479	1.9359	-1.2044	-.4378	.0433	-.414	.0462
Sweden	SWE	75200032	75205866	1	.4406	-1.2524	-1.7997	-.0155	-.7684	.7656	-2.1355	-.7496
Sweden	SWE	75200032	75201669	0	.2952	-.0862	.0226	1.0707	-.0408	1.4874	.5755	.1216
Sweden	SWE	75200032	75204343	0	.0095	-2.9627	1.9359	.1074	.7146	.513	1.8077	2.0955
Sweden	SWE	75200032	75200600	0	1.0283	.7946	1.4967	.5271	.8245	.455	1.4793	.9444
Sweden	SWE	75200032	75201323	0	1.2238	.9454	.0226	.4215	.1258	.3571	.8038	.1216
Sweden	SWE	75200032	75203163	0	.9577	.4012	.3461	.6765	.567	.8311	.3415	-.8813
Sweden	SWE	75200032	75202814	0	-.0672	-.0994	.4562	.2733	-.2095	.7245	.0215	.6559
Sweden	SWE	75200032	75203919	0	1.3155	2.6352	1.9359	.7113	-.0408	.7194	2.4277	.1216
Sweden	SWE	75200032	75202152	0	-.1853	1.4003	1.9359	3.6039	1.1027	1.2565	2.4277	2.0955
Sweden	SWE	75200032	75200326	0	.636	.4435	.0226	.0595	-.0785	.3181	-.4805	-.1563
Sweden	SWE	75200032	75202643	0	1.2334	-.4314	-.3802	.1157	-.1881	.081	-.1727	.1216
Sweden	SWE	75200032	75203707	0	-2.3987	.9484	-.9607	.0897	-.2913	1.0729	1.802	-.2103
Sweden	SWE	75200032	75205660	0	1.0156	-.2662	1.2899	.3539	.4376	.495	1.0214	1.515
Sweden	SWE	75200032	75200905	0	2.0097	.2762	1.4967	-.3547	.4487	.2323	.8038	2.0955
Sweden	SWE	75200032	75201219	0	1.2603	.3427	1.9359	.0536	-.196	1.0062	.3482	.7627
Sweden	SWE	75200032	75206204	0	.874	-1.3452	.0226	.7113	.8779	1.0062	.9863	.1216
Sweden	SWE	75200032	75205729	0	1.5088	-.0862	.0226	.5405	.8203	.4641	.5755	.1216
Sweden	SWE	75200032	75205234	0	.4602	1.4003	.3461	1.2836	1.3474	2.0739	.5755	.467380870255
Sweden	SWE	75200032	75206190	0	.7391	2.6352	1.9359	3.6039	3.5634	3.6292	2.4277	2.0955
Sweden	SWE	75200032	75201751	0	-.6678	-.0862	.0226	-.0114	-.0848	.0924	.3415	.1216
Sweden	SWE	75200033	75204661	1	.4069	2.6352	.8348	.7852	.7575	2.2619	.5755	.8136
Sweden	SWE	75200033	75203903	1	1.1831	.3464	.1386	.4358	-.3598	.9902	-.1972	-.2726
Sweden	SWE	75200033	75201626	1	1.5857	.5289	-.4338	-.1091	-.4456	.2884	-.5428	.1216
Sweden	SWE	75200033	75204184	1	1.1911	.9637	1.9359	.3823	-.3484	.6799	-.725	2.0955
Sweden	SWE	75200033	75204972	1	.7115	-.2479	-.9285	.4715	-.0203	.7574	-.6852	-1.2688
Sweden	SWE	75200033	75203433	1	.4923	.9637	.586	.6857	.1894	1.0468	-.2821	.5553
Sweden	SWE	75200033	75200679	1	1.4343	.2718	-1.4242	-.1067	-.3244	.5025	-.6852	-1.1252
Sweden	SWE	75200033	75205781	1	.0911	-.0862	.0226	.3673	-.3388	.6675	.5755	.1216
Sweden	SWE	75200033	75203184	0	1.0501	.2607	-.9607	.2333	-.0622	1.2179	-.309	.1216
Sweden	SWE	75200034	75201353	1	-.2969	-.0862	.0226	.8654	.6764	1.4303	.5755	.1216
Sweden	SWE	75200034	75203833	1	-.6536	.127776319357956	.11579778783269	.0493258113416987	-.000948004748928213	.457839691107516	.0610113878306175	.0935716862771547
Sweden	SWE	75200034	75203942	0	.1784	-.0862	.4173	.4212	-.1537	.3925	-.3876	1.3566
Sweden	SWE	75200034	75206038	0	.301500607766758	-.0862	.0226	.1053	-.8615	.4562	.5755	.1216
Sweden	SWE	75200034	75201150	0	.5635	-.0862	.0226	.6028	.3819	1.3874	.5755	.1216
Sweden	SWE	75200034	75204951	0	-.905	-.4174	.0226	-1.0068	-.4319	-.1611	.5755	.1216
Sweden	SWE	75200034	75201614	0	-1.38	-.194654670258831	-.368783926160111	-.272727012377793	-.359403710588024	.198364863610778	-.7867	-.427016562819646
Sweden	SWE	75200034	75202343	0	.8209	2.04026351768491	1.90155433755434	2.94318486427597	4.8357	3.0314	2.58766677963953	2.2015880686592
Sweden	SWE	75200034	75201888	0	-.5023	-1.1059	-.711	-.386859105226586	-.5652	-.0086	-1.4019	-1.0759
Sweden	SWE	75200034	75204941	0	-1.3961	.050859126665721	.00746045898302955	-.0380402771832639	-.0495100693858069	.408037338059384	.0163762228838472	.0305297477802838
Sweden	SWE	75200034	75204666	0	.221	-.4136	.0226	.2587	-.4458	.1439	.0215	-1.1252
Sweden	SWE	75200034	75205327	0	1.0489	.8046	.0226	1.2836	1.0101	.5842	.5755	.1216
Sweden	SWE	75200034	75205338	0	-.8701	.724920044492531	1.9359	-.5006	-.5065	.3857	.304391340017352	.1216
Sweden	SWE	75200034	75204789	0	1.0893	-.2479	.0226	.7573	-.174	.8136	-.7867	.1216
Sweden	SWE	75200035	75202847	1	.2253	.5091	-.1587	-.2327	-.3204	-.2319	.0444	-1.0828
Sweden	SWE	75200035	75201172	1	.1809	.214223992491519	.237558731839481	.147517058310158	.0536311776611395	.513812840762286	.111177105201769	.164424881799901
Sweden	SWE	75200035	75205155	1	.5185	.6636	.0226	-.5598	-.924	.3435	-2.1355	-.1563
Sweden	SWE	75200035	75201938	1	-.6425	-.0862	.0226	.7113	-.0408	1.0062	.5755	.1216
Sweden	SWE	75200035	75204993	1	1.1131	-.2509	-1.7997	-1.3089	-.9167	-.8849	-.2668	-.1563
Sweden	SWE	75200035	75200527	1	.395	-.0994	-.691	.0019	-.8792	.1628	-.4771	.1216
Sweden	SWE	75200035	75203008	1	.746	-.2662	-.5836	-.9788	-.9231	-.1091	.1693	-.3297
Sweden	SWE	75200035	75203936	1	.0416	.4012	-.4806	-1.7857	-.545	-.5639	-.6852	-.2726
Sweden	SWE	75200035	75204507	1	-.0271	-.2479	-.5544	-1.3001	-.4095	-.0184	.8098	-.1563
Sweden	SWE	75200035	75200074	1	1.1652	-1.0121	-1.1926	-.1614	-.6151	.869	.1693	-.7496
Sweden	SWE	75200035	75203495	1	1.0962	.468	-1.0611	-.7118	-.9931	-.3242	-.6852	-.959
Sweden	SWE	75200035	75205219	1	-.2968	.0904744428297021	.0196986081396997	-.2265	-.2744	.7535	-.101053265443317	-.1563
Sweden	SWE	75200035	75205434	1	-.3327	.5042	1.9359	.9845	-.7504	.6773	1.836	2.0955
Sweden	SWE	75200035	75203360	1	.7507	2.6352	1.4967	3.6039	.6659	1.1686	2.4277	2.0955
Sweden	SWE	75200035	75202462	0	.337876676223143	.230485548388141	.260463019777142	.165987682136779	.0638979944924266	.524341874903145	.120613711041521	.177752981419971
Sweden	SWE	75200035	75201961	0	.2474	.221112872375739	.247261671056319	.155341765228556	.0579805073558903	.518273253526866	.115174732769392	.170071062150125
Sweden	SWE	75200035	75200121	0	1.3586	.8489	1.9359	.3196	1.4728	.368	1.6922	2.0955
Sweden	SWE	75200035	75203963	0	.337876676223143	.230485548388141	.260463019777142	.165987682136779	.0638979944924266	.524341874903145	.120613711041521	.177752981419971
Sweden	SWE	75200035	75204915	0	.2286	.0676695126461781	.109208985972892	-.0628681951114376	-.3766	.345345607486654	-.0956074754889131	-.00725571823658472
Sweden	SWE	75200035	75200175	0	.1573	1.4003	1.9359	.5154	1.0599	.5514	1.5037	-.3297
Sweden	SWE	75200035	75204092	0	-.3326	.161029408723892	.162634532022241	.0870962011282482	.0200465040031769	.479370405354588	.0803082066156859	.120826180900044
Sweden	SWE	75200035	75204921	0	.1624	.212307537185383	.234859417922014	.14534026014489	.0524212137610961	.512571974053343	.110064983246866	.162854139897958
Sweden	SWE	75200035	75200304	0	.337876676223143	.230485548388141	.260463019777142	.165987682136779	.0638979944924266	.524341874903145	.120613711041521	.177752981419971
Sweden	SWE	75200035	75203955	0	.4178	.1411	.5563	-.8967	-.6366	-.4753	-.0012	2.0955
Sweden	SWE	75200035	75201210	0	.8863	.0821	.4907	.66	.4356	.712	.2237	.3216
Sweden	SWE	75200035	75200560	0	.4457	1.1306	1.9359	.4449	.6593	-.153	2.4277	2.0955
Sweden	SWE	75200035	75204848	0	.7728	-.1106	.0226	3.6039	2.3482	2.31126036563063	.5755	.1216
Sweden	SWE	75200035	75204936	0	.4939	.246648344427774	.283228205145802	.184346129971186	.0741024587807935	.534806964000085	.129993006384717	.19100013668141
Sweden	SWE	75200035	75205753	0	1.1878	-.0862	.0226	.7113	.4548	.4394	.5755	.1216
Sweden	SWE	75200035	75204609	0	.6822	.666	.5833	-2.6893	-.7822	-.1117	-.309	.9642
Sweden	SWE	75200036	75201260	1	-1.0253	-.5643	.5536	-.5491	-1.087	-.0922	-.2821	-.1563
Sweden	SWE	75200036	75200487	1	-.0865	-.5743	-.4806	-.4667	-.2859	-.1525	-.1972	-.7507
Sweden	SWE	75200036	75204527	0	.2564	-.2662	.0226	-.2181	-1.1003	-.4694	-.3763	.1216
Sweden	SWE	75200036	75201035	1	-.7117	-.4136	.0226	-.002	-.6384	.0934	-.1026	-.2503
Sweden	SWE	75200036	75202963	1	-.1356	.0624	1.9359	-.0305	-.4178	.3426	-.414	.8375
Sweden	SWE	75200036	75202073	1	.4176	.8046	.4173	-.1213	-.3779	.3129	-.4801	.1216
Sweden	SWE	75200036	75202978	1	-1.5101	-.7201	-.8627	-2.6893	-.5595	.1871	-.3912	-.959
Sweden	SWE	75200036	75202684	1	-.0101	.468	-.227	-2.6893	-.3426	-.7368	-2.1355	-.4607
Sweden	SWE	75200036	75206304	0	1.1074	2.6352	1.9359	3.6039	2.6375	3.6292	2.4277	2.0955
Sweden	SWE	75200036	75202720	1	-.2929	-.0862	-.4657	.5923	.9081	.629	-.5112	-.2726
Sweden	SWE	75200036	75204326	1	.5105	.4143	.0226	-.2129	-.0163	.486	.3473	-.7639
Sweden	SWE	75200036	75202469	1	-.2769	.305839803747715	.257015712680969	-1.1338	-.0567	1.0348	.0580459942158183	.185241753086922
Sweden	SWE	75200036	75204409	1	.861	-.2479	-.237638978661575	-.5039	-.1237	-.3242	-.6852	-.4607
Sweden	SWE	75200036	75204074	1	-1.1158	.0901073523569118	.0582036533098579	.0502	-.0077	.45582876263619	.0520084592012348	.0651652462816983
Sweden	SWE	75200036	75205517	1	.7557	.0763	-1.088	-2.6893	-.0606	-1.6678	-1.1104	-.9101
Sweden	SWE	75200036	75206289	1	.6412	1.7671	.7162	.1138	.2638	.4304	.0221	-.2503
Sweden	SWE	75200036	75203585	1	.5328	.6636	-.6315	.0866	-.2627	.5888	-2.1355	-.9233
Sweden	SWE	75200036	75202682	1	-.0265	-.0862	.0226	1.2836	.2493	1.0062	.5755	-.3856
Sweden	SWE	75200036	75203545	0	-1.6616	2.6352	1.9359	3.6039	4.8357	1.0042	1.4995	.9339
Sweden	SWE	75200036	75205254	0	.4036	2.6352	1.9359	-2.6893	4.8357	3.6292	2.4277	2.0955
Sweden	SWE	75200036	75203766	0	1.0171	-1.4457	1.2899	-.9331	.0062	.1028	-.6235	1.515
Sweden	SWE	75200036	75203122	0	-.0526	1.1352	-1.2891	.9208	.9791	1.0231	.1922	-.5305
Sweden	SWE	75200036	75201540	0	-.8208	-.0862	.0226	.7113	.0142	.6501	.5755	.1216
Sweden	SWE	75200036	75201180	0	.7708	-.2624	.0226	.582140437949616	.27716334272938	1.0062	.5755	.1216
Sweden	SWE	75200036	75202705	0	.2637	.6464	-.829	-1.1482	-.512	-.2229	-.3912	-.5628
Sweden	SWE	75200036	75200360	0	.0252	-.0862	.136609030451334	1.0323	.7535	-.2766	.225981292655758	.21944638302542
Sweden	SWE	75200036	75201367	0	.263106987579199	-.4314	.0226	-.3121	.1781	-.1906	.5755	-.6774
Sweden	SWE	75200036	75201093	0	-.51	-1.0744	-.5034	-1.0111	-.7305	-.4427	-.6852	.1739
Sweden	SWE	75200036	75202927	0	-.8237	.7308	-.829	-.0679	-.3436	.2891	-.2668	-.4607
Sweden	SWE	75200036	75202590	0	.6939	1.4003	1.1381	3.6039	1.0851	.241	.5172	2.0955
Sweden	SWE	75200036	75203336	0	-.0831	-.7221	-2.664	-2.0365	-.8444	.4485	-1.4013	-1.4344
Sweden	SWE	75200036	75206108	1	.7641	.666	-.442	-.6014	-.5432	.2021	-.4771	-.7108
Sweden	SWE	75200036	75200874	0	.5722	-.4314	.9726	-.1084	-.4	-.2229	1.836	2.0955
Sweden	SWE	75200036	75205421	0	-.4448	-.2298	.4173	-.0714	-.0361	.5004	.0951	2.0955
Sweden	SWE	75200036	75204287	0	1.1823	-.2479	-.732	-.6279	-.4068	-.218	-.4948	-.5475
Sweden	SWE	75200037	75200719	1	.33187696608989	-.2479	.0226	.6703	-.3703	.9475	.5755	.1216
Sweden	SWE	75200037	75202252	1	.7744	1.4003	1.9359	.1369	-.0192	.7623	-1.7719	.5084
Sweden	SWE	75200037	75204335	1	.8691	1.7671	-.785728453380565	1.5625	-1.0641	1.2859	-2.1355	-2.5027
Sweden	SWE	75200037	75202327	1	1.5146	-.2479	.8348	.2528	.3572	-.0045	-.1972	-.3297
Sweden	SWE	75200037	75203035	1	1.0295	.3317	1.4967	.4199	.5013	.9403	2.4277	.1216
Sweden	SWE	75200037	75200160	1	1.1874	-.4203	-.7638	.1672	-.7192	.4165	-.9563	-.2503
Sweden	SWE	75200037	75200363	1	1.9264	.5836	.0226	-.0159	-.6874	.3796	.0256	-.1563
Sweden	SWE	75200037	75206264	1	.9512	1.7671	.8348	.4933	.6632	.9805	.3482	.1216
Sweden	SWE	75200037	75201525	1	1.7735	.6608	-.7902	.8082	.5294	.5741	-.6852	-.5475
Sweden	SWE	75200037	75205630	1	-.7612	-.4203	-.6315	.4239	-.5407	.6648	-1.5588	.1216
Sweden	SWE	75200037	75204907	1	1.1054	-.2366	.0226	-.342	-.5297	-.0808	-2.1355	-.6924
Sweden	SWE	75200037	75203108	1	1.0876	.6515	1.1381	.6819	.319	.8753	.5755	.1216
Sweden	SWE	75200037	75203555	1	.8405	.468	-.9607	.725	.4058	.8729	-.1972	.0484
Sweden	SWE	75200037	75204238	1	.4432	-.2662	1.4967	.1294	-.5286	.7304	.5755	-.5475
Sweden	SWE	75200037	75202324	1	.6792	-.5847	.0226	-.2348	.3954	.95	-.2821	.1216
Sweden	SWE	75200037	75201164	1	1.061	2.6352	1.4967	.5813	-.5595	-.5309	.3482	-2.5027
Sweden	SWE	75200037	75200058	0	1.0775	-.5717	.0226	.7113	-.7134	1.0062	-.0134997396903018	.1216
Sweden	SWE	75200037	75202942	0	1.0174	2.6352	1.9359	.538	.4828	.9409	-.0823	.1216
Sweden	SWE	75200037	75201432	0	.6163	.242999359716466	.286503381733379	.175467410075646	.0354	.524514067417143	.11475412870591	.182451745503062
Sweden	SWE	75200037	75206052	0	1.1339	-.2479	.0226	1.3932	.5757	1.5721	.5755	.1216
Sweden	SWE	75200037	75203647	0	1.0196	-.0862	.0226	.7113	.0305	1.5721	.5755	.1216
Sweden	SWE	75200037	75200029	0	-.4624	-.5469	.9192	.2679	-.0629	.5807	.8038	2.0955
Sweden	SWE	75200037	75202745	0	.9753	-.4136	.0226	.1053	-.1255	-.074	.5755	.1216
Sweden	SWE	75200037	75203607	0	1.6432	-.0692	-.8892	.0525	-.466	.5196	-1.2665	-2.5027
Sweden	SWE	75200037	75201611	0	1.7182	-.0862	.0226	-2.5502	-.069	-.682545445750609	.5755	.1216
Sweden	SWE	75200037	75203072	0	.2404	-.0862	.235243616329524	.6645	.6102	.9731	.337828932479114	.26022626157174
Sweden	SWE	75200037	75203439	0	.3623	-.7221	-.7638	-.4045	-.2949	-.153	.5755	.1216
Sweden	SWE	75200037	75203312	0	1.0976	-.8379	-1.1926	.6427	-.0189	.9207	.3482	-1.1252
Sweden	SWE	75200037	75202477	0	-.6281	1.3697	1.9359	.1393	-.6174	.8035	-.2821	1.515
Sweden	SWE	75200037	75204515	0	.7413	.3164	.4562	.3307	-.3745	-.231	.0993447171281606	.4504
Sweden	SWE	75200037	75202681	0	2.7543	-.5847	1.9359	.9375	-1.111	-1.6678	1.802	.1339
Sweden	SWE	75200037	75205767	0	1.3305	2.6352	.0226	.6762	.3278	.5375	.5755	.1216
Sweden	SWE	75200037	75204669	0	1.3654	-.411	.0226	.9328	-.2306	.9889	-.3943	.1216
Sweden	SWE	75200038	75204181	1	-.3098	-.8264	-.7902	-2.6893	-1.0472	-1.6678	-2.1355	-1.0169
Sweden	SWE	75200038	75204445	1	-1.2017	-.0862	.0226	-.7486	-.0603	-1.6678	-.5832	-.8578
Sweden	SWE	75200038	75204549	1	-.4083	-.4314	.0226	-.5307	-.5016	-.799	-.6852	-1.1252
Sweden	SWE	75200038	75203793	1	.2599	-1.0138	-.7836	.5261	.5631	1.5721	.5755	.1216
Sweden	SWE	75200038	75205466	1	.4048	.0789	.0226	-.1055	.041	-1.6678	.5755	.1216
Sweden	SWE	75200038	75204556	1	.0857	-.4136	.0226	-2.6893	-2.4029	-.5519	-.4771	-1.1252
Sweden	SWE	75200038	75203987	1	-.7685	-.0862	.0226	.1053	-1.1112	.4394	.5755	.1216
Sweden	SWE	75200038	75201238	1	.9859	-1.0212	-1.6145	.1053	-.8453	-1.6678	-2.1355	-1.3989
Sweden	SWE	75200038	75200540	1	.1031	.00985389909876419	.050870764089478	-.141530612418156	-.513	.286146199109361	-.16517017115491	-.0698950956163555
Sweden	SWE	75200038	75204533	1	-1.1044	-.2479	-.4806	-1.3001	-.7375	-.7946	-1.2871	-.6073
Sweden	SWE	75200038	75200253	1	.4862	1.7658	1.1381	-.0693	.6653	-.7368	1.6897	-.2503
Sweden	SWE	75200038	75204947	1	.35	.6212	.0226	.3867	-.8242	.4394	-.176	-1.1252
Sweden	SWE	75200038	75206165	1	.6994	-.7221	.0226	1.123	-1.361	-.0026	.5755	-1.1252
Sweden	SWE	75200038	75205530	0	-1.0276	2.68	.513248871383938	-2.6893	4.8357	-.8849	1.3958	-.3917
Sweden	SWE	75200038	75203665	0	-.4086	-.5717	1.9359	-2.6893	-.0145	-1.2003	-.4805	2.0955
Sweden	SWE	75200038	75205087	0	-.7954	.1852	.0226	.271453155925504	.4925	.605	.3768	.19625663625536
Sweden	SWE	75200038	75203303	0	1.9652	.399063516963917	.497903911457595	.357466299731156	.170330560733978	.63349275799297	.218439764884627	.315920815618038
Sweden	SWE	75200038	75203045	0	-.8688	.105483282499547	.0843982010738391	.0240043537651707	-.015022828061866	.443405392958078	.0480747043335873	.0753001372340212
Sweden	SWE	75200038	75205935	0	-.317	-.586300883520549	-1.296	-.197950935989451	-.518429654172721	.180591648693982	-.7723	-1.5751
Sweden	SWE	75200038	75205420	0	-.178	-.3582	.0226	-1.3001	-1.0385	-.8849	-.4948	.1216
Sweden	SWE	75200038	75201290	0	.1007	.205915899758971	.225856841235113	.138080344101806	.048385820645816	.508433515894326	.106355906240515	.157615503392562
Sweden	SWE	75200038	75201482	0	-.8126	.111305162943053	.0925982790285204	.0306171135969592	-.0113471539438962	.447174944798219	.0514531504884808	.0800717964172186
Sweden	SWE	75200038	75204735	0	1.9444	-2.9627	-2.664	-2.6893	-3.7095	-1.6678	-2.1355	-2.5027
Sweden	SWE	75200038	75204444	0	.2799	.224479618183817	.252003709019436	.159165870113487	.0601061196127234	.520453154502037	.117128460528005	.172830473599483
Sweden	SWE	75200038	75201135	0	.6925	.200463518266039	.347452441803242	3.6039	1.1743	-.6515	.592181185494324	.400867179825299
Sweden	SWE	75200038	75200265	0	-.2141	-2.2005	-1.842	.3135	-.8713	.2081	-1.3153	-1.4355
Sweden	SWE	75200038	75203171	0	.5921	-.817	-.8958	3.6039	2.2837	1.0196	.0154	-.0358
Sweden	SWE	75200038	75202466	0	-.6192	2.6352	1.9359	3.6039	4.8357	3.6292	2.4277	2.0955
Sweden	SWE	75200038	75204148	0	.270936232927511	.6464	.229757957483834	-1.19948544155374	-.0408	-1.6678	-.286026685268193	.153103559529008
Sweden	SWE	75200038	75205619	0	-.4441	.149478880797718	.146365694087241	.0739765797537925	.012754018875888	.471891668162848	.0736054175361372	.111359277004555
Sweden	SWE	75200038	75203265	0	-.2496	.169627559556829	.174744967435738	.0968623766805335	.0254749906898583	.484937537075793	.0852977267376818	.127873293216866
Sweden	SWE	75200039	75201256	1	-.433	-.8766	-.2737	.8506	.0954	.8319	.5755	-2.5027
Sweden	SWE	75200039	75202088	1	.337876676223143	.230485548388141	.260463019777142	.165987682136779	.0638979944924266	.524341874903145	.120613711041521	.177752981419971
Sweden	SWE	75200039	75202512	1	-.8691	-.5743	.0226	.3191	.4417	-.2156	.1693	-.2503
Sweden	SWE	75200039	75203417	1	1.1187	.311372737685833	.374392061125961	.257863075574414	.114966536875234	.576714721824291	.167552671110296	.244048760483221
Sweden	SWE	75200039	75203476	1	.4173	.238713183538582	.272051586438888	.175333008919318	.069092554200073	.529669105086298	.125388220344417	.184496416157692
Sweden	SWE	75200039	75203230	1	-.0426	-.9225	.0226	.1053	-1.6224	-1.6678	-.0553	.4504
Sweden	SWE	75200039	75203442	1	-.1284	.182182931616491	.192429121316652	.111123346282184	.0334018893214943	.493066890866276	.092583628409801	.13816377529878
Sweden	SWE	75200039	75204712	1	1.0708	.30641067232562	.36740302671263	.252226933297854	.111833711425932	.57350188315627	.164673176967602	.239981812531706
Sweden	SWE	75200039	75205118	1	.1899	-.0862	-.9607	-.075	-.7006	.347	-.3912	-.959
Sweden	SWE	75200039	75201485	1	-.6221	.131039472987324	.120393916935403	.0530322514609395	.0011122040538484	.459952518206528	.0629050008889653	.0962461927588401
Sweden	SWE	75200039	75200067	1	.337876676223143	.230485548388141	.260463019777142	.165987682136779	.0638979944924266	.524341874903145	.120613711041521	.177752981419971
Sweden	SWE	75200039	75203615	1	.078	-1.3452	-1.1926	.1053	-.9291	.4394	.5755	.1216
Sweden	SWE	75200039	75202867	0	.9027	.288996827084456	.342875747278787	.232447486185334	.100839390799051	.562226764573925	.154567895853053	.22570928746595
Sweden	SWE	75200039	75204816	0	1.319	.332122251081463	.403617605864799	.281431328142158	.128066848722731	.590149619218959	.179593645573377	.261055225508034
Sweden	SWE	75200039	75201904	0	.0332	-.4093	-.7403	.8852	.2153	1.0372	.0888	-.4377
Sweden	SWE	75200039	75203435	0	.5597	-.0862	.0226	-.0795	1.6524	1.4524	.5755	.1216
Sweden	SWE	75200039	75205885	0	-.7482	.117976499251982	.101994809638511	.0381947245074071	-.00713517150266395	.451494502422865	.0553245371855475	.0855396763353311
Sweden	SWE	75200039	75201359	0	-.1216	.182887358431719	.193421301567397	.111923466688877	.0338466328090778	.493522993224158	.0929924083716031	.138741129078953
Sweden	SWE	75200039	75205182	0	.337876676223143	.230485548388141	.260463019777142	.165987682136779	.0638979944924266	.524341874903145	.120613711041521	.177752981419971
Sweden	SWE	75200039	75202068	1	.386	.235470748344957	.267484639108256	.171650101753215	.0670454260881076	.527569692762518	.123506630226122	.181838890669541
Sweden	SWE	75200039	75203290	0	-.229	-.0862	.0226	.7671	-.9192	1.0062	.5755	.1216
Sweden	SWE	75200039	75202458	0	.6025	-1.4106	-.482054705846577	-.121671927693729	-.453282206856393	.182684501217042	-.45146362871448	-.45364796302867
Sweden	SWE	75200039	75202333	0	-.373	1.4003	1.1355	.7113	2.2198	1.0062	2.4277	2.0955
Sweden	SWE	75200039	75202193	0	-.046	.190718927142202	.204452011413908	.120818922975055	.0387911339357418	.498593778261786	.0975370797116379	.145159944634998
Sweden	SWE	75200039	75202167	0	.3242	.229068751700674	.258467471535314	.164378419233562	.063003492627422	.523424527215885	.119791541749745	.176591763667377
Sweden	SWE	75200039	75204778	0	-.2984	.412102724990844	.284397314142442	.7113	.8779	1.0062	.5755	.1216
Sweden	SWE	75200040	75202690	0	1.1063	.33324608467874	.388970004148923	.1844	.0639	.7514	.176196425295127	.245982916229496
Sweden	SWE	75200040	75204867	1	.8897	-.7815	-.7249	.2965	-.2436	.6472	-.2004	-.7507
Sweden	SWE	75200040	75204293	1	.39	-.0862	.0226	.862	-.2555	1.0062	.5755	.1216
Sweden	SWE	75200040	75205719	1	1.1698	-.0862	.0226	1.174	.7004	1.5476	.5755	.1216
Sweden	SWE	75200040	75203729	1	1.6628	-.0994	.0226	-.1077	-.6174	.5177	-.2821	.1216
Sweden	SWE	75200040	75204643	1	.6921	.267180314248113	.312147341277793	.207667286530981	.0870654233747724	.548101006254819	.141907739977242	.20782830127411
Sweden	SWE	75200040	75204358	1	.4626	.792	.1386	.4818	-.0781	.7393	-.176	.6663
Sweden	SWE	75200040	75200641	0	1.0066	1.1576	.917	.3686	1.0375	.8764	1.2067	1.515
Sweden	SWE	75200040	75205115	0	.2878	.4546	-.1627	.0079	-.1045	.4297	2.4277	2.0955
Sweden	SWE	75200040	75202244	0	-1.1826	-.332	1.036	-.1175	-.6493	.4452	-.5832	.7864
Sweden	SWE	75200040	75203814	0	1.6272	.36404936055991	.448586716641184	.317695608927874	.148224193262914	.610821787851194	.198120996195054	.287222936544715
Sweden	SWE	75200040	75205572	0	.1977	-.5994	-2.2485	.4476	-.7805	.4098	-.8657	2.0955
Sweden	SWE	75200040	75204730	0	1.5514	.9637	1.9359	.5019	.8959	.6967	2.4277	2.067
Sweden	SWE	75200040	75200257	0	.337876676223143	.230485548388141	.260463019777142	.165987682136779	.0638979944924266	.524341874903145	.120613711041521	.177752981419971
Sweden	SWE	75200040	75204542	0	.6155	1.7671	.9192	-.4933	1.2873	.1134	.4739	2.0955
Sweden	SWE	75200040	75204246	0	.3742	2.6352	1.9359	.5	.6233	.2351	2.4277	2.0955
Sweden	SWE	75200041	75206259	1	-.2616	-.4672	-.335	.3183	-.6054	1.1184	-2.1355	-2.5027
Sweden	SWE	75200041	75201018	1	1.6243	.2859	-.691	.241	-.0349	.4152	-.3733	-.7108
Sweden	SWE	75200041	75204699	1	1.6071	.666	.4173	.0884	-.4058	.3648	-2.1355	.1959
Sweden	SWE	75200041	75205411	1	.9297	-.2662	-1.0935	-1.0068	-.8021	-.9292	-.2821	-.7496
Sweden	SWE	75200041	75200826	1	1.5092	.2032	.4173	.0367	-.6514	.0924	-.4948	-.1563
Sweden	SWE	75200041	75203506	1	.7083	.0789	-.5034	.2476	-.6157	.9173	-2.1355	-.959
Sweden	SWE	75200041	75206268	1	.36	2.6228	1.9359	.5807	-.2126	.1971	.836429717318237	1.24076803927328
Sweden	SWE	75200041	75204205	1	.5427	-.5743	-.4806	-.0249	-.4396	.3425	-.787	-.7496
Sweden	SWE	75200041	75205268	1	.5165	-.2479	.0226	1.1228	.3323	1.5721	.5755	-.7496
Sweden	SWE	75200041	75204041	1	.456	.5315	.9192	.3379	-.2063	.9112	-.6852	.8136
Sweden	SWE	75200041	75200767	1	.2592	1.7671	.7162	.6584	.6186	1.3601	.775	.4504
Sweden	SWE	75200041	75204090	1	-.8906	.5923	-.732	.6077	-.3191	.9763	-.4801	-.4784
Sweden	SWE	75200041	75206169	1	-.9242	-.2479	.1386	.1098	-.7044	.2301	-.6852	-.5475
Sweden	SWE	75200041	75204413	1	1.2997	.330122922032358	.40080156485901	.279160398164338	.126804562059443	.588855093409089	.178433431858263	.259416559631953
Sweden	SWE	75200041	75200426	1	.2918	-.3349	.0226	.7302	-.0489	1.2138	.5755	.1216
Sweden	SWE	75200041	75204992	1	1.2148	.5228	.0226	.7026	1.1551	.8363	.775	-.2995
Sweden	SWE	75200041	75203102	1	-.7374	-.7737	-1.6145	-.4512	-1.6133	-.0443	-2.1355	-1.6492
Sweden	SWE	75200041	75205722	0	.4707	1.2587	1.9359	.3562	.6849	.3239	1.1987	2.0955
Sweden	SWE	75200041	75200974	0	-.8355	.0666	.0226	.8439	-.0677	.2896	.5755	.1216
Sweden	SWE	75200041	75205277	0	.5194	-1.3452	.0226	3.6039	-.9291	1.5721	.0444	-1.1252
Sweden	SWE	75200041	75204178	0	.8866	.468	1.9359	.2207	.9695	1.5626	2.4277	2.0955
Sweden	SWE	75200041	75201502	0	.6433	1.0508	1.4967	-.3316	.3009	-.0927	1.4752	1.2841
Sweden	SWE	75200041	75202989	0	1.2881	.0467	.0226	-.235	.131	.2693	-.1026	.1216
Sweden	SWE	75200041	75202398	0	.256	.365216404503641	.376427896767335	.36054164359892	.4682	.681130698121612	.31388083334464	.336923565582587
Sweden	SWE	75200041	75201006	0	1.165	-.0862	1.1355	1.3956	1.2462	1.8978	.5755	2.0955
Sweden	SWE	75200041	75205279	0	.697	-.2479	.0226	.092	-.4952	-.3242	.5755	.1216
Sweden	SWE	75200041	75204135	0	1.3225	1.7671	1.4967	.9924	.6186	.7478	2.4277	2.0955
Sweden	SWE	75200041	75204550	0	-.4476	.468	1.9359	.3466	-.2618	.7087	1.4793	2.0955
Sweden	SWE	75200041	75201369	0	.7556	-.0862	1.9359	.788	.8779	1.5721	2.4277	2.0955
Sweden	SWE	75200041	75204762	0	.6495	.1411	1.1752	.6607	.3088	.8603	.5755	.1216
Sweden	SWE	75200041	75204260	0	.384	.235263563987537	.267192821387449	.171414772221835	.0669146191799948	.5274355450102	.123386400825592	.181669080734196
Sweden	SWE	75200041	75201005	0	.1606	.018	-.7249	.6438	-.1192	1.2301	-.5861	.1216
Sweden	SWE	75200041	75203321	0	-.5758	-1.3452	.0226	1.7775	.9445	.7959	2.4277	2.0955
Sweden	SWE	75200041	75200207	0	.1732	.9444	-.6995	-.135171854594803	-.4951	.323505421726573	-.447725394750035	-.493403912647682
Sweden	SWE	75200041	75200239	0	.7842	-2.9627	-2.664	-.1881	.0838	.6814	-2.1355	-.2503
Sweden	SWE	75200042	75205317	1	.9614	.3289	.0226	.5003	.5382	1.0297	.1701	.1216
Sweden	SWE	75200042	75202973	1	-.6657	.468	.0226	-.3198	-.4023	-.1971	-.6852	.1216
Sweden	SWE	75200042	75203958	1	1.018	-.0862	.0226	.5491	.716	.2077	.5755	.1216
Sweden	SWE	75200042	75200836	1	.7048	.8046	-.4338	-.2557	-.1451	.1544	.5755	-1.1252
Sweden	SWE	75200042	75200863	1	-.5748	2.6352	1.9359	-2.6893	.8094	-.2793	2.4277	2.0955
Sweden	SWE	75200042	75200114	1	.337876676223143	.230485548388141	.260463019777142	.165987682136779	.0638979944924266	.524341874903145	.120613711041521	.177752981419971
Sweden	SWE	75200042	75203544	1	.8872	.5376	-.2943	-.0906	-.2079	.4189	-.4805	-1.3295
Sweden	SWE	75200042	75204667	1	.6288	2.6682	1.9359	1.04015342090826	1.35004192056587	1.37775964997068	2.4277	2.0955
Sweden	SWE	75200042	75203115	1	.0607	.1125	-.4641	-.0679	-.5929	-.5309	.2047	.1216
Sweden	SWE	75200042	75202366	1	-1.6703	-.0862	-1.0611	-1.668	-.4476	.0589	-.6852	-.1563
Sweden	SWE	75200042	75202178	1	.554	.0789	.4173	-1.0059	.086	-1.0529	-.6852	.1216
Sweden	SWE	75200042	75204868	1	1.2147	2.6352	-.6587	-.2739	-.4828	-.1383	.2102	-1.1068
Sweden	SWE	75200042	75205203	1	.2677	.2695	-1.2374	-.8834	.149	-.6687	-2.1355	-2.5027
Sweden	SWE	75200042	75205232	1	-.1548	-.0862	.0226	.4214	-.4076	-.5309	-.188975758962676	-.0765448115750344
Sweden	SWE	75200042	75202321	1	.0988	-.0767	.917	-.2836	-.3317	-.4384	-.9764	.2909
Sweden	SWE	75200042	75201752	1	.467434509774552	1.1493	1.4967	.128661643445838	.0315	.5667	.0221	.8136
Sweden	SWE	75200042	75205463	1	.7036	-.0862	-.4338	-.4299	.2817	.5332	-.2673	.1216
Sweden	SWE	75200042	75206014	0	.304248412665245	-.2479	.0226	-.0390586001281918	-.3195	.33858720847186	-.129750519377587	-.0634044501642053
Sweden	SWE	75200042	75200379	0	1.1138	-.2479	1.9359	-.420998402430215	-.0559	-.4694	-.1727	.1216
Sweden	SWE	75200042	75204872	0	1.1768	1.0919	1.9359	3.6039	.8329	.9535	.9911	2.0955
Sweden	SWE	75200042	75200636	0	-.8267	.222891707498605	.191509887109337	.19013708323932	.3111	.574328005318034	.207049289758776	.210005955107829
Sweden	SWE	75200042	75203250	0	.2796	1.7671	.8038	.6263	1.201	.1417	2.4277	2.0955
Sweden	SWE	75200042	75203664	0	.4277	1.1576	1.4967	-1.0059	-.0188	.3602	.1648	2.0955
Sweden	SWE	75200042	75206151	0	1.338	-.7611	-.4806	-1.3001	-.6113	-1.6678	-.6852	-1.1252
Sweden	SWE	75200042	75201189	0	-1.4564	.0676271703334448	.0196845171334168	.0473	-.0282	.5032	.0488014261358266	.0441391041795408
Sweden	SWE	75200042	75202599	0	.8219	-2.4679	.568261082201642	.101383906521369	-.0266143333080834	.319339705947124	.771890087766286	2.0955
Sweden	SWE	75200042	75203590	0	.0599	-.0862	.0226	.1053	-.0826	1.0062	-.6852	.4777
Sweden	SWE	75200042	75205872	0	.7085	1.7162	1.9359	.3713	.3752	.6213	2.4277	2.0955
Sweden	SWE	75200042	75205480	0	.276848586773482	-.4314	.0226	-.3718	.7913	.3987	-.5832	-.2726
Sweden	SWE	75200042	75205794	0	1.1301	1.7671	.8038	-2.6893	.2583	-.2979	.1648	.1216
Sweden	SWE	75200042	75201416	0	.5223	.249590362303141	.287372016781264	.187687809316788	.0759599168759953	.536711862083003	.131700263872243	.19341143776331
Sweden	SWE	75200042	75200777	0	-.2891	1.3939	.615781612362175	-.174948683466251	-.1776	.1791	.201200598602369	.408040531286914
Sweden	SWE	75200042	75203081	0	-.5573	.8046	1.9359	-.1074	.4544	-.5309	-.6852	2.0955
Sweden	SWE	75200043	75203946	0	.143	-.5673	-.5907	-1.0138	-1.3495	.6735	-.3241	-1.0643
Sweden	SWE	75200043	75205192	1	1.1158	.802	-.9285	.087	-.151	.5633	-2.1355	-.7108
Sweden	SWE	75200043	75205761	1	.7564	-.0862	1.4967	.4891	.0485	.9803	.9911	.4777
Sweden	SWE	75200043	75203618	1	1.4067	1.4003	1.9359	.9807	1.3251	1.183	1.802	.4504
Sweden	SWE	75200043	75202985	1	1.0388	.67	-.8873	.4455	.2484	.4452	-.7476	-.2103
Sweden	SWE	75200043	75204142	1	.198	2.6352	1.1381	.1116	-.1929	.5181	.5755	-.4607
Sweden	SWE	75200043	75202525	1	.3445	.6583	.4562	.8087	1.179	.6997	.319	-.5005
Sweden	SWE	75200043	75205136	1	1.4149	1.7671	.8961	.104	.284	.0924	-.1026	.1216
Sweden	SWE	75200043	75201864	1	1.1115	.5338	.0226	1.428	.2901	1.5721	.075	-1.1252
Sweden	SWE	75200043	75201564	1	.7157	.96	-1.2062	.0249	-.2852	.4956	-1.3153	-1.5298
Sweden	SWE	75200043	75200839	1	1.5562	.2185	1.1381	.0313	-.4175	.6396	-.3912	-.5475
Sweden	SWE	75200043	75205915	1	1.3739	1.1493	1.4967	.2007	-.2338	.2575	.1357	.1959
Sweden	SWE	75200043	75204773	0	.337876676223143	.230485548388141	.260463019777142	.165987682136779	.0638979944924266	.524341874903145	.120613711041521	.177752981419971
Sweden	SWE	75200043	75202723	0	.4651	.6037	.4173	.1331	.2192	.5776	.7578	-.2503
Sweden	SWE	75200043	75202479	0	1.3197	.6492	1.9359	.6751	.254	.4569	.3768	1.1508
Sweden	SWE	75200043	75205921	0	.6396	.5404	1.1381	.5572	.5041	.4262	.0405	.1216
Sweden	SWE	75200043	75200886	0	.6093	.3487	.2753	.702	1.1726	1.0165	-.2008	.9444
Sweden	SWE	75200043	75203190	0	1.1772	-.089	-.1587	.5652	-.0055	.4318	-.5832	.7435
Sweden	SWE	75200043	75200870	0	1.0682	-.0862	.0226	.2215	.6493	.7726	.5755	.1216
Sweden	SWE	75200043	75202371	0	.6145	-.4314	-.691	.357	-.5159	.758	-.4805	2.0955
Sweden	SWE	75200043	75206021	0	1.9801	.2836	.9192	.8495	.4323	.7366	-.4801	-.3297
Sweden	SWE	75200043	75201079	0	.7479	.2086	.586	.0155	.0506	.2166	-.3241	1.2841
Sweden	SWE	75200043	75204070	0	1.1715	.666	1.2867	-.1267	.2892	.1285	.7679	2.0955
Sweden	SWE	75200043	75204700	0	1.437	1.1576	1.9359	-2.6893	.3047	-1.6678	2.4277	2.0955
Sweden	SWE	75200043	75202770	0	.9655	-.4314	.0226	.7113	.7674	.3845	.5755	-.7108
Sweden	SWE	75200043	75203469	0	.608	-.6447	-.9947	.8039	.1975	1.2043	.0447	.1216
Sweden	SWE	75200043	75200423	0	1.0458	.7062	.8038	.9308	.5147	1.2213	1.1171	.9444
Sweden	SWE	75200043	75204066	0	.4988	.468	.4173	.3798	.3169	.1849	-.5832	.1216
Sweden	SWE	75200043	75204378	0	1.4463	-.1678	-.3048	.087	.3797	.345	.5755	-.4607
Sweden	SWE	75200044	75205487	1	1.0639	-.0219	1.1752	.3619	.6802	.7445	-2.1355	-1.6155
Sweden	SWE	75200044	75203882	1	1.3584	.5836	.8038	.5306	.2346	1.005	-.6057	-.8578
Sweden	SWE	75200044	75201244	1	.634	.3289	.4173	.3056	.0622	.6887	-.309	-.5475
Sweden	SWE	75200044	75201200	1	.8014	.4105	1.9359	-2.6893	.2558	-.8849	2.4277	1.1232
Sweden	SWE	75200044	75204441	1	.8036	-1.0234	-1.762	.2013	-.4015	-.568	-2.1251	-2.5027
Sweden	SWE	75200044	75201376	1	.4908	.4012	.4173	.5182	.4453	.311	-.5832	1.515
Sweden	SWE	75200044	75206150	1	.337876676223143	.230485548388141	.260463019777142	.165987682136779	.0638979944924266	.524341874903145	.120613711041521	.177752981419971
Sweden	SWE	75200044	75204386	1	1.304	.666	-1.1075	.6153	.1434	.8889	-2.1355	-1.2131
Sweden	SWE	75200044	75205068	1	.9983	-.0862	.0226	1.3757	.4796	1.1561	.5755	-.2503
Sweden	SWE	75200044	75201041	1	.337876676223143	.230485548388141	.260463019777142	.165987682136779	.0638979944924266	.524341874903145	.120613711041521	.177752981419971
Sweden	SWE	75200044	75200451	1	.337876676223143	.230485548388141	.260463019777142	.165987682136779	.0638979944924266	.524341874903145	.120613711041521	.177752981419971
Sweden	SWE	75200044	75205749	1	.9816	.4061	.9192	-.1499	-.2481	-1.6678	-.6852	1.2841
Sweden	SWE	75200044	75204463	1	.4841	2.6352	1.9359	-.7179	-.9617	-.5309	-2.1355	.1216
Sweden	SWE	75200044	75203907	1	1.3001	-.0862	.0226	2.2677	.5041	.7924	-.4771	.1216
Sweden	SWE	75200044	75202278	1	1.1553	-.2662	.5347	-.2142	-1.1705	.0064	-1.5848	.1216
Sweden	SWE	75200044	75202631	1	1.0409	1.153	-1.0021	-.6519	.2948	-.0086	-1.0992	-1.9475
Sweden	SWE	75200044	75200882	0	.194	.215581050032621	.239470137910768	.1490584667407	.0544879629092784	.51469150853997	.11196460777524	.165537136876411
Sweden	SWE	75200044	75200351	0	.7058	.3289	.0226	.2936	-.1422	.6814	-.0823	.1216
Sweden	SWE	75200044	75205493	0	.8797	-.4998	1.9359	-.5016	-.0268	1.5721	.8762	.1216
Sweden	SWE	75200044	75205148	0	1.0012	-.2479	.7162	-.114	.1167	.5761	.4807	-.2726
Sweden	SWE	75200044	75203926	0	.4172	-.438	.3461	-.7451	.3022	-.4427	-2.1355	.1216
Sweden	SWE	75200044	75202447	0	-.5904	-1.3452	-1.3627	.7113	-.0502	.4394	-.478066340485237	-.6425
Sweden	SWE	75200044	75202326	0	.6409	1.1576	1.9359	.2709	.8287	.6064	1.6922	2.0955
Sweden	SWE	75200044	75201920	0	1.1969	-.0862	.3461	1.0478	.3184	.5772	2.4277	2.0955
Sweden	SWE	75200044	75203151	0	-.0189	-.817	-1.0014	.6012	.4408	1.0196	-.3166	-.6557
Sweden	SWE	75200044	75205795	0	.2819	.1371	.9192	-.0171	.6048	.1695	-.309	-.2726
Sweden	SWE	75200044	75201689	0	.2838	-.6447	.0226	.8262	.019	1.3485	.5755	-.222
Sweden	SWE	75200044	75201831	0	.9699	1.7162	1.9359	-.3643	.2246	-.0598	2.4277	1.2841
Sweden	SWE	75200044	75205950	0	.922	.8046	.586	-.0754417760253994	.0328	.1138	-.0551	.1216
Sweden	SWE	75200044	75202494	0	1.3842	-.2479	-.1119	.0364	-.2396	.1002	-.3912	-.2726
Sweden	SWE	75200045	75202351	1	.5211	1.1576	.827712741941788	1.05388527722373	1.0633	1.43	1.802	.3675
Sweden	SWE	75200045	75200136	0	-2.3639	-.0493973838898959	-.133750136115558	-.151916237418226	-.112807532221593	.343123240712606	-.0418027840326299	-.0516412799332133
Sweden	SWE	75200045	75204858	1	.68	1.3889	.231	.2609	-.5527	.5525	-.6852	.9444
Sweden	SWE	75200045	75201981	1	-.636	.1371	-.3827	.0919	-.3507	.408	-2.1355	.1216
Sweden	SWE	75200045	75203635	1	-.5003	.468	-.3048	-.1691	-.4658	-.8849	-1.7719	-.3856
Sweden	SWE	75200045	75200230	1	-.1065	.184451600330242	.195624525359491	.113700204650799	.0348342249653295	.494535808754161	.0939001403456048	.140023194090809
Sweden	SWE	75200045	75204793	1	-.4339	.30462809416713	.28548286586658	.294876980325084	.4542	.647184967644958	.287464224870468	.290968021755166
Sweden	SWE	75200045	75202759	1	.7538	.468	1.9359	-.1587	-.6187	.1818	.3482	.3216
Sweden	SWE	75200045	75203896	1	-.7995	-.9232	-1.6145	-.7708	-.701	-.032	-.414	-.9943
Sweden	SWE	75200045	75204344	1	-.6558	-2.9627	-1.0473	-.7659	.4288	-.4611	.8354	.1216
Sweden	SWE	75200045	75200693	1	1.5912	-.4136	-.6116	3.6039	4.8357	1.0443	-.0823	2.0955
Sweden	SWE	75200045	75201472	1	-.9687	.0689	.00278004860835855	.0128	-.3939	.3697	-.0874519228545092	-.0511322787515017
Sweden	SWE	75200045	75205280	1	-.0425	-.1798	.586	-.5011	-.0099	.0349	-.6852	-.2503
Sweden	SWE	75200045	75200696	1	-.0972	-.8676	-.127	.7583	.2323	.9532	.775	-1.023
Sweden	SWE	75200045	75201656	1	.2258	.8046	.4173	-.4443	.1888	-.8768	.5755	2.0955
Sweden	SWE	75200045	75205206	1	-.986	.2397	-.3802	-.0714	.2291	.2289	-.1727	.1216
Sweden	SWE	75200045	75203951	1	-.8	-.5872	.0226	-.0444	-.7659	.1879	-.414	-.959
Sweden	SWE	75200045	75204281	1	-1.3693	.053635397055151	.0113708164418458	-.0348868614627671	-.0477572568170952	.409834917940448	.0179872968509496	.0328052009139083
Sweden	SWE	75200045	75203723	1	-.7675	.5228	.4173	-.5706	-.5649	-.2607	.0256	.1216
Sweden	SWE	75200045	75203521	1	1.0179	.468	1.9359	.2755	.6763	.5117	-.0589	2.0955
Sweden	SWE	75200045	75205634	1	-.9984	-2.9627	1.9359	.0271	.5497	.5961	.5226	.6663
Sweden	SWE	75200045	75203824	0	-.7876	.0308	-.8099	.6767	.6485	-.4173	-.3733	-.7317
Sweden	SWE	75200045	75203352	0	-1.1071	.3545093827535	.264961761451316	-1.2502	.9828	.0371850546471511	.225539089023535	.413101901264319
Sweden	SWE	75200045	75200707	0	.2479	.666	-.5544	.1342	-.3882	-.0858	.8038	-.5912
Sweden	SWE	75200045	75201852	0	.6844	.3289	-.1587	-2.6893	-.1038	-.5309	.075	-.4607
Sweden	SWE	75200045	75203266	0	1.3795	.338389577893423	.412445091919216	.288550046466415	.132023757693143	.594207588726585	.18323058493941	.266191976052223
Sweden	SWE	75200045	75200789	0	-.5761	-.4314	.1648	-1.668	.2057	-1.6678	-.0823	1.515
Sweden	SWE	75200045	75200104	0	.1956	-.2662	.6496	1.1295	.7943	.8755	.1922	2.0955
Sweden	SWE	75200045	75206062	0	.805	.278875871224481	.328620451617357	.220951638577403	.0944494733377402	.555673646873181	.148694689637162	.217414072124341
Sweden	SWE	75200045	75204632	0	.0567	-.4025	-1.0611	-1.668	-.4189	-.9484	-.176	-.1563
Sweden	SWE	75200045	75204109	0	.7503	.792	.1386	-1.5123	-.3642	-.106	.8038	.4504
Sweden	SWE	75200045	75201464	0	-1.2309	.327266512034654	.263154884946704	.351090902140839	.703	.71293545439322	.385138905423896	.345329179500778
Sweden	SWE	75200045	75203197	0	.9526	-1.3452	.0226	1.2836	-.9606	1.5721	.5755	.1216
Sweden	SWE	75200045	75203504	0	-.7126	.0809743029611771	.0708465263644338	-.01563101022632	-.1212	.407774596023866	.00115443365737196	.0413630362504794
Sweden	SWE	75200046	75201155	1	2.0179	-.4488	.0226	.5874	.0228	-.5309	-.6852	.1216
Sweden	SWE	75200046	75204759	1	.3331	.0789	-.8627	-.4923	-.1552	-.0064	-.176	-1.8806
Sweden	SWE	75200046	75205402	1	.2328	.8046	1.9359	-.0939	.2777	.6648	.1701	.1959
Sweden	SWE	75200046	75201391	1	.9013	.9535	-.4728	-.4613	-.9542	-.3239	-.7899	-1.0454
Sweden	SWE	75200046	75202080	1	1.0365	.9349	.4173	.65	1.1716	.8724	.8038	-.5475
Sweden	SWE	75200046	75202480	1	.9806	2.6352	1.9359	.7574	.44	.63	2.4277	.7566
Sweden	SWE	75200046	75203945	1	1.0939	-.7737	-.8099	-.0952	-.4871	.0113	-1.4019	.1216
Sweden	SWE	75200046	75201262	1	-.588	-.2662	.4036	-.7354	-.517	.3523	-2.1355	-1.1252
Sweden	SWE	75200046	75202898	1	1.2098	-.5743	-1.5883	.3445	-.6927	-.0808	-1.5537	-1.2688
Sweden	SWE	75200046	75206153	1	1.4948	-.2479	-1.0611	.1928	-.0276	.2999	-1.3972	-.7108
Sweden	SWE	75200046	75206178	1	.6413	-.4203	-1.9313	-.7349	-.5916	.0285	-2.1355	-1.236
Sweden	SWE	75200046	75204981	1	.9527	.2086	-2.664	-.432	-.3933	.4125	-.2276	-1.3283
Sweden	SWE	75200046	75204630	1	.8262	-.269	.0226	.2282	.1566	.0229	-.6852	.1216
Sweden	SWE	75200046	75201458	1	.7225	-.5743	-.5836	-.2915	-.8492	.1261	-.6852	-.8198
Sweden	SWE	75200046	75201510	1	1.6149	1.1493	.1386	.1577	-.2632	.5984	-.216	-.8198
Sweden	SWE	75200046	75204110	1	.4014	.5923	-.8627	.0738	-.219	.3162	-2.1355	-1.9916
Sweden	SWE	75200046	75204200	1	.8735	-.4314	.0226	-.013	-.5428	.4394	-.6852	.1216
Sweden	SWE	75200046	75201224	1	1.1483	-.0862	-.7638	.2761	.0893	.4235	-.535	-1.1528
Sweden	SWE	75200046	75202894	0	1.0797	1.3697	1.2867	-.3453	.0994	.4925	1.4752	2.0955
Sweden	SWE	75200046	75201876	0	1.345	-.4203	.0226	.4735	.2959	-.2979	-.0823	-.4607
Sweden	SWE	75200046	75204572	0	.3213	.1906	1.9359	.0562	-.2423	.5968	.8038	.9888
Sweden	SWE	75200046	75202969	0	.1037	.1997	-.6315	.1976	-.1482	-.0671	1.1417	-.4607
Sweden	SWE	75200046	75201898	0	.6597	-2.9627	-1.1926	.1053	-.9291	.4394	-.6852	-1.1252
Sweden	SWE	75200046	75202527	0	1.0527	.1045	1.9359	.3988	.3078	.2727	1.802	2.0955
Sweden	SWE	75200046	75205441	0	1.2749	1.0508	1.9359	-.3032	-.1148	.3096	2.4277	2.0955
Sweden	SWE	75200046	75200799	0	.7922	.7989	.586	-.0302	1.1721	.1616	.1701	-.4607
Sweden	SWE	75200046	75204438	0	1.3039	.9637	.1386	.1126	.0078	.7968	.8098	-.3297
Sweden	SWE	75200046	75202211	0	.0534	.2718	-.0469	.1171	.5168	-.0625	-.3763	.1216
Sweden	SWE	75200046	75206073	0	1.1125	.5746	.4173	-.4649	-.0468	-.032	.8038	.1216
Sweden	SWE	75200046	75200311	0	1.2852	.9454	.7162	-.0401	.0132	.7872	.3134	1.2147
Sweden	SWE	75200046	75202448	0	.1093	.9484	1.9359	-.0945	.3254	-.1971	2.4277	2.0955
Sweden	SWE	75200046	75202055	0	.969	-.5727	-.5544	-.2433	-.4214	.6618	.0177	.6113
Sweden	SWE	75200046	75204122	0	1.0278	1.153	1.9359	.943	.4603	1.0814	1.6922	2.0955
Sweden	SWE	75200046	75201331	0	1.3188	.3349	1.0108	.2559	1.462	.1741	.3473	2.0955
Sweden	SWE	75200047	75200177	1	.9036	1.1493	.0226	.8125	.6013	.981	.3482	.1907
Sweden	SWE	75200047	75202626	1	.7362	-.4343	-1.9313	.7159	-.7469	1.1473	-2.1355	-1.236
Sweden	SWE	75200047	75202341	1	.2339	.468	.8038	.0505	-.466	1.226	.1693	.1216
Sweden	SWE	75200047	75202049	1	1.3106	2.6352	-1.2891	.2804	-.4399	.7277	.5755	.1216
Sweden	SWE	75200047	75204297	1	-.0471	-.269	-.4396	-.0346	-.1575	.832	.8038	-.6073
Sweden	SWE	75200047	75201579	1	.8744	.9637	.6407	.2049	-.6348	.7636	-.2744	1.515
Sweden	SWE	75200047	75206116	1	1.1578	-.0827	.0226	.9623	-.2831	1.0561	-.5832	.1216
Sweden	SWE	75200047	75203513	1	.3583	.0789	.0226	.6119	-.0711	1.0846	-.7867	-.5475
Sweden	SWE	75200047	75205166	1	.7233	.0666	.9192	.4989	-.1526	1.0321	-.6852	.3873
Sweden	SWE	75200047	75201044	1	.6555	.2746	.586	.7431	-.3383	1.3185	.5755	.1216
Sweden	SWE	75200047	75203761	1	.3284	.8762	1.1752	.1306	.5992	.9422	-.1727	.9973
Sweden	SWE	75200047	75203208	1	.7445	1.153	-.3048	.9299	-.2326	.251	-.5031	-1.4344
Sweden	SWE	75200047	75203358	1	.8524	.67	-1.5883	.3511	-.5713	1.1445	-.1972	-2.5027
Sweden	SWE	75200047	75201032	1	1.3313	-.9389	1.4967	-.1578	-.1316	.8166	-.0585	-.2895
Sweden	SWE	75200047	75202362	1	1.2111	-.4314	.0226	.4317	-.4009	1.0182	.5755	.1216
Sweden	SWE	75200047	75206330	1	1.1732	-.4136	-1.0611	.3805	-.3162	.5374	-.5832	-.959
Sweden	SWE	75200047	75205538	1	-.3106	2.0175	.772011661310704	.7036	-1.0437	.4394	.183833590653528	.347200162960427
Sweden	SWE	75200047	75200035	0	1.4133	-.7815	.0226	.7113	.0769	.9225	.5755	.1216
Sweden	SWE	75200047	75205687	0	1.3197	1.4533	1.9359	3.6039	.717	2.0634	2.4277	2.0955
Sweden	SWE	75200047	75203376	0	.3986	-.8785	-.7638	1.1994	.2375	1.5721	-.1727	.1216
Sweden	SWE	75200047	75204950	0	-1.8216	-.7067	-.3221	.254951092606067	.6411	.581474453447194	.1922	-.1563
Sweden	SWE	75200047	75202319	0	-.9772	.468	.8038	.4748	-.391	.9982	-.1026	-.2503
Sweden	SWE	75200047	75202239	0	-2.1197	1.1352	.6847	.7145	.473	.7138	.1349	1.3566
Sweden	SWE	75200047	75205028	0	.4712	.4435	1.4967	1.0022	.4818	.7959	-.0992	2.0955
Sweden	SWE	75200047	75205543	0	.8671	1.7162	1.9359	1.4208	1.0383	2.8297	2.4277	2.0955
Sweden	SWE	75200047	75202815	0	.5158	.1342	1.9359	.8327	.4317	1.3468	-.309	2.0955
Sweden	SWE	75200047	75205416	0	.307	.9349	1.9359	.7113	.2984	.4386	2.4277	1.2841
Sweden	SWE	75200047	75200931	0	-.4597	.7308	.0226	.213	-.3109	.5781	.5755	.1216
Sweden	SWE	75200047	75202502	0	-.0858	-.0862	.0226	1.2836	.5543	1.5721	.5755	.1216
Sweden	SWE	75200047	75201137	0	1.7289	2.6352	.1188	3.6039	4.8357	3.6292	2.4277	2.0955
Sweden	SWE	75200047	75205417	0	-.1095	.184140823794111	.19518679877828	.113347210353729	.0346380146031603	.494334587125683	.0937197962448098	.139768479187791
Sweden	SWE	75200047	75200002	0	1.8086	.0917342212888697	.0291835373484087	.0604174785329736	-.206114674017135	.374785116965204	-.7379	-.237839243403859
Sweden	SWE	75200047	75201724	0	-.4253	-1.3452	.1386	.7113	-.3604	3.6292	.5755	.1216
Sweden	SWE	75200047	75204770	0	.5157	-.0692	.0226	.444	.5913	.3796	.3415	-.1563
Sweden	SWE	75200047	75203548	0	1.0568	1.3403	1.9359	2.1709	.0728	1.5004	2.4277	1.515
Sweden	SWE	75200048	75202544	1	-1.3274	-.2662	-1.6145	.0002	-.0148	.8767	-2.1355	-1.2811
Sweden	SWE	75200048	75201872	1	.2294	.177400968448472	.207259140877312	.0935593478770023	-.0629	.469646950149071	.0561811011815526	.120001237318614
Sweden	SWE	75200048	75201289	1	-.0813	-.891	-.9607	-1.3102	-.651	-.6274	-.5832	-.959
Sweden	SWE	75200048	75202846	0	-.7	.0789	-.227	-.2645	-.5479	.2417	.1693	-.6924
Sweden	SWE	75200048	75201842	1	-.1909	-.2479	1.9359	1.2836	2.1804	1.5721	.5755	.1216
Sweden	SWE	75200048	75201877	1	-.7043	-.2479	-.6843	.2523	-.3888	.7889	-.6852	-.7507
Sweden	SWE	75200048	75204836	1	.8222	-.4203	.0226	.2296	-.5505	.1392	.8047	.1216
Sweden	SWE	75200048	75206285	1	-.8394	-.0862	.9247	-.245	-.442	.0007	-.0823	2.0955
Sweden	SWE	75200048	75202880	1	-.7196	.963	.8801	1.7775	1.4149	.0589	.7803	.4043
Sweden	SWE	75200048	75204368	1	.0203	-.8355	-.5544	-.5016	-.9717	-.153	-1.2665	-.8578
Sweden	SWE	75200048	75205162	1	-1.2876	-.472017374690171	-.456802659593639	-1.2524	-1.2209	-.809	-.746423211195935	-.511054669049982
Sweden	SWE	75200048	75203520	1	-1.1929	-.172623219275351	-.181296640345232	-.362777028548313	-.7357	.144576354545458	-.309811808569406	-.235867591579985
Sweden	SWE	75200048	75205505	1	.8599	1.2587	1.9359	.135256246123339	.294340431684433	.569300461754078	-.4805	2.0955
Sweden	SWE	75200048	75203337	1	.2644	-.0862	.0226	-.3177	-.3998	-.0808	-.3237	.1216
Sweden	SWE	75200048	75201190	0	1.0592	.3875	.0226	.0485	.1748	1.0002	.5755	-.1563
Sweden	SWE	75200048	75205972	0	.8656	.9484	.4173	-.7318	.1047	-.1971	-.5832	.1216
Sweden	SWE	75200048	75203395	0	.3793	.234776680747599	.266507049743552	.170861747823091	.0666072229459297	.527120297792252	.123103861734347	.181270027386135
Sweden	SWE	75200048	75200993	0	.78	.0467	.8038	-.1336	-.1724	.28	-.5832	.1216
Sweden	SWE	75200048	75201368	0	-.5137	-1.0303	-.4728	-.1502	1.4146	.5906	.9246	.1216
Sweden	SWE	75200048	75200161	0	-.1896	.2718	.9726	.8048	.3938	.5471	.3473	.1216
Sweden	SWE	75200048	75203923	0	-.2629	-.2479	.0226	.2227	.2488	.4394	-.0823	.1216
Sweden	SWE	75200048	75203146	0	-2.3349	-.0463932107073035	-.129518779163854	-.14850395921321	-.110910832053957	.34506838312122	-.0400594577249445	-.0491790358707092
Sweden	SWE	75200048	75203179	0	-1.1453	-.9334	-1.0345	-1.2335	-1.1206	-.8849	-.877395420622734	-.5475
Sweden	SWE	75200048	75206161	0	-.4812	-.774500116582021	-1.45082074112103	-.413676919806343	-.862132340646287	.00106043662230249	-1.46480460183518	-2.5027
Sweden	SWE	75200048	75203454	0	-.1922	-.989	.0226	-1.0068	-.7225	-1.6678	-.2673	.1216
Sweden	SWE	75200048	75204731	0	-.7597	-.4174	-.227	-.1625	-.0817	.391	-.0454058384900067	.1216
Sweden	SWE	75200048	75200928	0	.2893	.125996134288511	.159792875140267	-.2683	-.164227560425578	.2573	-.0511573829748182	.0692291080684634
Sweden	SWE	75200048	75200448	0	-2.4331	-.336577111222992	-.393941021268887	-.559289502025107	-.9183	.0211886460972687	-.433464562771667	-.382321148488576
Sweden	SWE	75200048	75200433	0	-.387	-.0862	.4173	-.3043	-.2534	.0124	.5755	.1216
Sweden	SWE	75200049	75203696	1	.3262	.8046	-.5564	.2215	-.5638	.1553	-2.1355	-.7108
Sweden	SWE	75200049	75203714	1	-.8474	.408326455808742	.275946695174056	-2.6893	-.0146	1.3684	.000237941744963055	.240799653973043
Sweden	SWE	75200049	75205512	1	.8158	-.5616	-1.3325	-.5699	-.1466	.2478	-.3583	-1.7277
Sweden	SWE	75200049	75205889	1	.7489	.9637	.8038	-.99	-.3491	-.568	-.5832	.9097
Sweden	SWE	75200049	75204228	1	-.762	1.3697	1.4967	.1718	1.2362	.9613	2.4277	1.3566
Sweden	SWE	75200049	75200127	1	.2762	-.2479	-.7902	.5233	-.5393	-.1951	-.6852	-1.9916
Sweden	SWE	75200049	75202928	1	-.0203	.193381246135051	.20820186912628	.123842907453293	.0404720027049914	.500317576879075	.0990820275084487	.147342002304183
Sweden	SWE	75200049	75201970	1	.7564	-.0862	.0226	1.2836	-.2986	3.6292	.5755	.1216
Sweden	SWE	75200049	75202421	1	.4032	-.4136	.0226	-.3035	-.4563	.1536	.5755	.1216
Sweden	SWE	75200049	75201349	1	.6705	.429229702184876	.454601680133748	.653982070988908	.2576	1.2208	.370751291785468	.337245074452476
Sweden	SWE	75200049	75202914	1	-2.2979	-.0862	.0226	.6488	-.0847	.6522	.5755	.1216
Sweden	SWE	75200049	75200456	1	1.362	-.0862	-1.0611	-.4076	.0039	-.5302	-.2431	-.4607
Sweden	SWE	75200049	75200333	1	-.0961	.1852	-1.007	.4453	-.3456	.4842	-2.1355	-1.0454
Sweden	SWE	75200049	75205269	1	-.4913	.0017	-.227	-.3771	.0178	-.7936	.5722	.1216
Sweden	SWE	75200049	75201341	1	.0756	.1245	-.5544	-1.7891	-.1459	.0541	.3482	.1216
Sweden	SWE	75200049	75204811	1	1.324	1.7671	1.9359	.3701	1.5489	.8901	1.5037	2.0955
Sweden	SWE	75200049	75201600	0	1.1289	-.8662	-1.1926	.1278	.0465	.5358	-.6852	.0658
Sweden	SWE	75200049	75202112	0	-.1035	-1.3452	.0226	.1053	.3049	.4394	.5755	.1216
Sweden	SWE	75200049	75205462	0	1.6921	1.031	1.9359	.3582	.887	.3913	2.4277	1.515
Sweden	SWE	75200049	75206105	0	.3603	-1.3068	-.9406	.0507	-.4628	1.2032	1.1417	2.0955
Sweden	SWE	75200049	75202937	0	-.6218	-1.3452	.0226	.1053	-.5464	.4394	-.6852	.1216
Sweden	SWE	75200049	75201858	0	-.221	-.0862	.6407	.058	.7066	.2211	1.3918	.7864
Sweden	SWE	75200049	75202518	0	1.038	-.0994	1.2899	1.0533	-.004	.5687	1.2568	1.0641
Sweden	SWE	75200049	75205537	0	-.7066	-.0862	.0226	1.2836	-3.7095	1.5721	.5755	.1216
Sweden	SWE	75200049	75205983	0	.0932	-.0862	.0226	.2318	.6632	.2285	.131838502742759	.1216
Sweden	SWE	75200049	75206242	0	-.7799	-.0862	-.5034	.7113	-.1007	1.0062	-.2004	-.7507
Sweden	SWE	75200049	75200704	0	.1705	1.1352	.0226	.0325	2.5493	-.0805	.5755	.1216
Sweden	SWE	75200049	75202762	0	-.9448	-1.4562	.309	-1.4269	-1.0366	-.5569	-.2197	2.0955
Sweden	SWE	75200049	75202015	0	-.0141	.194023517643053	.209106504060782	.124572429000572	.0408775041201411	.500733434911262	.0994547386500917	.147868413103753
Sweden	SWE	75200050	75202273	1	-1.4713	-.8785	-.5907	.15	-.3865	.3624	-.309	.1216
Sweden	SWE	75200050	75203649	1	-.956	-.0862	-.3802	.4584	.4075	.6663	.5755	.7864
Sweden	SWE	75200050	75204906	1	-.257	-.2479	-.9607	.231	-.7513	.2967	-.5832	-.4607
Sweden	SWE	75200050	75201950	1	-.6593	.2086	.8038	.0685	-.9136	.1138	-.6852	.9339
Sweden	SWE	75200050	75200715	1	-.558	.6606	-1.0088	-.8189	.0806	.0748	-.4948	-1.6492
Sweden	SWE	75200050	75202242	1	.2377	.967	1.9359	-.3166	-.0995	-.0978	.5755	.1216
Sweden	SWE	75200050	75201936	1	.9933	.5946	-1.0611	-.6519	-.3833	.0064	.8038	-.4607
Sweden	SWE	75200050	75200885	1	1.3036	-.4343	1.1381	-.8237	.2243	-.1894	-.0987	.4504
Sweden	SWE	75200050	75202616	1	.9592	.6606	-.1587	-.6513	-.2764	-.2942	-2.1355	-1.7277
Sweden	SWE	75200050	75203892	1	.380491033300532	.357610000805164	.378768659147455	.7014	.1599	1.1257	.316744679999835	.273011672662132
Sweden	SWE	75200050	75203200	1	-.3257	-.165	-.691	-.6916	-.4858	.3475	-.3876	-.7108
Sweden	SWE	75200050	75204696	1	-.285	-.5743	-1.0611	-.9856	-.7339	.2666	-.6852	-.8198
Sweden	SWE	75200050	75204389	1	.1546	1.7671	-.227	-1.3001	-.5891	-.809	-.2673	-.2503
Sweden	SWE	75200050	75202693	1	.645	.2133	.6569	-.1098	-.401	.0421	-.1026	-1.3421
Sweden	SWE	75200050	75201535	1	-1.2631	-.4203	-.3802	-.4344	-.6953	-.1442	-.414	-.7108
Sweden	SWE	75200050	75204277	1	1.0267	.3464	1.4967	.1683	.0485	.3372	1.5037	1.0431
Sweden	SWE	75200050	75201076	1	1.0738	-.5743	-.5544	-.467	-1.5122	.1707	-.2852	-.7108
Sweden	SWE	75200050	75202163	1	1.3729	.5404	-.5544	.3882	-.0896	.5817	-.6852	-.4607
Sweden	SWE	75200050	75200896	0	-1.0625	.1125	.0226	-.8417	.3825	.2807	.3768	-.5475
Sweden	SWE	75200050	75200830	0	-.3558	-1.4443	-.227	-1.7857	-1.0512	-.8849	.5755	-.1563
Sweden	SWE	75200050	75205064	0	.3465	-.0176	.0226	-1.0059	.1708	.0589	-.3733	.4994
Sweden	SWE	75200050	75204710	0	-.4514	2.6352	.0226	-.3428	.642	-.2785	.1693	-.8198
Sweden	SWE	75200050	75205214	0	-3.404	-.7221	-.2827	-.0341	-.5672	.0299	-.0912039931333763	.1216
Sweden	SWE	75200050	75205968	0	-.4968	-.7221	.0226	.3535	.0774212011015322	.6277	.1922	.4777
Sweden	SWE	75200050	75202558	0	.478	.9349	1.9359	-.2533	-.0379	-.1652	2.4277	2.0955
Sweden	SWE	75200050	75202342	0	.5074	.1943	.8038	-.1381	-.0275	.0988	1.8077	.1216
Sweden	SWE	75200050	75203132	0	-.7342	.9637	1.036	-.1706	.5156	.8257	.4875	1.515
Sweden	SWE	75200050	75204853	0	.5606	-1.3066	-1.3322	3.6039	1.0544	1.1142	2.4277	2.0955
Sweden	SWE	75200050	75202446	0	1.5165	.5141	1.9359	1.2836	.0338	.2999	-.6881	2.0955
Sweden	SWE	75200050	75206230	0	-.4899	-.0692	.0226	-.4379	-.2006	-.0671	-.5832	-.5475
Sweden	SWE	75200050	75204032	0	-.6932	-.9734	-.3802	-.3262	-.7799	.0621	-.3763	-.8198
Sweden	SWE	75200051	75200979	1	1.1053	-2.9627	-2.664	-2.6893	.7377	-1.6678	-2.1355	-2.5027
Sweden	SWE	75200051	75203240	1	1.3655	.0847	-1.3005	.5335	.3018	1.083	-.7867	-.8198
Sweden	SWE	75200051	75201955	1	1.6585	-.2479	.0226	3.6039	4.8357	3.6292	.5755	.1216
Sweden	SWE	75200051	75200096	1	1.4396	.8046	-.4728	-.2039	.0801	.3703	.9542	-.7496
Sweden	SWE	75200051	75206104	1	-.9412	.0467	-.829	-.0276	-.7209	.4891	-.1972	-.7108
Sweden	SWE	75200051	75200662	1	.8329	.5338	1.1657	-.5473	-.2379	.2487	-.787	2.0955
Sweden	SWE	75200051	75206093	1	-.5288	-.5717	-1.0611	.2977	-.2079	.8642	.5755	-.5265
Sweden	SWE	75200051	75201699	0	1.0033	.384328274371774	.432243229196178	.583936413751805	.0468	1.1622	.280960912068567	.272329816079178
Sweden	SWE	75200051	75204960	0	.4051	2.6352	1.9359	-2.6893	.4213	1.1257	-.0651	-1.3027
Sweden	SWE	75200051	75200972	0	.8463	.5317	-.2236	-.6866	.756	-1.6678	2.4277	1.0177
Sweden	SWE	75200051	75203112	0	-.2846	.166001833301976	.169638157321613	.092744109881377	.0231858697978843	.482589951410225	.0831937122284064	.124901619348327
Sweden	SWE	75200051	75204031	0	-.5961	-.7083	-.3802	-1.50307916953598	-.6907	-1.6678	-2.1355	-.1563
Sweden	SWE	75200051	75204559	0	-.3093	1.0919	1.9359	-.5686	.8508	.1163	2.4277	2.0955
Sweden	SWE	75200051	75200254	0	.9335	-1.3452	.0226	.7113	-.0408	1.0062	.5755	.1216
Sweden	SWE	75200051	75203706	0	-1.1321	-.0862	.0226	1.0837	.9988	.4394	.5755	.1216
Sweden	SWE	75200051	75201671	0	.0338	-.4998	.0226	1.2836	.6551	1.5721	.5755	.1216
Sweden	SWE	75200051	75201763	0	-.0405	2.6352	1.9359	-.4683	.4283	-.1832	2.4277	2.0955
Sweden	SWE	75200051	75203347	0	.8845	-.0862	.0226	1.0928	.2906	1.664	1.1102	.1216
Sweden	SWE	75200051	75203994	0	.8523	1.1576	1.9359	1.2836	.8779	1.5004	2.4277	.1216
Sweden	SWE	75200051	75204270	0	1.0526	-.2479	-.227	-.006	-.1337	-.0737	-.6852	.1216
Sweden	SWE	75200051	75200327	0	1.0879	.308182098581563	.369898068225531	.254239000791157	.112952110490296	.574648846438591	.165701138342133	.241433687478907
Sweden	SWE	75200051	75200171	0	-.1593	-.6529	.0226	.0738	-.3294	.7181	-.309	.1216
Sweden	SWE	75200051	75201515	0	.2503	2.6352	1.9359	.1053	4.8357	1.597	2.4277	2.0955
Sweden	SWE	75200051	75202950	0	-.0056	-.0862	.0226	1.1882	.9346	3.6292	1.38284768906799	2.0955
Sweden	SWE	75200051	75204187	0	.8473	-.0862	.3461	1.2836	.6509	1.0062	.5755	.1216
Sweden	SWE	75200051	75203606	0	1.5511	-.5743	.0226	.0258143370958132	.1811	.1495	-.5832	.1216
Sweden	SWE	75200051	75203610	0	1.2018	1.18461076297473	1.9359	.909635467994425	.775454916015916	1.5702	.0256	2.0955
Sweden	SWE	75200051	75201311	0	1.7127	.0789	1.9359	-.0689	1.0172	.8298	.0444	2.0955
Sweden	SWE	75200051	75200296	0	.0193	-.5743	-1.0611	.4749	-.1538	1.0316	-.5832	-.567
Sweden	SWE	75200052	75201547	1	.6146	.004	-.8899	.1507	.2183	.3	-.375406997489083	-.5164195039476
Sweden	SWE	75200052	75202411	0	-.2654	1.7671	.6496	.0411	.6659	1.0451	1.836	2.0955
Sweden	SWE	75200052	75204672	1	.1487	-.4203	-.8627	-.6916	-.3484	.1055	-.6852	-.2503
Sweden	SWE	75200052	75203202	1	-.3626	1.4003	1.9359	-.4924	-.1828	-.6522	1.2107	2.0955
Sweden	SWE	75200052	75202614	1	.7779	.2819	.9726	-.7667	-.1942	.3289	-.6852	.1216
Sweden	SWE	75200052	75200043	1	-.2077	-.4203	.0226	-.5968	.1458	.2382	-.5832	.1216
Sweden	SWE	75200052	75202810	1	.53	.4012	.4173	-.1469	-.1262	.0668	-.0553	-.1563
Sweden	SWE	75200052	75202176	1	1.3527	-.7162	-1.263	-1.7857	-1.4566	-.219	-.6852	-.8947
Sweden	SWE	75200052	75201628	1	.4065	.967	-1.0611	-.7797	-.2759	-.3973	.3473	-.959
Sweden	SWE	75200052	75204870	1	-.6583	.468	.4173	-.4985	.1033	-.6274	.3473	-.2726
Sweden	SWE	75200052	75200048	1	.5739	1.4003	.4173	.2253	.2153	.6646	-.2821	-.7496
Sweden	SWE	75200052	75206140	1	.5882	-.2662	.8038	.1832	.0156	.2903	-.2519	-.2726
Sweden	SWE	75200052	75205339	1	.8585	-.2479	.586	.2499	-.0718	.7246	.1701	.1216
Sweden	SWE	75200052	75203890	1	.7611	.215117239181481	.28226615072307	.567	.1411	.2575	.136644728575023	.190729535519049
Sweden	SWE	75200052	75201851	1	.7288	-.165	-1.3325	-.0159	-1.0035	.2891	-1.2871	-.959
Sweden	SWE	75200052	75204846	1	-.0355	-1.0658	-1.6896	.6948	-.6381	.5375	-.877271102948093	-1.2688
Sweden	SWE	75200052	75203205	1	1.4878	.2032	-.3802	-.0742	-.4919	.4177	-.0517	-.2709
Sweden	SWE	75200052	75205701	1	1.2055	-.0966	-.4806	.6813	.5197	.8414	-.6852	-1.4344
Sweden	SWE	75200052	75206080	1	-.5571	1.1493	-.227	-.3493	-.2658	-.568	.0221	-.2503
Sweden	SWE	75200052	75204801	0	.9485	-.8841	-.227	-1.2335	-.1163	-.0005	-2.1355	-.1563
Sweden	SWE	75200052	75205289	0	-.7353	-.5743	-.691	-1.7857	-.9201	-.3242	-.6852	-.4399
Sweden	SWE	75200052	75205256	0	-.4285	1.153	1.0433	.1826	-.1856	.7333	.1648	2.0955
Sweden	SWE	75200052	75202637	0	-.4711	2.6352	1.1381	-.1415	.1766	-1.6678	-1.4019	2.0955
Sweden	SWE	75200052	75205709	0	.6415	-.5673	-1.9803	-.4517	-.2262	.1963	.2785	-1.7277
Sweden	SWE	75200052	75200906	0	.1284	2.6352	1.9359	3.6039	4.8357	1.0062	2.4277	2.0955
Sweden	SWE	75200052	75203209	0	1.5378	.5836	1.1657	.342	.3151	.2055	1.5037	2.0955
Sweden	SWE	75200052	75201887	0	.463	.243447346105633	.278719621359332	.18071028871136	.0720814920504506	.532734381226769	.128135462146528	.188376573180328
Sweden	SWE	75200052	75204861	0	1.1697	1.7671	1.9359	.5673	1.121	1.5264	2.4277	2.0955
Sweden	SWE	75200052	75203672	0	.5373	-.4166	-.227	.6146	.9897	.9233	.5755	.1216
Sweden	SWE	75200052	75202079	0	.5258	.2607	.0226	.195	.2623	.6439	.1648	-.3297
Sweden	SWE	75200053	75203560	1	-1.0475	.4571	.4173	.8456	.3475	1.3266	.0256	.1216
Sweden	SWE	75200053	75203705	1	1.348	-.9752	-1.4559	.9651	.2112	.7491	-1.7719	-1.5506
Sweden	SWE	75200053	75205012	0	-.1349	.7372	1.1381	-.0505	-.9445	-.0136	1.2067	2.0955
Sweden	SWE	75200053	75200434	0	.9238	.8046	1.9359	-.0305	-.0278	.6275	1.5037	2.0955
Sweden	SWE	75200053	75200462	0	1.1471	-.6447	1.4967	-.0771	-.0718	.442	.1693	2.0955
Sweden	SWE	75200053	75201668	0	-.9073	-.0692	-.7902	-.4383	-.4707	.2627	1.2262	-.7685
Sweden	SWE	75200053	75201021	0	.9188	1.1352	1.9359	1.1217	2.275	1.752	2.4277	2.0955
Sweden	SWE	75200053	75202938	0	1.1586	.5404	.1386	.1646	.3038	.6814	-.3733	.1959
Sweden	SWE	75200054	75203371	0	1.2483	-.7815	.0226	.8074	-.5258	1.2246	.0221	-.7051
Sweden	SWE	75200054	75200062	0	-.6385	.967	1.9359	-.0606	.041	.3835	1.2262	2.0955
Sweden	SWE	75200054	75205994	0	.1499	2.6352	-1.1926	.5932	.3969	.414	.5755	.1216
Sweden	SWE	75200054	75205852	0	-.0582	.2185	.1386	-.0612	.072	.4902	.1693	-.6073
Sweden	SWE	75200054	75201875	0	1.0241	-.1692	.0226	-.3107	-.714	.0685	.3415	.1216
Sweden	SWE	75200055	75205818	1	-.2649	.6221	.0165	1.1901	1.1932	.8757	1.1417	.7099
Sweden	SWE	75200055	75200741	1	.337876676223143	.230485548388141	.260463019777142	.165987682136779	.0638979944924266	.524341874903145	.120613711041521	.177752981419971
Sweden	SWE	75200055	75202856	1	.337876676223143	.230485548388141	.260463019777142	.165987682136779	.0638979944924266	.524341874903145	.120613711041521	.177752981419971
Sweden	SWE	75200055	75203512	1	-2.7013	-.0862	.0226	-.1064	-.6192	.188	-.0823	.1216
Sweden	SWE	75200055	75200184	0	-.4464	.8079	.5931	-.9856	-.8354	-.5058	.2337	1.1232
Sweden	SWE	75200055	75205074	0	-1.7693	-.0827	-1.1926	.1829	-.1798	.0002	-.230275490105846	.1216
Sweden	SWE	75200055	75202186	0	-1.2261	-.4203	1.1657	-1.4269	-.1747	-.2574	.5755	-.2503
Sweden	SWE	75200055	75202352	0	-.1201	.183042746699785	.193640164858002	.112099963837413	.0339447379901625	.493623604038397	.0930825804220006	.138868486530462
Sweden	SWE	75200055	75205146	1	-1.8825	-.2337	-.227	.2749	.1918	.6657	-.4771	-.1563
Sweden	SWE	75200055	75205452	1	.6978	1.7671	.0226	-.2667	.9432	.6248	-.2637	.1216
Sweden	SWE	75200055	75203629	1	-.2015	.474	1.9359	.7654	-.1562	3.6292	2.4277	.7095
Sweden	SWE	75200055	75200243	1	.0344	-.2479	.0226	1.2836	.8779	1.5721	.5755	.1216
Sweden	SWE	75200055	75203025	1	.6601	-1.3452	1.9359	.7888	1.1595	.4394	2.4277	2.0955
Sweden	SWE	75200055	75201886	1	.338	-.2431	-.4246	-.4777	-.5078	-.9292	-.0553	.1216
Sweden	SWE	75200055	75201883	1	1.087	.798308324374464	1.4967	1.2069	.163	.8289	1.2075	1.4234
Sweden	SWE	75200055	75206335	1	-1.3825	.0522679802961779	.00944481948451825	-.0364400363698774	-.0486205824106397	.408949542775148	.0171937828074514	.0316844553406305
Sweden	SWE	75200055	75202564	1	-1.2257	-.2479	.0226	-.0184	-.0421	-.0064	-.1722	.1216
Sweden	SWE	75200055	75202548	1	.3157	.181691706461965	.21207975533725	-.1312	-.0143	.3368	.0308053334140423	.132451791687128
Sweden	SWE	75200055	75203317	0	-.2288	-.00824396991491497	.0253410334773426	.3118	-.5542	.48314175745606	-.108974494716883	-.0908077317458228
Sweden	SWE	75200055	75201521	0	-.2151	-.1002	-.5544	1.1416	.93	1.6666	0	1.0448
Sweden	SWE	75200055	75200018	0	.5027	.3178	-.4688	-.8377	.1037	.103	.9246	.7627
Sweden	SWE	75200055	75205368	0	-.2524	-.0862	.0226	.7113	-.1259	-.5032	.5755	.1216
Sweden	SWE	75200055	75200183	0	-1.505	-.304924635288494	-.7902	-.5071	.2734	-.4795	-.309	-.222
Sweden	SWE	75200055	75200750	0	-.1921	.252062267378657	.251441749041585	.212668190648362	.248	.575455085666434	.194590918273665	.221467673447377
Sweden	SWE	75200055	75202538	0	-1.041	-.59	-.7902	-.1976	-.0967	-.2785	-.3733	-.3297
Sweden	SWE	75200055	75200477	0	.337876676223143	.230485548388141	.260463019777142	.165987682136779	.0638979944924266	.524341874903145	.120613711041521	.177752981419971
Sweden	SWE	75200055	75201733	0	1.8498	.387108979540774	.481066028967021	.343887785770509	.162783002135869	.62575243268421	.211502528474045	.306122782348625
Sweden	SWE	75200055	75203579	0	-.5169	.468	1.9359	.7113	.5267	1.0245	2.4277	2.0955
Sweden	SWE	75200056	75204150	1	.4916	-.2479	.0226	-.5739	-.5807	.3562	-2.1355	-.2726
Sweden	SWE	75200056	75202709	0	.6452	.9637	.4173	-.2434	.3159	.3566	2.4277	.1216
Sweden	SWE	75200056	75204334	0	1.0454	1.3697	1.1752	.5539	.7244	1.0106	.1693	2.0955
Sweden	SWE	75200057	75202284	0	-1.606	-1.2884	-2.664	-.261	-.72342272794932	-1.3982	-.6852	-.5998
Sweden	SWE	75200057	75203857	1	1.4739	.2695	1.9359	.1849	-.2887	.3346	-.5832	-.1563
Sweden	SWE	75200057	75201910	1	.7913	.44398339523331	.475356065302696	.456768080756891	.5699	.74345358446729	.378324146697245	.4094168411543
Sweden	SWE	75200057	75202349	1	-.0472	.190594616527749	.204276920781423	.120677725256227	.0387126497908742	.498513289610395	.0974649420713199	.145058058673791
Sweden	SWE	75200057	75203215	1	.8274	.236443543002369	.291917527808493	.159780240701895	-.0321	.506464722109379	.08810876160124	.167404060013102
Sweden	SWE	75200057	75202102	1	1.1693	.431032631829694	.477036531845861	.0376	.5004	.543117332679014	.284443896426846	.390711410430628
Sweden	SWE	75200057	75200417	1	-.1932	.381951610457225	.367394636410793	.397893262927244	.6198	.722693817620203	.374433757391373	.37217415898546
Sweden	SWE	75200057	75206051	1	-1.0704	-.2479	.0226	.9246	.1275	.6213	.1838806916776	.1216
Sweden	SWE	75200057	75205934	1	1.4577	.8046	-.227	.7229	.3247	.6787	-.4771	-.5093
Sweden	SWE	75200057	75200496	1	.8041	-.4203	-.0375418355840311	.1588	-.295	.2018	-.172703670662807	-.116192059857877
Sweden	SWE	75200057	75202793	1	1.1863	.271	-1.3627	-.1538	-.7433	-1.5744	-2.1355	-1.0454
Sweden	SWE	75200057	75205893	1	.2363	.219962999192058	.245642082705839	.154035686329395	.0572545290158642	.5175287335015	.11450745959645	.16912861700896
Sweden	SWE	75200057	75205132	0	.8611	.230862076626402	.326263295784145	1.0795	.9494	-.7847	.27592171294624	.365841333914959
Sweden	SWE	75200057	75205378	0	1.2788	.327957845497317	.397752069676575	.276701204561413	.125437629869664	.587453249397363	.177177034622724	.257642045807597
Sweden	SWE	75200057	75206208	0	.7025	-.0827	-.3827	.2027	.0018	.2545	-.5828	-.3856
Sweden	SWE	75200057	75204829	0	-.2241	1.3889	.586	-.6312	.0721	-.0622	-.4805	.4504
Sweden	SWE	75200057	75204768	0	.6245	.260177482967311	.30228390231451	.199713148370325	.0826441498805596	.543566812226463	.137843986239327	.202088725459445
Sweden	SWE	75200058	75206146	1	1.2041	-1.3452	.0226	-1.56345495497642	-2.4462	-1.3832	-1.06998645360083	-.551639852424275
Sweden	SWE	75200058	75204945	1	.7015	.268154080727987	.313518884565586	.208773335328469	.0876802158429025	.548731500690714	.142472818159733	.208626407970232
Sweden	SWE	75200058	75206250	1	.672	.0666	.2536	.8938	.2992	.9262	.2157	.5345
Sweden	SWE	75200058	75200876	1	-.9343	-.1621	1.9359	-.0078	.2574	1.1909	.1701	.1216
Sweden	SWE	75200058	75203067	1	.5247	-.0862	1.1657	-.296	.092	.6758	-.216	-.7496
Sweden	SWE	75200058	75200659	1	.6214	-1.6559	-.9874	-.4671	-1.0002	.0326	-2.1355	-1.236
Sweden	SWE	75200058	75201902	1	.337876676223143	.230485548388141	.260463019777142	.165987682136779	.0638979944924266	.524341874903145	.120613711041521	.177752981419971
Sweden	SWE	75200058	75205847	1	1.1056	-1.3452	-1.1926	.7113	-.9291	1.0062	-.6852	-1.1252
Sweden	SWE	75200058	75202678	1	.1334	-1.4972	-1.088	-.107	-.0002	.2475	-2.1355	-2.5027
Sweden	SWE	75200058	75201408	1	1.0671	.306027381264393	.366863163929136	.251791573664801	.111591718645923	.573253709814482	.164450752576621	.239667664151317
Sweden	SWE	75200058	75200373	1	.3313	.247085316304487	.274938128874723	.189852617145305	.1129	.543482689331533	.144133270436023	.197240094880391
Sweden	SWE	75200058	75200583	1	-.9248	-.2479	-1.3325	-.4613	-.1913	.0297	-.7867	-.4607
Sweden	SWE	75200058	75203218	1	1.1369	1.46708048228516	1.43171852558208	3.2602	3.2258	2.46537650974777	1.92024881845027	1.55042448713427
Sweden	SWE	75200058	75200764	1	-.2553	-.7066	-1.4877	-.2257	-1.3098	.369	-2.1355	-2.5027
Sweden	SWE	75200058	75205592	0	.3919	-.8379	.0226	-2.6893	-.5064	.4394	-.6852	.1216
Sweden	SWE	75200058	75200558	0	-.7383	-.3349	1.2341	.1439	.1829	.8957	.5755	.1216
Sweden	SWE	75200058	75203570	0	.337876676223143	.230485548388141	.260463019777142	.165987682136779	.0638979944924266	.524341874903145	.120613711041521	.177752981419971
Sweden	SWE	75200058	75205784	0	.3958	.236485951696316	.268914545940211	.172803216456979	.0676863799378604	.528227016748877	.12409575428872	.182670959352732
Sweden	SWE	75200058	75204524	0	-.2613	-1.3452	.2753	.491797199174785	.2175	1.0256	-.0823	.1216
Sweden	SWE	75200058	75203012	0	-1.103	-.199779369731236	-2.664	1.63009732779356	3.5548	1.53705144325986	.5755	.1216
Sweden	SWE	75200058	75203852	0	.337876676223143	.230485548388141	.260463019777142	.165987682136779	.0638979944924266	.524341874903145	.120613711041521	.177752981419971
Sweden	SWE	75200058	75203259	0	-.2374	.5976	.0226	-.1021	-.151	2.1953	2.4277	2.0955
Sweden	SWE	75200058	75200162	0	.818	.3289	.0226	.7431	-.887	.8207	.5755	.1216
Sweden	SWE	75200058	75200753	0	1.3665	-.8355	.0226	-.025	-1.2887	.1629	-2.1355	.1216
Sweden	SWE	75200058	75201156	0	-1.0067	-.9351	1.9359	.7644	-.151	.9756	2.4277	2.0955
Sweden	SWE	75200058	75205726	0	.8122	.3427	.8038	-.3875	.4197	.8839	.1693	.5553
Sweden	SWE	75200058	75203514	0	.1002	-.0933	-.691	-.2074	.1591	.5377	-.0857	-.1563
Sweden	SWE	75200058	75206175	0	-.9301	-2.9627	-2.664	-.5607	-2.1357	.4394	-2.1355	-2.5027
Sweden	SWE	75200058	75202166	0	-.4901	-.891	.708	-.0826	-1.6059	.1112	.0791	.2655
Sweden	SWE	75200058	75203771	0	1.0001	2.6352	1.9359	1.7078	.7887	3.6292	2.4277	2.0955
Sweden	SWE	75200058	75202030	0	.8343	-2.024	-2.664	3.6039	4.8357	2.8807	2.4277	2.0955
Sweden	SWE	75200058	75200963	0	-.3609	-.4938	-.4728	.4085	-.7806	.5542	-.2857	.1959
Sweden	SWE	75200058	75203258	0	.4215	.239148270689165	.272664403652583	.175827200935217	.0693672487071099	.529950815366166	.12564070208553	.184853017021917
Sweden	SWE	75200058	75202632	0	3.0615	-2.9627	-.7445	-2.6893	-.7598	-1.6678	-2.1355	-2.5027
Sweden	SWE	75200059	75206271	1	-.5618	.2773	1.9359	1.7511	.9079	3.6292	.5755	1.0383
Sweden	SWE	75200059	75200843	1	.5794	1.153	-.7638	.0832	-.9669	.9129	-2.1355	-.5912
Sweden	SWE	75200059	75202115	1	.8441	.282926325412045	.334325488059137	.225552330915889	.0970067483913455	.558296235431002	.151045174417524	.220733856360338
Sweden	SWE	75200059	75200216	1	.1016	.5289	-.227	.002	-.6079	.198	-.6852	.1216
Sweden	SWE	75200059	75205496	1	-.1817	.9873	-.9285	-.1428	-.4312	-.0015	-.007	-.959
Sweden	SWE	75200059	75205876	1	-.1814	-.4203	-.227	-.0152	-.5842	.1324	-.0823	.1216
Sweden	SWE	75200059	75202499	1	.0017	-.7552	-1.1926	-.1895	-.9192	-.2979	-.6852	-2.5027
Sweden	SWE	75200059	75204808	1	.8934	-.2662	.0226	.6087	.2824	.4328	-.3733	-.4784
Sweden	SWE	75200059	75203827	0	1.4814	.34947407411835	.427785196622705	.301293537636062	.1402	.601641230540654	.190087588755634	.275456781968541
Sweden	SWE	75200059	75203018	1	1.1543	-.4203	.0226	.2231	-.4579	.4014	.1922	.1216
Sweden	SWE	75200059	75202917	1	-.596	-.4343	.0226	.1243	-.7573	.3223	-.6852	.1216
Sweden	SWE	75200059	75203550	1	.8983	1.1576	1.9359	.3204	.5288	.5228	1.5037	2.0955
Sweden	SWE	75200059	75204415	1	1.5932	-.5743	.0226	-.069	-.3848	.0926	-.6852	-.2503
Sweden	SWE	75200059	75205169	1	.4917	.3924	.8348	-.6054	-.8814	.1308	-2.1355	-.3856
Sweden	SWE	75200059	75200336	1	-.8926	-.5743	-1.5883	-.2152	-.6107	1.1578	-2.1355	-.959
Sweden	SWE	75200059	75205106	1	.789	1.7162	1.9359	.0545	.8634	.5705	.7978	2.0955
Sweden	SWE	75200059	75204103	1	.8916	.666	1.9359	.3832	.1	.9529	-.6852	.7435
Sweden	SWE	75200059	75203301	1	.7972	.0634	-.691	-.3592	-.5087	.0161	-.6852	-.6073
Sweden	SWE	75200059	75204589	1	.3787	.4083	.4173	.1315	-.368	.5013	-.4948	.1339
Sweden	SWE	75200059	75205223	1	1.2472	.3427	.0226	3.6039	.2759	.2373	.5755	-.2503
Sweden	SWE	75200059	75200713	0	.483	.3178	.4173	-.0186	.1504	.4425	.3473	1.1508
Sweden	SWE	75200059	75205325	0	.9356	-.2479	.145618705726252	.0807	.2863	.475687394172819	.0746542968050164	.120765005982939
Sweden	SWE	75200059	75203622	0	.1922	1.4003	-.6315	-.0367	-.0511	.5633	1.5037	-.8947
Sweden	SWE	75200059	75205571	0	.4395	1.3697	.4173	.1926	.4654	1.2215	.8038	-.1563
Sweden	SWE	75200059	75205913	0	.8447	-1.3452	-.309056688612307	.7113	-.0408	1.0062	-.110157352730459	-.269031573014584
Sweden	SWE	75200059	75203349	0	1.2679	1.7671	1.9359	-.5343	.3113	.991	.8038	2.0955
Sweden	SWE	75200059	75205002	0	-1.0689	-.0862	.0226	.7113	-.0408	1.0062	.5755	.1216
Sweden	SWE	75200059	75205708	0	-.4997	-.0862	.0226	.3047	-.3559	.1502	.5755	-.2726
Sweden	SWE	75200059	75202433	0	.9382	-.8893	.0226	.135	-.3943	.7465	-.3733	-.2726
Sweden	SWE	75200059	75205130	0	.9877	1.4003	1.2867	-.3424	.4887	1.6263	2.4277	2.0955
Sweden	SWE	75200059	75206211	0	1.2893	-.2479	-.3802	-.1077	-.2089	.9848	.5755	.1216
Sweden	SWE	75200059	75201330	0	.8157	1.7671	1.9359	.5054	.6379	.7575	1.836	2.0955
Sweden	SWE	75200060	75204637	1	-2.5671	-.0704473146037843	-.163398816549566	-.175825717806471	-.126097514085854	.329493829077077	-.0540180911264797	-.068893969364276
Sweden	SWE	75200060	75200811	1	.7477	.515940486946132	.537297489393018	.560671646750401	.7858	.82718492526452	.481533588141327	.494422170951864
Sweden	SWE	75200060	75200159	0	.337876676223143	.230485548388141	.260463019777142	.165987682136779	.0638979944924266	.524341874903145	.120613711041521	.177752981419971
Sweden	SWE	75200060	75200998	0	.3922	-.4314	-.0655321455930074	.787	.1939	.4877	.5755	-.3297
Sweden	SWE	75200060	75201318	0	-1.9714	2.6352	.1386	-.0183	.4873	-.6274	.5755	.1216
Sweden	SWE	75200060	75202884	0	.188208427773273	-.3944	-.8807	-.4264	-.2877	-.1296	-.1061	.1216
Sweden	SWE	75200060	75205702	1	.2553	-.6394	-1.1926	1.2472	-.0408	1.0062	-.6852	-1.1252
Sweden	SWE	75200060	75201573	1	-.2083	-.2479	.0226	.711679713766449	.4213	1.3187	-.1727	-.5912
Sweden	SWE	75200060	75203931	1	-.0147	-.0862	.0226	.4234	-.5199	.9384	.5755	.1216
Sweden	SWE	75200060	75201847	1	-1.0545	.4149	.4562	.5776	-.4852	.8297	-.5832	-1.4002
Sweden	SWE	75200060	75200459	1	-.4562	-.9656	1.9359	.1053	-.2783	1.0062	2.4277	2.0955
Sweden	SWE	75200060	75203716	1	.3208	1.3697	.8348	.3281	-1.3384	.1818	.0256	-.5093
Sweden	SWE	75200060	75204154	1	-.4263	1.7671	.0226	.6458	.1828	.2865	-2.1355	-.1563
Sweden	SWE	75200060	75201026	1	-.5148	1.3697	-1.2044	.0601	.3608	.4019	.5755	.1238
Sweden	SWE	75200060	75205560	1	-.8706	-.0862	-1.1926	.7113	-.8229	.414	.0444	-.9299
Sweden	SWE	75200060	75200495	1	-.9226	.4038	-.3048	.0621	.5188	.3087	-1.5848	-1.4637
Sweden	SWE	75200060	75201870	0	-1.0869	.43038468475624	.362406677347493	.7012	.7067	1.2498	.520982372895023	.408584753985267
Sweden	SWE	75200060	75206086	0	-1.5096	1.1576	1.1381	.1336	.2023	-.0185	-.4311	.4777
Sweden	SWE	75200060	75204008	0	.337876676223143	.230485548388141	.260463019777142	.165987682136779	.0638979944924266	.524341874903145	.120613711041521	.177752981419971
Sweden	SWE	75200060	75201141	0	.2267	1.7671	1.4967	.591	1.801	1.1646	2.4277	2.0955
Sweden	SWE	75200060	75203637	0	.337876676223143	.230485548388141	.260463019777142	.165987682136779	.0638979944924266	.524341874903145	.120613711041521	.177752981419971
Sweden	SWE	75200060	75201257	0	-.185	.1763196143015	.18417067981781	.10446352054412	.029700053821902	.489270509475671	.0891811363748016	.133358154128513
Sweden	SWE	75200060	75204896	0	-.03	.192376402001563	.206786553180365	.122701559226098	.0398375892006443	.499666960280332	.0984989149158782	.146518424117759
Sweden	SWE	75200060	75205313	0	-1.0181	-1.08120896764876	-.941195323421191	.7113	-3.7095	.122629416418649	-1.31037013211815	-1.35478970437541
Sweden	SWE	75200060	75203113	0	.337876676223143	.230485548388141	.260463019777142	.165987682136779	.0638979944924266	.524341874903145	.120613711041521	.177752981419971
Sweden	SWE	75200060	75202159	0	.8574	1.1352	1.4967	3.6039	1.2336	3.6292	1.5037	2.0955
Sweden	SWE	75200060	75205986	0	.6645	.264321170115714	.308120256730654	.204419738997932	.0852602880428156	.546249767272827	.140248574249928	.205484924166347
Sweden	SWE	75200060	75204584	0	-.59	.134364781923917	.125077591354358	.0568092904395946	.00321165492905915	.462105589631235	.0648346827674724	.0989716422211292
Sweden	SWE	75200060	75205951	0	.337876676223143	.230485548388141	.260463019777142	.165987682136779	.0638979944924266	.524341874903145	.120613711041521	.177752981419971
Sweden	SWE	75200060	75201307	0	-.1891	.175894886368789	.183572453490155	.10398109500479	.0294318996602708	.488995506583419	.088934666103715	.133010043761056
Sweden	SWE	75200060	75203227	0	.4802	.5376	-.7902	-.5011	.1963	.1342	-.5832	-.7108
Sweden	SWE	75200062	75204369	1	1.1228	-2.9627	1.9359	-.0199	-.5344	1.0062	.5755	-1.1252
Sweden	SWE	75200062	75202008	1	.8943	.379	.4173	.4098	.1077	.7211	.1693	.1216
Sweden	SWE	75200062	75202790	1	1.4645	2.6352	.7162	-.4299	-.3486	.5264	2.0386	-.1563
Sweden	SWE	75200062	75201773	1	.9962	1.64018627133678	1.55469189211636	2.15612166458123	3.9443	2.08861551980039	2.01666865170285	1.78975138665159
Sweden	SWE	75200062	75200572	1	1.5559	.4631	1.4967	1.1785	.607	.7384	.8038	2.0955
Sweden	SWE	75200062	75204660	1	1.3626	-.4203	1.9359	.0436	-.5154	.0272	-2.1355	.8903
Sweden	SWE	75200062	75205819	1	.6249	1.7671	.1386	-.0623	-.3869	.6903	-.3763	.1216
Sweden	SWE	75200062	75204926	1	1.2263	.0722	-1.8395	.0741	-.5128	.4802	-.8125	-.9933
Sweden	SWE	75200062	75201890	0	1.0092	2.6352	1.9359	.1053	.9245	1.5721	2.4277	2.0955
Sweden	SWE	75200062	75200244	0	.9577	.4546	1.013	.7347	-.3891	.9495	.1648	.9097
Sweden	SWE	75200062	75204932	0	-1.7119	-.5743	-.6446	1.2836	-.0408	.4898	.3052	-1.0071
Sweden	SWE	75200062	75200386	0	.6215	-.4314	.0226	.7739	-.9291	1.0062	.5755	.1216
Sweden	SWE	75200062	75202948	0	.8114	1.2682487821562	1.1857	2.50370897075931	1.78116179838053	3.6292	1.53275520841503	1.12370620434385
Sweden	SWE	75200062	75205758	0	.1021	.206060928809165	.226061113639678	.138245074773772	.0484773854814951	.508527419320949	.106440066820886	.157734370347303
Sweden	SWE	75200062	75204450	0	.9248	-.2479	.0226	-.3081	.4202	1.0062	.5755	.1216
Sweden	SWE	75200062	75201048	0	.8973	-.4136	-.3827	.7311	.7905	1.2779	-.1026	-.0625
Sweden	SWE	75200062	75205484	0	.4554	-.0862	.0226	.6748	-.0408	.6939	.5755	.1216
Sweden	SWE	75200063	75203452	0	.337876676223143	.230485548388141	.260463019777142	.165987682136779	.0638979944924266	.524341874903145	.120613711041521	.177752981419971
Sweden	SWE	75200063	75203101	1	.4504	-.2479	.0474617819712424	.0855964137768966	-.0857228742491714	.426330626113924	-.0453146452353816	-.00473609207239675
Sweden	SWE	75200063	75203653	1	-.3211	.7816	1.9359	1.1834	.6248	1.8137	-.4771	-.959
Sweden	SWE	75200063	75204055	1	.2862	-.2662	-.0154	.7113	.7439	3.6292	-.6852	-1.1252
Sweden	SWE	75200063	75201261	0	.0778	2.6352	1.9359	3.6039	4.8357	3.6292	2.3404	2.0955
Sweden	SWE	75200063	75203037	0	-1.1453	.0768400450862092	.0440544011722484	-.00852995394816533	-.033106883108461	.424859466200087	.0314529897103121	.0518239136725604
Sweden	SWE	75200063	75201429	0	-1.1778	.0734732992781316	.039312363209132	-.0123540588330963	-.035232495365294	.422679565224916	.0294992619516993	.0490645022232024
Sweden	SWE	75200063	75206189	0	.6726	-.342081122061715	-1.1343	.245327781410724	-.127923784746647	.6867	-.523908692730972	-.749684072405846
Sweden	SWE	75200063	75205248	0	-.2455	-.2479	.7739	.9308	.0868	1.5227	1.2262	.4994
Sweden	SWE	75200063	75200040	0	.337876676223143	.230485548388141	.260463019777142	.165987682136779	.0638979944924266	.524341874903145	.120613711041521	.177752981419971
Sweden	SWE	75200063	75203017	1	.6045	2.6352	1.9359	3.6039	4.8357	3.6292	.5755	2.0955
Sweden	SWE	75200063	75205360	1	-1.4961	.971115836574712	1.9359	.311989416785671	.512689106136154	.781863557035404	1.08329435984995	1.36966045231456
Sweden	SWE	75200063	75203180	1	-.1131	-1.3452	.0226	-.6271	-.7069	-.3164	-.2852	.1216
Sweden	SWE	75200063	75200521	1	-.3908	-1.161	.187	.2427	-.101497039305636	.7196	-.229	.2338
Sweden	SWE	75200063	75202516	1	-.0225	-.8245	-.8474	.4709	.4186	.2706	-.8094	.1216
Sweden	SWE	75200063	75206013	1	.9316	.291990641049177	.347092513344451	.23584799791378	.102729550621281	.564165199594923	.156305210690712	.228163041031686
Sweden	SWE	75200063	75203710	1	-2.0232	2.6352	.0226	1.0836	.2893	.9538	.9579	-1.3484
Sweden	SWE	75200063	75201285	1	-.4051	.0808721869359949	.0871711323180036	-.0250119424067817	-.1925	.392188242863586	-.0245845507068857	.0304024977290105
Sweden	SWE	75200063	75202517	1	-1.0914	.0824236635186826	.0519188887480016	-.00218782307746435	-.0295816369348209	.428474748125062	.0346931720545962	.056400291430111
Sweden	SWE	75200063	75206162	1	.0695	-.493989834433394	-.91930209487348	-.16181485316117	-.8532	.228267314694836	.0154	-2.0641
Sweden	SWE	75200063	75201605	0	-1.1616	-2.9627	-2.664	-2.6893	-.7629	.4888	-2.1355	-.7441
Sweden	SWE	75200063	75203792	0	-1.1277	-.4136	-.00626796132328612	1.2836	.3459	1.5721	.341269821218716	.0727425845488904
Sweden	SWE	75200063	75202335	0	.0284	-.946944616870061	-.4489	-2.6893	-3.7095	-1.6678	-.7693	-1.0517
Sweden	SWE	75200063	75203214	0	.3719	-.460199894354109	-.79785315611529	-.494447463212528	-.807170873036828	-.065274388743786	-2.1355	-1.10821692767378
Sweden	SWE	75200063	75202748	0	-.2199	-1.3452	.0226	.6906	-.3385	1.2539	1.3918	.1216
Sweden	SWE	75200063	75200469	0	-.3845	.879	1.4187	.7931	-1.2458	.6213	1.3918	-.8076
Sweden	SWE	75200063	75205290	0	-.1862	.176195303687048	.183995589185325	.104322322825291	.0296215696770343	.48919002082428	.0891089987344836	.133256268167306
Sweden	SWE	75200063	75204595	0	.0147	-1.6168	-1.1926	.1953	-.0408	.6393	-.6852	-1.1252
Sweden	SWE	75200063	75201114	0	.9994	.299014190765721	.356985134079814	.243825669027575	.107163904806305	.56871280839851	.16038098736868	.233919597839885
Sweden	SWE	75200063	75204520	0	1.1657	-.0692	.0226	1.2286	.6594	1.5476	.5755	.4777
Sweden	SWE	75200063	75200358	0	.917	.29047819524001	.344962243982559	.234130092334704	.101774660192057	.563185921003	.155427536066843	.226923428503667
Sweden	SWE	75200064	75204682	1	.6174	-.9706	-.8417	.7059	.1888	.8269	-.411	-1.3358
Sweden	SWE	75200064	75203253	0	.1893	1.7671	.8116	.148	-.3554	.2898	.5755	.1216
Sweden	SWE	75200064	75200797	1	.8032	.4571	.0226	.716	.861	1.2961	.5755	.1216
Sweden	SWE	75200064	75201944	1	-1.061	-.180025825965516	-.5252	-.3193	-.3901	.6277	-.314507788587739	-.377982299140265
Sweden	SWE	75200064	75205974	1	-.6471	-.0862	-.3802	.4786	-.1775	.7281	.1701	.1216
Sweden	SWE	75200064	75203805	1	-.7302	-.0862	.0592579884967449	-.0532	-.779	.1342	-.124419108510901	.1216
Sweden	SWE	75200064	75200396	1	-.689	-.0862	.258317560412054	.996397540573744	1.0312	1.5636	.589177300723045	.380360304266514
Sweden	SWE	75200064	75202672	1	1.5057	.0502	-.8627	-.2434	-.2571	.4941	-.4918	-.4607
Sweden	SWE	75200064	75200969	1	.6485	-.865028260320147	-.681092237193938	.1053	-3.7095	.4394	-1.27752346662877	-1.21302189036457
Sweden	SWE	75200064	75200293	1	1.5373	-.5847	.8348	.0364	-.3311	.3387	.5755	.1216
Sweden	SWE	75200064	75205358	1	1.1148	1.3697	1.4967	-.1653	-.0692	.2056	-.4918	-.4784
Sweden	SWE	75200064	75206002	1	.4428	-.9694	.0226	-.4231	-1.3684	-.1147	-.5832	-.3297
Sweden	SWE	75200064	75200966	1	-.295	1.4003	1.9359	-.0508	.4436	.5211	.3482	1.0448
Sweden	SWE	75200064	75202972	0	.6847	1.1576	.586	-.0405	-.5056	.2055	-.2008	-1.1252
Sweden	SWE	75200064	75203117	0	-.8456	-.8785	.0226	.5365	.7617	.2892	.5755	-.4607
Sweden	SWE	75200064	75202010	0	.893	-.4314	.0226	-.1909	-.5517	.3465	.1693	.1216
Sweden	SWE	75200064	75205105	0	1.4172	1.1352	1.9359	3.6039	1.4763	.175	2.4277	2.0955
Sweden	SWE	75200064	75203598	0	-.3159	2.6352	-.0951	-.4613	.4139	-.2781	2.4277	2.0955
Sweden	SWE	75200064	75201940	0	1.6771	1.1576	1.9359	3.6039	4.8357	1.5721	2.4277	2.0955
Sweden	SWE	75200064	75203043	0	.7558	2.6292	1.1752	-.3641	-.5615	.1342	2.4277	.1216
Sweden	SWE	75200064	75200316	0	.736	-.2337	.0226	-.2434	-.0132	-.1082	.0215	-.3297
Sweden	SWE	75200064	75204652	0	-.1357	-1.249	-.9607	-.4258	-1.1885	-.8849	-.9568	-.4607
Sweden	SWE	75200064	75201618	0	-1.2282	.0290460343724055	-.0499	-.0335265907869859	-.0624894404837551	.403267418605904	-.0187323170127721	-.0119890771467132
Sweden	SWE	75200064	75203735	0	-.2587	2.6935	1.24691382792739	.251089195732475	.1605	.785211607478189	.704914192933641	.921
Sweden	SWE	75200064	75203254	0	.22925659576425	.0499	-1.1926	.1053	-.17525744105788	.39451279388752	-.577672050408887	-.771025103775139
Sweden	SWE	75200064	75201640	0	-.1359	-.0862	-.0094	.7262	2.3191	1.2924	.5872	.1216
Sweden	SWE	75200064	75200759	0	-.0941	-.1743	.0226	.9624	-.1499	1.5721	.5755	.1216
Sweden	SWE	75200064	75202435	0	-1.1293	.3427	.0226	1.0221	.7643	.2475	-1.1501	2.0955
Sweden	SWE	75200065	75200849	1	.6143	-.4998	-1.0611	-1.3001	-1.2727	-.8849	-.5832	-.959
Sweden	SWE	75200065	75203164	1	1.2034	-.7221	-1.0611	-1.0489	-.4735	-.159	-.6852	-.8198
Sweden	SWE	75200065	75201602	1	.4514	-.2479	-.4728	.2198	-.5824	.1995	-.414	-.4784
Sweden	SWE	75200065	75204204	1	.4235	-.2662	-.5034	.0152	-.4579	.1399	-.6852	-.2503
Sweden	SWE	75200065	75206057	1	.5289	.3378	.4173	-.4649	-.6948	.0113	-.5603	-.7108
Sweden	SWE	75200065	75203724	1	-.7158	-.8357	-.227	-.1336	-.9895	.741	-.5974	-.2726
Sweden	SWE	75200065	75204009	1	.9536	-.0966	.0226	-.2132	-.441	.3265	-.4771	.1216
Sweden	SWE	75200065	75202796	1	-.314	.468	-.8627	-.0374	-.3511	-.1237	-.6852	-.6912
Sweden	SWE	75200065	75202221	1	.6356	-.2509	-.4806	.0019	-.7939	-.3242	-2.1355	-.8578
Sweden	SWE	75200065	75206284	1	.8238	.5366	1.2899	-.4825	-.4153	-.568	.9911	2.0955
Sweden	SWE	75200065	75200140	1	1.1918	-.2479	-.3802	-.1066	-1.0203	.0883	-.6852	-.7108
Sweden	SWE	75200065	75202204	1	.8909	-.4136	.5347	-.6073	-.6564	.3029	.5755	-.2726
Sweden	SWE	75200065	75205903	0	1.0169	-.0192	.0226	.6487	.1062	1.0062	-.309	-.2726
Sweden	SWE	75200065	75204698	0	.7762	-.2479	.0226	-.7349	-.4413	.0113	-.3912	.1216
Sweden	SWE	75200065	75202052	0	.489	-.2479	.0226	-.1929	.0931	-.1088	-.3912	-.7108
Sweden	SWE	75200065	75204491	0	1.3525	.2621	.9192	-.4269	-.1087	.1223	.3415	.8567
Sweden	SWE	75200065	75201449	0	.8526	-.5259	.4907	1.1031	.1705	.9269	1.1417	.7099
Sweden	SWE	75200065	75200912	0	-1.0913	-1.0138	.0226	.7113	-.0408	1.0062	.0405	-.222
Sweden	SWE	75200065	75202930	0	.8512	-.6593	.0226	1.2836	.3461	1.253	-.1818	.1216
Sweden	SWE	75200065	75205067	0	1.0671	.2032	.0226	-.43	-.2608	.2407	-.178679255975905	-.0469173714242757
Sweden	SWE	75200065	75201856	0	.7198	-.0862	.0226	.2317	.535	.6663	.5755	.1216
Sweden	SWE	75200065	75200743	0	.1695	.6478	1.2899	.371	-.1355	-1.6678	.3415	2.0955
Sweden	SWE	75200065	75203428	0	-.1848	-.7087	.0226	-1.0608	-.5232	-.2858	-.6852	-.7108
Sweden	SWE	75200065	75200986	0	1.3214	.2695	-.4728	-.7153	-.3471	-.0808	-1.5596	-.7108
Sweden	SWE	75200065	75202828	0	1.8535	-.1789	1.9359	.1536	-.825	.5075	-2.1355	.9883
Sweden	SWE	75200065	75202777	0	1.8361	-1.1337	-.3048	3.6039	2.9231	2.2619	1.802	1.3566
Sweden	SWE	75200065	75201233	0	.5648	-.9656	.0226	.7747	.2152	1.0062	.1922	-.5265
Sweden	SWE	75200065	75205485	0	-.9715	-.3276	-.3827	-2.6893	-.7795	-.5245	-2.1355	-.3856
Sweden	SWE	75200065	75201811	0	.7735	1.1352	1.9359	.1176	.2857	-.2607	2.4277	1.2841
Sweden	SWE	75200065	75200737	0	-.1158	2.6352	1.9359	.1053	4.8357	3.6292	2.4277	2.0955
Sweden	SWE	75200065	75203061	0	1.0707	.1852	.0226	-.5016	.2387	.3518	1.8077	.6234
Sweden	SWE	75200065	75204242	0	.9353	1.4003	.1453	-.0798	.2801	.3368	-.4175	-.4607
Sweden	SWE	75200065	75203928	0	.1588	.468	1.2867	-1.522	-.4951	-.1652	.4739	1.2841
Sweden	SWE	75200065	75201418	0	-.2799	-.4181	.8348	-1.3001	-.2886	-.2979	-.2888	.4777
Sweden	SWE	75200065	75203697	0	.3332	-.0862	.0226	.7236	.4518	1.0062	.5755	.1216
Sweden	SWE	75200066	75201174	1	1.2517	.5266	-.5544	-.6098	.385	.2489	-.5832	-.2103
Sweden	SWE	75200066	75200948	1	.7496	1.1352	.8038	.9915	.3815	1.1946	-.4771	-.1563
Sweden	SWE	75200066	75204602	1	.7374	-.2479	-.5544	.0063	-.2194	.8178	-2.1355	-.7108
Sweden	SWE	75200066	75204272	1	1.5813	-.0862	.4173	.1922	-.0111	.7075	.5755	.1216
Sweden	SWE	75200066	75200491	1	1.5968	-.4998	.0226	.3655	.1014	.8708	.0256	.1216
Sweden	SWE	75200066	75203054	1	1.0779	-.0862	-.7638	.0506	-.0817	.8555	.0256	.1216
Sweden	SWE	75200066	75200794	1	.336	.9484	-.6383	-.3777	-.9569	.3551	-1.305	-1.2965
Sweden	SWE	75200066	75203443	1	.9765	.468	.6496	.1138	-.5089	.8558	-.1972	-.4607
Sweden	SWE	75200066	75203420	1	-.4658	.6684	1.9359	.7293	.491	.8939	-.7867	2.0955
Sweden	SWE	75200066	75205939	1	1.0105	.468	-.829	.1552	-.4058	.1549	-1.5596	-.7639
Sweden	SWE	75200066	75201695	1	1.1291	.9454	-.6315	-.2768	-.3347	.4601	.1693	-.6073
Sweden	SWE	75200066	75200291	1	1.3571	-.0827	.8348	.0401	-.5234	.7924	.5755	-.5912
Sweden	SWE	75200066	75200297	1	1.3021	1.7671	-.5544	-.6916	-1.6896	-.1383	.1102	-.2103
Sweden	SWE	75200066	75204214	0	.9981	-.0862	.4173	.7938	.2437	1.1387	-.3733	.1216
Sweden	SWE	75200066	75202652	0	-.0052	.4012	.0226	.1522	.0001	.7687	.5755	.1216
Sweden	SWE	75200066	75202883	0	.8249	.2129	1.0433	.1485	.5914	.9517	1.2262	2.0955
Sweden	SWE	75200066	75203543	0	1.3216	-.0862	-.732	-.0991	.7457	.8318	.3768	-.6073
Sweden	SWE	75200066	75203222	0	.6518	-.7199	.4173	-.4613	-.4623	.684	-.3912	.1216
Sweden	SWE	75200066	75201333	0	1.3514	-.5743	-1.1657	-.1192	-.4659	.2389	-.3055	2.0955
Sweden	SWE	75200066	75206312	0	.3603	-.4314	1.2899	.4437	-.644	.6841	-.3912	1.0641
Sweden	SWE	75200066	75205127	0	1.1691	2.6352	1.4967	1.5219	1.1093	1.7736	2.4277	2.0955
Sweden	SWE	75200066	75205318	0	1.2619	-.1473	1.9359	.7113	-.1027	1.5942	-.6852	2.0955
Sweden	SWE	75200067	75202568	1	-1.0839	1.4003	1.0433	.3545	-.8256	.5266	-.2755	-.4265
Sweden	SWE	75200067	75203636	1	-2.0735	.4546	1.6222	-.1111	-.249	.6267	-1.4541	1.0177
Sweden	SWE	75200067	75206022	1	-.0332	.269084994962079	.275128559167527	.232166304134286	.26	.586749872893661	.204920788395389	.235610895025833
Sweden	SWE	75200067	75200666	1	.5401	.282265982627598	.282179127783292	.409301828990105	.0528	.9123	.1701	.1216
Sweden	SWE	75200067	75203069	1	1.0256	-2.9627	-2.664	.4594	-1.282	-.0944	-2.1355	-2.5027
Sweden	SWE	75200067	75203535	1	.6029	.0789	.1386	.5001	-.7447	.5814	-.414	-.7108
Sweden	SWE	75200067	75203444	1	-.1087	-.4203	-.541530342446979	-.0713	-.6962	-1.6678	-.153	-1.0101
Sweden	SWE	75200067	75205043	1	-.031	-.4174	-.5034	-.128	-.8292	1.0212	-.216	-.8947
Sweden	SWE	75200067	75201623	1	.3488	.0789	1.4967	.2948	.1447	1.0009	.5755	.1216
Sweden	SWE	75200067	75205625	1	.5998	1.7162	.0226	1.1693	1.2437	3.6292	.0256	2.0955
Sweden	SWE	75200067	75205534	1	.5952	-.0862	-.5887	.233	-.1699	.8612	-.0761	-1.1252
Sweden	SWE	75200067	75205397	1	.2403	-.2479	.0226	1.2761	.6366	1.2253	.5755	.1216
Sweden	SWE	75200067	75201627	1	.7374	1.4003	1.9359	.3708	-.1829	1.2054	2.4277	2.0955
Sweden	SWE	75200067	75202114	1	1.3448	1.1576	1.9359	.2044	-.4088	.6892	.5755	.1216
Sweden	SWE	75200067	75200756	1	-.5339	-.398900259721526	-.4806	-.590283431051109	-1.2859	-.0647339878761062	-.652219162278438	-.553503441281067
Sweden	SWE	75200067	75202506	1	1.0974	.1179	1.1752	.1141	-.2659	.6002	-.2673	.2909
Sweden	SWE	75200067	75205535	0	.6128	-.4174	.0226	.7113	.8689	.5906	-.0553	-.4377
Sweden	SWE	75200067	75200548	0	.7357	.9637	.7162	.2033	.2967	.8703	.9628	-.2503
Sweden	SWE	75200067	75203105	0	1.0576	-.0692	1.9359	1.0448	.1789	.7777	.5755	.1216
Sweden	SWE	75200067	75204490	0	1.1577	.468	1.9359	.537	-.0043	1.0062	2.4277	2.0955
Sweden	SWE	75200067	75204823	0	1.3001	.8655	.9192	.0493	.2543	.4843	1.802	2.0955
Sweden	SWE	75200067	75201562	0	.1328	.792	1.4967	.4073	-.0938	1.0696	.9911	1.0177
Sweden	SWE	75200067	75205524	0	1.0832	1.4003	.4173	.5637	.1025	1.6068	.1693	.1959
Sweden	SWE	75200067	75205091	0	1.0194	-.4393	.7162	-1.0489	-.1905	.3381	.3415	1.0448
Sweden	SWE	75200067	75204851	0	.4839	.64	.9726	-.1534	-.62	.7579	.1693	1.3857
Sweden	SWE	75200067	75202929	0	-.0849	-.4174	.0226	-.0624	-.5345	.3079	-.3733	.1216
Sweden	SWE	75200067	75200141	0	-.1201	.0624	.0226	-.6761	.1075	.4112	-.2826	.1216
Sweden	SWE	75200067	75205063	0	-.7971	-.5874	-.3802	.5226	-.6524	.8768	.1922	.1216
Sweden	SWE	75200067	75202106	0	.4226	.6623	1.9359	-.0024	.399	.2588	1.802	2.0955
Sweden	SWE	75200067	75203137	0	.3753	-.483	-.4806	-.0476	-.8494	.1536	-.1566	-1.8806
Sweden	SWE	75200067	75201171	0	1.0008	2.6352	.0226	.6763	.032	.6643	.5755	.1216
Sweden	SWE	75200067	75200431	0	-1.0626	2.6352	1.9359	.012	-.5441	.487	2.4277	.1216
Sweden	SWE	75200067	75205865	0	.0905	-.4136	.0226	.7113	-.457	1.5721	.5755	.1216
Sweden	SWE	75200068	75202961	0	.1683	.5266	-.691	.7172	-.2477	1.1269	.1922	-.2726
Sweden	SWE	75200068	75201633	1	1.2787	-.0862	-.227	.0062	-.3692	.5118	-.2004	-.4607
Sweden	SWE	75200068	75201789	1	.914	.468	1.9359	.7327	.2793	1.4482	-.5832	-.7639
Sweden	SWE	75200068	75204545	1	-.1361	.3289	-.442	.4078	.3795	.7857	-.5178	-.4784
Sweden	SWE	75200068	75201687	1	.9861	1.153	.5462	.3821	.3896	.3631	.3473	1.0177
Sweden	SWE	75200068	75202662	1	.4424	1.1352	1.0433	.9482	-.8351	1.304	-2.1355	.1216
Sweden	SWE	75200068	75200661	1	.8371	-.0862	-.5907	.6236	-.6297	.7409	-.1021	.1216
Sweden	SWE	75200068	75202035	1	.6992	.9454	.0226	.4466	-.0249	.734	-.1026	-.7816
Sweden	SWE	75200068	75202266	1	-.2444	-.4025	-.8627	-.3248	-1.3131	.2798	-.216	-.9299
Sweden	SWE	75200068	75202286	1	.7802	.8046	1.9359	.0186	-.4055	-.1091	-2.1355	.8136
Sweden	SWE	75200068	75201324	1	1.0653	1.1352	1.9359	.2472	-.0027	.7201	-1.5848	1.0177
Sweden	SWE	75200068	75204751	1	1.6089	.1395	.0226	.4161	-.4693	.6868	.0256	.1216
Sweden	SWE	75200068	75203639	1	1.0475	-.0862	.0226	.394	-.5233	.4271	.3482	-.4784
Sweden	SWE	75200068	75205005	1	.7064	-.5743	-1.0611	-.0121	-.4204	.4975	-.414	-.8198
Sweden	SWE	75200068	75205282	1	.0448	-.4025	.0226	.5827	.0171	1.1774	.3768	.1216
Sweden	SWE	75200068	75205652	1	1.074	1.1493	.4173	.25	-.5453	.5401	-.3055	.1216
Sweden	SWE	75200068	75203581	1	1.5481	.0017	-1.3325	.1622	-.617	.5428	-1.7719	-.3856
Sweden	SWE	75200068	75206167	1	1.3067	.9454	.4173	.5079	-.2413	1.3233	-.2857	.1216
Sweden	SWE	75200068	75203526	0	.3313	2.6352	.4938	3.6039	4.8357	3.6292	2.4277	2.0955
Sweden	SWE	75200068	75205427	0	.4783	1.1529	1.2899	.3612	.122	.9346	1.1417	.4994
Sweden	SWE	75200068	75203596	0	1.2189	-.6923	-.7638	.3694	-.0092	1.0062	-.6852	-.959
Sweden	SWE	75200068	75203168	0	1.2471	-1.1194	.5764	-.0243	-.7207	.726	-.9714	2.0955
Sweden	SWE	75200068	75203346	0	1.2198	-.269	-.732	-.0234	.1398	.9998	-.2673	.4994
Sweden	SWE	75200068	75206030	0	.7973	1.4003	.8038	.3721	-.4494	1.263	2.0386	2.0955
Sweden	SWE	75200068	75200875	0	1.4057	.341103692975627	.41626790406179	.291632863327497	.133737328189421	.595964924281953	.184805590086353	.268416486205244
Sweden	SWE	75200068	75202426	0	.7021	.3266	.8877	.3223	.344	.8649	.8038	.5553
Sweden	SWE	75200068	75205823	0	.0677	-.7815	.4173	.3318	.0066	.977	-.1566	-.2503
Sweden	SWE	75200068	75202610	0	.8565	.5746	1.9359	.0909	.3885	.7242	1.5037	2.0955
Sweden	SWE	75200068	75203871	0	1.5185	-.4969	-.8627	.0541	-.6391	.9602	-.6852	-.4607
Sweden	SWE	75200068	75200026	0	1.3054	-.59	-.8627	-.086	.4366	.2575	-1.5596	-.5251
Sweden	SWE	75200068	75205681	0	-.0307	.4571	1.9359	.4059	.3872	.4233	1.802	2.0955
Sweden	SWE	75200068	75200858	0	1.9686	-.6447	.0226	.551	-.7589	.7342	-.5802	-.1563
Sweden	SWE	75200068	75203409	0	1.5294	.0502	1.9359	.3343	.151	.9358	.8038	1.1013
Sweden	SWE	75200069	75201344	0	-.086	-2.4463	-1.03399812147036	-.386945540123938	-.807241340573799	-.0712296263913037	-.832702583213091	-.89003518308082
Sweden	SWE	75200069	75204565	1	-1.0396	.0877897383758649	.0594769677169073	.00390721178528727	-.0261937380146991	.431949174910104	.0378071135283239	.0607983687555494
Sweden	SWE	75200069	75203879	1	.5519	-.6501	-1.5179	-2.6893	.0692	-.8445	-1.7719	-1.9916
Sweden	SWE	75200069	75201473	1	-.9869	-1.0212	-.5836	.2443	.5509	.5236	-1.0808	-1.1252
Sweden	SWE	75200069	75200556	0	1.1132	-.891	-.7902	-1.7857	-1.2543	-.2532	-.6852	-.7639
Sweden	SWE	75200069	75201655	0	.546282783693888	1.91549141719581	1.77656396404192	2.56215550369085	4.8357	2.42321181871389	2.43511106065379	2.12496056091475
Sweden	SWE	75200069	75201373	0	1.1659	-1.2589	-1.0661	-2.6893	-.3882	-.1237	1.4834	.7374
Sweden	SWE	75200069	75200921	0	1.07	.306327798582652	.367286299624307	.252132801485302	.111781388662687	.573448224055343	.164625085207389	.239913888557568
Sweden	SWE	75200069	75204513	0	.5492	-.0862	.7803	.2744	-.5886	.7844	.8038	2.0955
Sweden	SWE	75200070	75201606	0	-1.337	-.0862	-2.664	.7113	-.2238	.7554	.5755	.1216
Sweden	SWE	75200070	75201853	1	.9312	-.165	-.5544	-.4902	-.6859	.1282	-1.166	-.7639
Sweden	SWE	75200070	75200217	1	.2168	-.2479	-1.4928	-.145	.1202	.4074	-1.2624	-1.236
Sweden	SWE	75200070	75203150	1	-.5922	.300927454369758	.268220933088855	.534	-.0823	1.5357	.279985332257277	.179693409524189
Sweden	SWE	75200070	75202138	1	-.102	-.0862	.8038	.3042	-.7369	.7253	.1701	.1216
Sweden	SWE	75200070	75206129	1	-.1569	1.3889	-.5544	.2235	-.1767	-.801	-.454	-.8578
Sweden	SWE	75200070	75205545	1	1.3229	-.0389	-1.1412	.3548	-.2673	.5053	-1.2835	-.7108
Sweden	SWE	75200070	75201523	1	-.415	.875658419042163	1.25824080676046	.769552380594014	.92437585585726	1.09042952324183	2.4277	1.45644606230802
Sweden	SWE	75200070	75202214	1	1.3398	.9637	1.1381	.0946	.1756	.899	-.9362	.3216
Sweden	SWE	75200070	75205044	1	.3054	.5999	1.1355	-.0789	-.3513	.1871	-.3206	.1216
Sweden	SWE	75200070	75206187	1	.9036	.2859	.5462	.0283	-.4129	.6215	1.2568	-.5475
Sweden	SWE	75200070	75201420	1	.2295	.524	1.1752	1.1794	.5467	1.5538	1.6331	-.3086
Sweden	SWE	75200070	75205207	1	.5976	1.3889	-.6587	-.1668	-1.0038	.0064	-1.2624	-.7289
Sweden	SWE	75200070	75205096	1	.5764	.7946	1.1381	.0514	.344	.6383	1.6922	2.0955
Sweden	SWE	75200070	75204967	1	1.1411	2.6352	1.036	.5095	.7325	.1258	-.4175	-.4955
Sweden	SWE	75200070	75204528	0	.3019	-.2479	.0226	.6727	.2877	1.0592	.5755	.1216
Sweden	SWE	75200070	75203103	0	.6305	2.6352	1.9359	3.6039	1.8978	2.1953	2.4277	2.0955
Sweden	SWE	75200070	75202013	0	-.9011	-.5673	.6421	1.1277	.1305	1.5721	-.216	-.7685
Sweden	SWE	75200070	75200563	0	.2306	-.2479	.0226	-.1528	-.0538	.4474	.1693	.1216
Sweden	SWE	75200070	75201074	0	1.2323	2.6352	1.9359	-.8757	.9613	2.5082	1.3958	1.0177
Sweden	SWE	75200070	75200165	0	-.5139	-.0862	.0226	-.1972	1.1504	.1076	.5755	.1216
Sweden	SWE	75200070	75204131	0	-.4172	1.6951	.4173	.0143	.5028	.6388	-.309	.1216
Sweden	SWE	75200070	75200644	0	-2.2268	1.1576	1.9359	.6329	1.0621	.8223	2.4277	2.0955
Sweden	SWE	75200070	75204723	0	-.22	.3427	1.9359	-.0116	-.0265	.5106	-.5974	.1216
Sweden	SWE	75200070	75205041	0	.0932	.468	-1.1926	-.258	-.765	.052	-1.5596	-.959
Sweden	SWE	75200070	75202195	0	.3571	.5179	-.4806	.3936	.9823	.5899	-.3012	-.1563
Sweden	SWE	75200071	75200990	1	.1089	.206765355624393	.227053293890423	.139045195180465	.0489221289690786	.508983521678831	.106848846782688	.158311724127477
Sweden	SWE	75200071	75202184	1	-.2266	.0306756452638817	.0578710701397535	.2353	-.4248	.470668513933008	-.0703726922030206	-.0424717323251051
Sweden	SWE	75200071	75200630	1	.8041	.15908790520087	.227070228215021	.3584	-.2914	.551897450786435	.0182170805078438	.0708604654454287
Sweden	SWE	75200071	75204890	1	.8342	-.9232	-.5034	.5488	-.4762	.3129	-.414	.4777
Sweden	SWE	75200071	75200013	1	1.4065	.7946	1.9359	-2.6893	-.2503	.6335	-.6852	-.1207
Sweden	SWE	75200071	75200375	1	1.4505	.8079	.8348	.9129	.7183	2.1198	-.5861	2.0955
Sweden	SWE	75200071	75205076	1	1.1436	.313952182935714	.37802519175001	.2607929282401	.116595082881238	.578384861340653	.169049527146894	.246162894178268
Sweden	SWE	75200071	75205977	1	1.2192	.2141	.7162	.5027	.097	.5014	.31451909730807	.441912709922182
Sweden	SWE	75200071	75202231	1	.5402	.9454	.533629121974513	-.1198	-.4971	1.051	.147904398581593	.263692974826725
Sweden	SWE	75200071	75205355	1	-.7794	1.4003	-.227	1.1984	.7019	.9545	-.4771	.1216
Sweden	SWE	75200071	75205263	1	.6566	.468	.5833	.3909	-.3755	.8813	-.7867	-.1563
Sweden	SWE	75200071	75202257	0	-1.345	.0561526869978061	.014916401749653	-.0320276076564954	-.0461679528835243	.411464813131114	.0194480840673897	.0348683916283516
Sweden	SWE	75200071	75204027	0	.2028	2.6352	1.9359	-.0196	1.1577	2.8297	2.4277	2.0955
Sweden	SWE	75200071	75202043	0	.1102	1.92991894071104	1.78411739453541	3.6039	4.8357	2.89296103779406	2.6065726325265	2.13209998085459
Sweden	SWE	75200071	75202139	0	.5238	-.0862	1.9359	-.3235	-1.6874	-1.6678	.5755	2.0955
Sweden	SWE	75200071	75200246	0	1.2673	.326766535442151	.396074117781934	.275348059755976	.124685490148015	.586681899821534	.176485715569676	.256665638679362
Sweden	SWE	75200071	75200501	0	.841	.282605189658044	.333873170591886	.22518757014225	.0968039976837705	.558088306414909	.150858818846702	.220470650960553
Sweden	SWE	75200071	75205628	0	.8527	-.3204	1.9359	-.1835	-.1144	.954	2.4277	1.2147
Sweden	SWE	75200071	75205640	0	1.072	.0502	1.4967	-.4541	.9292	-.1237	1.48	2.0955
Sweden	SWE	75200071	75201524	0	1.3816	1.7671	1.9359	.7718	.7372	.9671	2.4277	2.0955
Sweden	SWE	75200071	75204718	0	-1.4801	.3276	1.9359	-.0075	-.702	.8914	1.5037	2.0955
Sweden	SWE	75200071	75201513	0	1.1622	.9526	1.1657	.7092	.3796	.4826	-.5802	.1216
Sweden	SWE	75200071	75200356	0	1.2641	-.1595	1.4967	-.3725	-.3868	.7401	-.8913	2.0955
Sweden	SWE	75200071	75201379	0	.2551	.5331	1.9359	.9196	1.5146	1.1501	1.802	.5385
Sweden	SWE	75200071	75203960	0	1.0246	.792	1.9359	.4156	.5463	1.3211	.9628	2.0955
Sweden	SWE	75200072	75201555	1	.7457	.272732855026973	.319968056195425	.213974117971975	.0905710485121954	.551696166016946	.145129887911447	.212379207541359
Sweden	SWE	75200072	75202382	1	.7535	.9637	.1386	.7177	.0168	1.7723	.5755	.6905
Sweden	SWE	75200072	75203267	1	.8433	2.6352	1.9359	.5562	-.3285	1.2235	2.0386	1.2147
Sweden	SWE	75200072	75200039	1	1.0121	.300329811435339	.358838176606939	.24532001155184	.107994528672821	.569564646625731	.161144444062045	.234997890929327
Sweden	SWE	75200072	75203843	1	.0554	.3640199094116	.36465025698031	.364860463859129	.5111	.689867288447493	.328923864108131	.342608586755436
Sweden	SWE	75200072	75205181	1	-.1991	-1.3035	-.5836	.3282	-.3625	.4215	-2.1355	-1.6492
Sweden	SWE	75200072	75203185	1	.8209	.5251	.894	-.0042	-.4278	.7868	1.5037	.5505
Sweden	SWE	75200072	75201143	1	1.081	-.59	-.5034	.2504	-.4258	.9104	-.0823	-1.6492
Sweden	SWE	75200072	75201778	1	-.104	.0339575504299987	.0689978085660204	.2514	-.3711	.3641	-.0682429106216502	-.0282868271652181
Sweden	SWE	75200072	75201211	1	.4079	.44637927041583	.518282684784498	.1438	.5384	.616824124936822	.5755	.504889002915332
Sweden	SWE	75200072	75200910	1	.4363	.7211	.3461	.4747	-.0674	.6651	.3473	-.2726
Sweden	SWE	75200072	75203836	1	.8245	.9454	.0967044920228682	-.1117	-.3319	.2387	-.307596444375867	-.5473
Sweden	SWE	75200072	75203630	1	1.3068	-.5847	.0226	3.6039	-.424	3.6292	-.6852	-1.1252
Sweden	SWE	75200072	75205789	1	.4204	-.2479	.0226	.0714	.1924	.888	-.4771	.1216
Sweden	SWE	75200072	75203084	1	1.0341	.2733	.4173	-.3069	.0114	.2608	.5755	.1216
Sweden	SWE	75200072	75201038	1	.337876676223143	.230485548388141	.260463019777142	.165987682136779	.0638979944924266	.524341874903145	.120613711041521	.177752981419971
Sweden	SWE	75200072	75202393	1	-.29	.0682	.1386	.2525	-.2246	.245	-.00782161922692185	.0485655222099905
Sweden	SWE	75200072	75205023	0	.9843	-1.3452	.0226	.7538	-.0408	.9247	-.0987	-.7507
Sweden	SWE	75200072	75204764	0	.9896	.297998987414362	.355555227247859	.242672554323811	.106522950956552	.568055484412151	.159791863306083	.233087529156694
Sweden	SWE	75200072	75201918	0	.0042	1.7671	.4173	.3273	.8285	.55	1.1417	2.0955
Sweden	SWE	75200072	75202717	0	.588	-.9449	1.9359	-.4803	.8756	-1.6678	-1.4019	2.0955
Sweden	SWE	75200072	75203648	0	-.8981	-.4203	.0226	.4179	.2765	1.0783	.5755	.1216
Sweden	SWE	75200072	75201396	0	-.398	.3289	.0226	.382613433351358	-.0611	1.0062	.5755	.7864
Sweden	SWE	75200072	75201427	0	-.1146	-.1219	.4173	.596	.0524	.4771	.8038	1.0431
Sweden	SWE	75200072	75200728	0	1.2532	1.7671	1.9359	.3034	.8186	.6987	2.4277	2.0955
Sweden	SWE	75200072	75200747	0	.9955	.154505451189242	.227707902731966	.0379069009299867	-.3053	.405159743398138	-.0392771206194057	.0664313495973736
Sweden	SWE	75200072	75204862	0	-.6242	.7062	1.1657	.386	1.6868	.5607	1.34687929249341	2.0955
Sweden	SWE	75200072	75200060	1	-.5299	.140590671864393	.133846713864614	.0638809428575748	.00714240251784905	.466136729588397	.0684475762533996	.10407443077825
Sweden	SWE	75200072	75202685	0	.9201	1.4003	1.036	.1599	.5811	.873	.0215	.9444
Sweden	SWE	75200073	75200718	1	-.6092	.0789	-.5034	.1931	-.3507	.9812	-1.2871	-.2503
Sweden	SWE	75200073	75203478	1	1.1276	.5338	.0226	.2569	-.1171	.3999	.1693	.1216
Sweden	SWE	75200073	75200284	1	-.3717	-.0862	-.227	.209	-.3882	.3471	-.2821	.1216
Sweden	SWE	75200073	75205827	1	-.1484	-.7353	.0226	.0882	-.1448	.2076	-.0823	-.2726
Sweden	SWE	75200073	75206120	1	-.4488	.9535	1.2867	.9272	1.5041	1.6784	-.3714	.5505
Sweden	SWE	75200073	75202657	1	.9546	1.7671	1.1657	-.2924	-.1348	.3772	-.2821	-.6353
Sweden	SWE	75200073	75205231	1	-.2404	-.3996	-1.0935	-.5483	-1.0588	.0057	.5755	-1.1252
Sweden	SWE	75200073	75200394	1	1.2398	-.5239	.7162	.3179	.1243	.6411	-.309	-.2726
Sweden	SWE	75200073	75203869	1	1.1905	.802	1.4967	-.2738	-.3658	.1613	-.4771	-.2485
Sweden	SWE	75200073	75200377	1	.2744	1.3697	.4173	.738857940322944	.617	1.2557	.5755	.1216
Sweden	SWE	75200073	75204796	1	.6684	.0789	.0226	.0298	-.7722	.2482	.5755	-.7108
Sweden	SWE	75200073	75201120	1	-.9224	.6608	1.9359	-.3645	-.0958	.4033	-1.0496	.0941
Sweden	SWE	75200073	75201204	1	-2.0316	-.5847	-.711	-.5109	-.54	.3534	-2.1355	-1.2688
Sweden	SWE	75200073	75204918	1	.0488	.2086	-.5544	-2.6893	3.2121	.0668	-.6852	.6314
Sweden	SWE	75200073	75204635	0	.6117	-2.0452	-2.664	-.7153	-.8617	-.4795	-2.1355	-2.5027
Sweden	SWE	75200073	75205967	0	.5027	.247559955600423	.284512203117354	.18538157990926	.0746780091764897	.535397214110285	.130522015747049	.191747300396928
Sweden	SWE	75200073	75204058	0	1.0866	1.4003	1.9359	1.2836	1.1222	1.5721	2.4277	2.0955
Sweden	SWE	75200073	75203432	0	.1436	-.5743	.0226	-.2316	-.7133	-.1475	.1922	.1216
Sweden	SWE	75200073	75202437	0	-.3286	-.5743	-.691	-.402	-1.4204	-.2532	-.5832	-.7108
Sweden	SWE	75200073	75203234	0	-.721	.690053796515705	.614401869917021	.853027165967235	1.623	1.0983722638872	.844746645286757	.748172960774413
Sweden	SWE	75200073	75201467	0	-1.3877	-.6015	1.1355	-2.6893	-2.1406	.9071	.1478	2.0955
Sweden	SWE	75200073	75203645	0	-1.034	-.4998	.0226	-.4752	-.7211	.5263	.1693	.1216
Sweden	SWE	75200073	75202503	0	-.0073	.8828	1.0433	.0902	.3752	.6656	-.0823	.1959
Sweden	SWE	75200073	75205638	0	-.6312	.6608	.0226	-.1065	.057	.4539	-.2821	-.2503
Sweden	SWE	75200073	75202875	0	.459	-.2479	.0226	.1364	-.3904	.4705	-.1026	.1216
Sweden	SWE	75200073	75200261	0	.7729	.2718	.4173	.2587	-.0545	.7544	.8038	-.4607
Sweden	SWE	75200073	75205904	0	.1515	.0789	.0226	-.1841	-.7488	-.0131	-.3912	.1216
Sweden	SWE	75200074	75204377	1	-.5728	.136146567397731	.1275872237533	.0588331244094658	.00433659433882942	.463259260301172	.0658686556120307	.100432007665097
Sweden	SWE	75200074	75203456	1	1.0011	-.9225	-1.015	1.6297	.9827	1.4984	-.1722	-.7317
Sweden	SWE	75200074	75201747	1	-2.0845	.0789	-.7902	.1121	-.5823	1.4947	-.2821	.1216
Sweden	SWE	75200074	75206347	1	-.1178	1.1576	.0226	-.0573	-.7558	1.2129	-.0754360579234909	-.0803512256798136
Sweden	SWE	75200074	75202199	1	-.4922	.1097	.8348	.594746789462673	-.2928	1.4219	.5027	-.2726
Sweden	SWE	75200074	75200781	0	.8533	-1.3452	-1.1926	1.2267	1.121	2.8297	.5755	-1.1252
Sweden	SWE	75200074	75205834	1	-.5241	-.2479	-.5907	-.3121	-.4656	.2085	-1.0753	-.959
Sweden	SWE	75200074	75201287	1	.6793	-.5616	.0226	-1.3121	-.8172	-.1442	.5755	.1216
Sweden	SWE	75200074	75201803	1	-1.5424	1.7671	.8038	.1387	-.7202	.6707	-.1972	.1937
Sweden	SWE	75200074	75200988	1	-.8707	-.2479	.6407	.5156	-.2405	1.037	-1.1416	.9444
Sweden	SWE	75200074	75203276	1	-.8785	.4518	1.9359	.1946	-.3246	1.0396	-.6852	2.0955
Sweden	SWE	75200074	75202569	1	.298445873547179	-.073636331782573	-.145136455180573	-.247948112030362	-.355785707268578	.0611	-.6852	-.296225603490887
Sweden	SWE	75200074	75200339	1	.5984	-.8011	-.2707	1.0243	-1.1057	1.8984	-2.1355	.1216
Sweden	SWE	75200074	75202348	1	-.0089	1.4003	1.2867	.616	.0415	.5761	.3533	.9642
Sweden	SWE	75200074	75205356	1	-.3008	.164323640006873	.167274433783075	.0908379406771962	.0221263338421707	.481503354616447	.0822198540841134	.123526158872032
Sweden	SWE	75200074	75205198	0	2.2	.423386960525044	.532163311880356	.385093986715211	.185687291746421	.649241704115127	.232554696506851	.335856502027553
Sweden	SWE	75200074	75201101	0	.692	1.4003	1.1355	.9056	.456	1.3601	1.2798	2.0955
Sweden	SWE	75200074	75202621	0	1.0153	1.1352	.9192	.5865	.7973	.8082	1.836	2.0955
Sweden	SWE	75200074	75200515	0	-.1816	-1.3452	-1.1926	3.6039	4.8357	1.0062	-.6852	-.6557
Sweden	SWE	75200074	75201884	0	.3255	.8079	.9192	-.6447	.103	.0793	.8038	2.0955
Sweden	SWE	75200074	75203734	0	.9575	-.9298	-.6446	-.451	-.3366	.4499	-.2673	.4994
Sweden	SWE	75200074	75202661	0	.8734	-.0862	.0226	.5365	.243	1.4357	1.802	.1216
Sweden	SWE	75200074	75205274	0	.5875	-.2479	-.4806	.1245	.0763	.7304	-.4771	.1216
Sweden	SWE	75200074	75205498	0	-1.492	.4012	-.691	-.6447	-.6778	-.0558	-.0551	-.6269
Sweden	SWE	75200074	75200282	0	-.2727	.9454	.0226	-.2369	.0861	.7511	.5755	-.1563
Sweden	SWE	75200075	75200131	1	.2573	-.2479	-.3802	.0936	-.6344	.7336	-2.1355	-2.5027
Sweden	SWE	75200075	75203488	1	.061	-.5717	-.335	-.309	-.4355	.2713	-.1972	-.5305
Sweden	SWE	75200075	75204010	1	.2991	-.3305	-.6587	-.2328	-1.2162	-.0606	-.7867	-.4607
Sweden	SWE	75200075	75205932	1	-.252	.2741	-.6587	.2912	.1482	.6754	-.4771	-1.113
Sweden	SWE	75200075	75204695	1	.427	-1.0212	-1.6145	-.5016	-.6196	.0967	-2.1355	-1.7277
Sweden	SWE	75200075	75205501	1	1.2876	-.0862	1.2899	-.261	.2979	.4059	-.6599	-.6073
Sweden	SWE	75200075	75204005	1	-.3788	-.2479	-1.0611	.0476	-.8143	.1088	-.4948	-.5475
Sweden	SWE	75200075	75204656	1	.3833	1.3697	1.9359	.1146	-.7157	.3826	-.0987	1.515
Sweden	SWE	75200075	75201192	1	.8929	.0763	-.5544	.0357	-.3767	.6027	-.1972	-.959
Sweden	SWE	75200075	75204774	1	1.1144	.178719009925744	.278460962573259	-.6474	-.5967	.603	-.105651520472199	.1216
Sweden	SWE	75200075	75205793	1	1.1272	.8046	-1.1394	.0124	-.2489	.2734	-.7838	-.7496
Sweden	SWE	75200075	75205688	1	.4846	-.4203	.0226	.2036	-.5525	.2911	-.1972	-.4607
Sweden	SWE	75200075	75201127	0	1.5542	-.8357	-.3802	-2.6893	-.6405	-.027	-.414	.1216
Sweden	SWE	75200075	75204554	0	.8263	-.2479	.0226	1.2286	.8217	.6313	.5755	.1216
Sweden	SWE	75200075	75202310	0	.1631	.32	1.2899	-.1296	.0455	.5096	-.1484	1.2147
Sweden	SWE	75200075	75200614	0	1.2437	.0722	-1.5883	-1.3001	-.4676	-.1442	-.4982	-.7685
Sweden	SWE	75200075	75201549	0	1.0778	-2.9627	-2.6747	-2.6893	-.0277	-1.6678	-.1566	-2.5027
Sweden	SWE	75200075	75202361	0	-.8008	-1.3452	-1.1926	-.3236	-.6187	.1914	-2.1355	-1.4991
Sweden	SWE	75200075	75201759	0	-.2856	-.0862	-.227	-.0985	-.264	.9669	1.3918	1.3566
Sweden	SWE	75200075	75203673	0	.9154	-.4203	.1386	-.0342	-.7521	-.0086	-.5832	.1216
Sweden	SWE	75200075	75203663	0	.5021	1.1576	1.4967	.1817	.4121	.9597	2.4277	.8136
Sweden	SWE	75200075	75200110	0	.2349	1.1352	1.1381	.5752	2.2216	1.3575	2.4277	1.0641
Sweden	SWE	75200075	75201580	0	.4439	2.6352	.0226	.3266	.419	.5668	.2915	2.0955
Sweden	SWE	75200075	75200676	0	1.0023	-.4998	.0226	.0685	.0391	.5651	.5755	.1216
Sweden	SWE	75200075	75201593	0	1.0656	.4012	1.4967	.1161	-.3648	.109	-1.4019	.9883
Sweden	SWE	75200075	75205779	0	-.6046	-.2662	.4173	.0648	-.2049	.6146	.0553	.1216
Sweden	SWE	75200075	75201749	0	.9432	-1.8257	-.7566	-.234	-.2812	-.4333	.0215	-1.1398
Sweden	SWE	75200075	75203601	0	-.1875	.5119	-.4396	-2.0365	.171	-.0735	-.0551	.06
Sweden	SWE	75200075	75204501	0	-.0105	-.7306	-.811	.8027	-.1873	.8423	-.0857	.4994
Sweden	SWE	75200075	75203400	0	.0838	1.7162	1.9359	-1.6821	.9341	-.1211	.8382	1.0448
Sweden	SWE	75200075	75206321	0	-.9931	-.25941358469902	-.248147812177614	-.492520649290438	-1.0301	.0361781892914873	-.446551504452895	-.343586496885858
Sweden	SWE	75200075	75205009	0	-1.5983	.0789	.7739	-.0581	-.296	.066	-1.4019	2.0955
Sweden	SWE	75200076	75203107	1	-1.8939	-.000709059896157466	-.0651729717258738	-.0966137975438378	-.0820679088150832	.374647962507384	-.0135488749080743	-.0117359451271128
Sweden	SWE	75200076	75201686	1	.375898947846712	.3289	.7825	.2237	1.1057	2.0114	-.4214	1.0383
Sweden	SWE	75200076	75204431	1	-2.9056	-.0862	.0226	.6697	-.0408	1.5708	.5755	.1216
Sweden	SWE	75200076	75201648	1	-.5554	2.6352	.9192	.2939	.3026	.3892	-.2821	.8136
Sweden	SWE	75200076	75200500	1	.8222	.8079	.8038	.0813	-.3968	.2581	-.6852	-.567
Sweden	SWE	75200076	75205468	1	1.6711	.8046	-.1744	.6482	.281	1.1905	.3482	-.4607
Sweden	SWE	75200076	75200917	1	1.2479	-.8283	-.227	-.0574	-.7951	.3601	-.5832	-.8198
Sweden	SWE	75200076	75202066	1	-.1637	.178526127708025	.187278538544406	.106969780053321	.0310931473933035	.49069918303786	.0904615794904463	.135166629939939
Sweden	SWE	75200076	75203333	1	-.2235	-.4203	-.3802	-.0547	-.8492	.4862	.3482	.1216
Sweden	SWE	75200076	75205059	1	-1.4387	-1.5155	-.227	-2.6893	-.7833	.0504	-2.1355	-2.5027
Sweden	SWE	75200076	75200221	1	-.2811	.0789	-.335	.2221	-.6397	.3703	-.4771	.1216
Sweden	SWE	75200076	75205085	1	.1046	1.1576	.8348	-.0803	-.5215	.1431	.542	.1216
Sweden	SWE	75200076	75204112	0	-1.2617	-.374117404924521	-.427419495470133	-.1573	-.529219271474442	-.7812	-.7222	-.441362730714218
Sweden	SWE	75200076	75206323	0	-.8036	2.68	1.9359	.1402	.4426	.4839	1.0316	2.0955
Sweden	SWE	75200076	75203120	0	.2897	.0331228859960518	.038935059333963	-2.6893	.0447	-1.0529	-.428864456438127	.0489067274099698
Sweden	SWE	75200076	75203374	0	.495	-.00683483620745709	.00419982682576937	-2.6893	-.7281	-.1906	-.542921439909918	-.127692012119611
Sweden	SWE	75200076	75200365	0	-1.3082	.059964879174337	.0202858478125048	-.0276975442790964	-.0437611057742486	.413933131773769	.0216603050371421	.0379928944387015
Sweden	SWE	75200076	75202755	0	1.0786	.307218691319559	.368541115823778	.253144718470238	.112343858367572	.574025059390311	.165142071629669	.240644071279552
Sweden	SWE	75200076	75200749	0	.015	-.0862	-.2943	.722	.7975	1.079	.5755	.1216
Sweden	SWE	75200076	75200538	0	.6604	-1.3452	-.2737	.7113	1.3778	.5471	.0154	-.3917
[truncated: 3,459 more rows]
