# Supplementary material for: Antecedents of adolescent students’ ICT self-efficacy: The ICT dataset
Source: Data Brief. 2020 Oct 22;33:106437. doi: 10.1016/j.dib.2020.106437 (PMC7644865; doi:10.1016/j.dib.2020.106437)
Supplement: Supplementary file 2 [file mmc2.zip › Switzerland.csv]

CNTRYID	CNT	CNTSCHID	CNTSTUID	ST004D01T	ESCS	INTICT	COMPICT	HOMESCH	ENTUSE	USESCH	SOIAICT	AUTICT
Switzerland	CHE	75600001	75601909	1	.6867	-.0438840179851027	.0327100651037051	-.174474857316367	.000850033448327502	-.0752496775385473	-.156069605262336	.164844700787468
Switzerland	CHE	75600001	75602614	1	-1.631	-1.0325	-.9617	-.9649	-.5702	-.0668	-1.0421	1.0431
Switzerland	CHE	75600001	75602953	0	.046	-1.3452	-.8958	.4683	-.6359	.8267	-.7723	-.7639
Switzerland	CHE	75600001	75605220	0	-.1884	-.4364	-.3802	.182	.3551	-.9292	-1.7719	-.593
Switzerland	CHE	75600001	75606098	0	.2727	1.1352	1.013	-.4918	.1272	-.4383	.5755	.9097
Switzerland	CHE	75600001	75603265	0	1.0509	.1245	-.3802	-.8679	.1524	-.1285	-.3727	.9339
Switzerland	CHE	75600001	75602404	1	1.0126	.9526	1.9359	.2961	-.3653	.4012	1.3958	-.1827
Switzerland	CHE	75600001	75601263	1	-.2813	.6424	1.4967	-1.1307	.0122	-.7106	-.8488	.7095
Switzerland	CHE	75600001	75603090	1	-1.8284	.9166	-1.4609	.082	-.4325	.2785	-1.305	-1.3421
Switzerland	CHE	75600001	75600073	1	.2228	-.7221	-1.263	-.0912	.1307	-.1999	-.9936	.1339
Switzerland	CHE	75600001	75605636	1	-.4604	-2.9627	-1.1926	-.5201	-.3712	-.8849	-.6852	-.8531
Switzerland	CHE	75600001	75605728	1	-.5626	1.3697	.7162	-.083	-.0341	-.2338	-.411	.2203
Switzerland	CHE	75600001	75601365	1	.9907	-1.1429	-1.0611	-1.7857	-1.1711	-.1927	-.6852	-.5912
Switzerland	CHE	75600001	75602893	1	-.097	.7763	-.1587	-.9261	-.261	-.4393	-1.2871	.8136
Switzerland	CHE	75600001	75604305	1	.3132	.67	-.3669	-.9803	-.2932	.1384	-.6852	-1.1252
Switzerland	CHE	75600001	75603185	1	.9959	-.6556	-1.3325	-.7703	-.9141	-.443	-1.2835	-.1789
Switzerland	CHE	75600001	75606047	1	.2693	1.1132	.9192	-.506	.1061	.0353	-.7867	-.1207
Switzerland	CHE	75600001	75601713	1	.1851	-.0357	-.335	-.8913	-.4859	-.5569	-1.0571	.5362
Switzerland	CHE	75600001	75603674	1	-.0328	.792	.4173	.2191	.3494	.7556	-.1722	.9097
Switzerland	CHE	75600001	75605119	0	-1.2398	.631	.8348	.7164	.5735	.6514	1.3958	.4659
Switzerland	CHE	75600001	75602747	0	.0707	-1.4049	-.8219	.0415	.496	-.7106	-.3763	-.4095
Switzerland	CHE	75600001	75603558	0	.4289	1.1352	1.9359	-.237	1.4993	-1.6678	2.4277	2.0955
Switzerland	CHE	75600001	75605909	0	.0304	-1.0936	-.6843	.1093	.6108	.7424	-.8883	.1216
Switzerland	CHE	75600001	75604136	0	1.2889	-1.1502	-1.57677377111014	.0203	-.7472	-.2406	-.3912	-2.5027
Switzerland	CHE	75600001	75603479	0	-.357	-.177003992109204	-.13155206336384	-.8026	-.3575	-.378929556879531	-.30602058219318	-.0308472406524947
Switzerland	CHE	75600001	75604114	0	-.4294	.0341	.4562	-1.2502	-.3358	-.8849	-.9328	-.2895
Switzerland	CHE	75600001	75601117	0	.4089	.9484	-.1587	-.6375	.0284	-.2338	.3415	.6361
Switzerland	CHE	75600001	75606451	0	1.1486	-.262080467346994	-.151918191165336	-1.3089	-.5885	-.7433	-.550860430109722	.0077986272434294
Switzerland	CHE	75600001	75605051	0	.9696	.64	-.3802	-.3655	.5925	-.4657	-.4948	.4104
Switzerland	CHE	75600001	75601286	0	.0919	-.5994	-.227	-.313	.2611	-.5309	.5755	.7864
Switzerland	CHE	75600001	75601223	0	-.3851	-1.1881	.6407	-.8245	-1.1103	-.2785	-.2857	-.3423
Switzerland	CHE	75600001	75602867	0	-.0314	.9275	.4173	-2.6893	.545	-.3164	.4807	.7435
Switzerland	CHE	75600001	75602663	0	-.1444	-.128	.7804	-.8158	-.2021	-.5569	1.2027	.9883
Switzerland	CHE	75600001	75605284	0	.3869	1.1352	1.036	-.5164	.2262	.241	-.007	.2224
Switzerland	CHE	75600001	75602085	0	-.0599	-.6019	1.0433	-.9856	.208	.3215	-.274	1.1013
Switzerland	CHE	75600002	75603575	0	.797	.521780957365741	.626411378590948	1.64205836040472	1.24205981332087	3.6292	.751545295889809	.739483647685315
Switzerland	CHE	75600002	75603154	0	.8814	1.3403	-.4806	1.0259	1.4078	.4437	1.6922	.9888
Switzerland	CHE	75600002	75606001	1	.6299	.8098	.4173	.3425	.5327	.681	.27928271890552	.518732827205418
Switzerland	CHE	75600002	75605706	1	-1.0655	-.3667	-1.2567	-.2452	-.0893	.0795	-.4515	-1.0139
Switzerland	CHE	75600002	75603399	1	-.0176	1.3697	.4683	.5292	.714	1.1163	-.8657	1.2147
Switzerland	CHE	75600002	75605644	1	-.1328	-1.0138	-.7249	.4559	.0066	.9471	-.6852	.4504
Switzerland	CHE	75600002	75601612	1	1.4581	-.5994	-.227	.1826	.2664	.652	-.1021	.1216
Switzerland	CHE	75600002	75600820	0	.4642	.9454	.7739	.5573	.2614	1.0847	2.0386	1.0431
Switzerland	CHE	75600002	75602860	0	.0035	.1892	-1.088	.2859	-.095	.0074	.5755	-.2726
Switzerland	CHE	75600002	75604514	0	.7062	.0308	-.7566	-.7513	-.4399	-.0085	-.731327415849499	-1.0454
Switzerland	CHE	75600002	75602685	0	.799	-1.2589	-1.0611	-.2519	-1.1818	-.7054	-1.5848	-.8028
Switzerland	CHE	75600002	75604495	0	1.143	.8489	1.2867	.1765	1.3862	.7252	.9863	.833
Switzerland	CHE	75600002	75601008	0	1.4763	-.5994	1.4967	-.1106	-.2586	.3174	-.1026	.69
Switzerland	CHE	75600002	75601017	0	2.2007	.290466809044373	.422338199481928	.4655	.9356	-.0026	.170783112766027	.611201313790455
Switzerland	CHE	75600002	75603373	1	.4483	-.739	-1.5553	-.0098	-.1418	-.7812	-1.2106	-.8936
Switzerland	CHE	75600002	75601087	1	1.711	.1245	-.1587	-.011	-.4178	.1512	-.4771	-1.0296
Switzerland	CHE	75600002	75606502	1	-.1732	.4594	1.9359	-.4995	-.3846	.2084	-.7899	1.515
Switzerland	CHE	75600002	75601055	1	.4802	.7062	-.9285	.2642	.2369	.3983	-.3876	-.2503
Switzerland	CHE	75600002	75605458	1	1.3761	-1.2563	.5833	-.2694	-.7083	.2756	-.9936	.1959
Switzerland	CHE	75600002	75602954	1	1.3253	-.269	-.442	-.1514	-.2936	-.2198	-.8012	-.4607
Switzerland	CHE	75600002	75600275	1	.343	.1155	-1.0288	-.2208	-.5115	-.2473	-1.1941	.3236
Switzerland	CHE	75600002	75603353	0	1.167	.64	1.9359	-.1918	.7789	.7367	1.2223	2.0955
Switzerland	CHE	75600002	75605596	0	.6359	-.0176	.4173	-.0653	-.4045	.3214	-.2852	1.1508
Switzerland	CHE	75600002	75600917	0	.4483	-1.0185	1.013	-.1549	-.061	-.7433	-.5798	1.515
Switzerland	CHE	75600002	75606453	0	1.0198	2.6352	1.1381	.3439	.3144	.8212	2.4277	2.0955
Switzerland	CHE	75600002	75600430	0	1.7489	-.0407648357479726	.0759575920959827	-.131072708630783	.00117576653739004	-.0475163957310665	-.212235919504577	.244969464860029
Switzerland	CHE	75600002	75603171	0	1.0664	-1.0773	.7162	.2749	.1726	.7646	.6102	.9097
Switzerland	CHE	75600002	75604493	0	1.1318	.5068	.9992	-.476	-.207	-.1507	-.9936	-.6185
Switzerland	CHE	75600002	75606003	0	.8694	-1.1881	-.7902	-.4454	-1.404	-.2436	-.6852	.6361
Switzerland	CHE	75600002	75603850	0	.383	-.4488	-.8054	.1272	-.0531	-.0162	-.3733	-.419
Switzerland	CHE	75600002	75604464	0	.3765	-.0176	.0226	-.3419	-.2092	.4946	1.1417	.601
Switzerland	CHE	75600002	75603830	0	.3607	.7989	-.6587	-.0102	-.2048	-.0518	-.3912	.1216
Switzerland	CHE	75600003	75606572	1	1.2182	.9275	-.8554	.1723	-.3323	.1439	-.9533	.1959
Switzerland	CHE	75600003	75604343	0	1.2766	.9454	.5736	.1341	.3662	.6508	.0215	.8375
Switzerland	CHE	75600003	75604321	1	-1.1568	.1125	-.9874	-.2755	-1.0002	.0926	-.9936	.9339
Switzerland	CHE	75600003	75604207	1	1.8658	-.269	.0226	.2938	-.471	.7116	-.0823	-.7108
Switzerland	CHE	75600003	75601571	1	.89	-.425484318100387	-.350182832698544	-.60448708894169	-1.0403	-.370186556648166	-.625407931118776	-.21782419435458
Switzerland	CHE	75600003	75603339	1	1.2918	.7763	-.5544	.3225	-.0523	.5942	-.3241	.7095
Switzerland	CHE	75600003	75600528	1	1.0093	-.7306	-1.7997	-.0432	-.5534	.0156	-1.2624	-1.8806
Switzerland	CHE	75600003	75600527	1	.088	-1.2492	-1.9313	-.1403	-.7798	-.9484	-1.1229	-1.4344
Switzerland	CHE	75600003	75600243	1	.7651	.9275	-.3802	-.2074	.5825	-.1117	-.8768	1.2147
Switzerland	CHE	75600003	75603424	1	.6348	-.0994	-.9285	.0754	-.4742	.3974	-.7867	-.5251
Switzerland	CHE	75600003	75602347	1	.2227	.6555	-1.0271	.1521	-1.0268	-.9484	-2.1251	-.3059
Switzerland	CHE	75600003	75603540	1	1.7098	-.7114	-1.1346	-.1009	-.2051	-.0571	-1.1229	-.6912
Switzerland	CHE	75600003	75600417	0	1.2584	-.8489	-.5034	.3229	-.7027	.2878	-.6856	1.0582
Switzerland	CHE	75600003	75602690	0	1.494	.8655	1.9359	.3221	.4949	.6775	1.2932	2.0955
Switzerland	CHE	75600003	75602706	0	.6774	1.4003	1.9359	.3405	.7894	.938	-.1021	.9883
Switzerland	CHE	75600003	75603824	0	1.4881	-.2509	-.5472	-.0714	-.1472	-.3039	-.1727	-.1563
Switzerland	CHE	75600003	75605466	0	1.4647	-.5208	-.088461900878856	.2858	.093	1.2756	-.164600400116611	.1216
Switzerland	CHE	75600003	75601945	0	1.036	.5266	-.829	.8497	.4075	.8233	-.0551	-.222
Switzerland	CHE	75600003	75605018	0	1.1337	1.031	.8038	-.2522	-.2703	.2295	1.2067	1.515
Switzerland	CHE	75600003	75604409	0	.8735	.4298	.7162	.159	-.1225	.1012	-.3503	1.1508
Switzerland	CHE	75600003	75602250	0	1.6936	-.781	-.6789	.205	-.9901	.4336	-.6378	-.3406
Switzerland	CHE	75600003	75606326	0	.4159	1.127	.4173	.1447	.2522	.4956	-.7899	-.1865
Switzerland	CHE	75600003	75602370	0	.9544	-.891	-.691	-.0116	-.7146	.1685	-.3733	.1554
Switzerland	CHE	75600003	75603752	1	.723	-.1167	.0226	.2125	.1962	.3078	-.5142	-.1884
Switzerland	CHE	75600003	75603816	1	1.2231	-.7353	.1386	.1514	-.5961	-.3932	-.7867	-.1563
Switzerland	CHE	75600003	75600263	1	.9756	.3875	-.6587	.7862	.4407	1.1499	-.6232	-.2995
Switzerland	CHE	75600003	75606121	0	1.1814	.5166	-1.2374	-.4944	-.318	-.0722	-2.1355	.4158
Switzerland	CHE	75600003	75605872	0	2.072	-.7353	-.5907	.6779	.1819	.827	-.4982	.7611
Switzerland	CHE	75600003	75603335	0	.8692	.2621	1.1381	.0719	.0016	.3357	.1427	1.1508
Switzerland	CHE	75600003	75605327	0	.7047	.1736	.7162	.5508	-1.5246	.6106	-.3763	2.0955
Switzerland	CHE	75600003	75603340	0	1.0992	.3128	-.9607	.0961	-.0198	.6444	-.5686	-.222
Switzerland	CHE	75600004	75601043	1	.2608	-.424611994923474	-.402117428731427	.2079	-.97	-.5569	-.513807795539941	-.302667140426427
Switzerland	CHE	75600004	75600164	1	-.6897	.2516	.8038	-.8612	-.6527	-1.6678	-.7867	-.4607
Switzerland	CHE	75600004	75603066	0	-.938	-.4314	.0226	-.8301	-.3994	-.5309	-.9906	-.1563
Switzerland	CHE	75600004	75601765	0	-.3095	2.6352	-.0154	.7113	1.6227	1.5721	1.1375	2.0955
Switzerland	CHE	75600004	75600244	0	-1.2712	-.0496334502032132	-.0470059329175531	-.254475861751977	.000249625977911811	-.126369045313794	-.0525410544669255	.0171547407256476
Switzerland	CHE	75600004	75602277	0	-.0965	-1.1837	-.2827	-.2293	-.3261	-.03	-1.9673	2.0955
Switzerland	CHE	75600004	75602307	0	1.0102	-.4314	.0226	-.8301	-.7487	-.5309	-.9906	-.1563
Switzerland	CHE	75600005	75600436	1	1.3879	1.1306	.9268	.3659	1.4038	.9503	-.1727	.0876
Switzerland	CHE	75600005	75605666	1	-.8562	-1.4806	-1.4131	-.3794	-1.0656	.1881	-1.5848	-1.8806
Switzerland	CHE	75600005	75600753	1	1.308	-.9401	-1.4559	-1.2502	-.5726	-.1091	-.6852	.6361
Switzerland	CHE	75600005	75602205	1	.1824	-.7864	-.9874	-.3705	-.6226	-.8849	-.6232	-.7902
Switzerland	CHE	75600005	75606258	1	.2455	-.7353	-.7902	-1.3089	-.4669	-1.2919	-.6852	-.4784
Switzerland	CHE	75600005	75604754	1	1.1083	-.4302	-.3802	-1.0129	-.4519	-.2785	-.3763	-.6774
Switzerland	CHE	75600005	75605080	1	-.5563	-.7353	-.7902	-1.0091	-.3429	-.2785	-.4805	-.1563
Switzerland	CHE	75600005	75606168	1	.0488	-.9399	.4173	-.1067	-.4847	-.1091	-.5974	-.4622
Switzerland	CHE	75600005	75606278	1	-.7517	-.938	-.4728	-.7397	-.7967	-.219	-.9106	-.959
Switzerland	CHE	75600005	75601640	1	.2663	.7763	-.7566	-.9395	-.4009	-.801	-.5798	1.515
Switzerland	CHE	75600005	75600915	1	.1463	-.2062	1.0433	-.03	.6261	.0064	-.5832	.8375
Switzerland	CHE	75600005	75601766	1	.2088	-.847	-.691	.4394	-.3507	.3273	-1.1702	-.4607
Switzerland	CHE	75600005	75603817	1	.7498	-.7907	-1.1657	-.4536	-.6213	-.0055	-1.0571	-.5475
Switzerland	CHE	75600005	75604452	1	1.2923	.3875	-.691	-.3908	-.4073	-.9292	-.3055	-.4377
Switzerland	CHE	75600005	75603962	0	-.7058	-.7353	-.335	-.0413	.1664	.2172	-.5832	-.3673
Switzerland	CHE	75600005	75605527	0	-.5883	-.5743	.1648	.8648	.2067	1.3262	.1922	-.5912
Switzerland	CHE	75600005	75605250	0	-.34	-.3537	-.0154	.0376	.0158	.7368	2.4277	-.0129
Switzerland	CHE	75600005	75603407	0	-.9934	.1245	1.4967	-2.0365	-.4352	-.2858	.8038	.6361
Switzerland	CHE	75600005	75603071	0	.2975	-2.2005	.6847	.594	-.1979	-1.6678	-.3733	.1532
Switzerland	CHE	75600005	75602987	0	-.9346	-.948	-.7902	-.1932	-.5824	-1.1765	-.5828	.4504
Switzerland	CHE	75600005	75600729	0	-.1728	1.3697	.0226	-.2225	.6557	-.2858	.475	.4777
Switzerland	CHE	75600005	75604928	0	1.1206	-1.1522	-.7572	-1.2568	-.3645	-.5371	-.6852	-.1563
Switzerland	CHE	75600005	75603280	0	-.8866	.9349	1.9359	-.6863	.3092	-1.6678	.0177	2.0955
Switzerland	CHE	75600005	75604447	0	.9948	-.1259	.6825	-1.7857	-.2305	.0984	-.4952	1.1508
Switzerland	CHE	75600005	75604710	0	.0953	1.3403	1.9359	-.7091	-.074	.1926	1.4834	1.3857
Switzerland	CHE	75600005	75603181	0	-.5207	-.6593	-.227	-.2683	-.5085	-.1854	.1648	.4777
Switzerland	CHE	75600005	75600763	0	.2682	-.3646	-.732	-.7025	-.0096	.0402	-.6852	.5553
Switzerland	CHE	75600005	75600899	0	.5319	-.8977	-1.2567	-.8921	-.5722	-.1778	-.7838	-.7363
Switzerland	CHE	75600005	75601668	0	-.1475	.7789	1.2341	-.3419	.252	-.219	.1648	1.4234
Switzerland	CHE	75600005	75606370	0	-.6887	-.4488	-1.1274	-.1085	-.5106	.5485	-.0465	-1.236
Switzerland	CHE	75600005	75601916	0	-.0941	.4435	.1386	-.7477	.2088	-.3435	-.0251	.2546
Switzerland	CHE	75600006	75602868	1	.3354	-.2479	.0226	.7113	-.4815	.5971	.5755	.1216
Switzerland	CHE	75600006	75605660	0	1.4352	.4435	1.4967	.1652	.8161	.7081	1.5037	1.515
Switzerland	CHE	75600006	75602617	0	.0208	-.0233	1.036	-.6491	-.7813	.1157	-.1026	-.1563
Switzerland	CHE	75600006	75602839	0	-.9727	-.8977	-.3802	-.1299	-.5777	.7568	.1648	.2286
Switzerland	CHE	75600006	75602917	0	.5888	.4495	.0226	.4779	.6894	3.6292	.5755	.9444
Switzerland	CHE	75600006	75604401	0	.6458	1.1576	-.227	.2485	4.8357	.5723	.8038	2.0955
Switzerland	CHE	75600006	75606015	0	1.2367	-.4314	-.5034	.8514	.4322	1.149	-.3733	-.2503
Switzerland	CHE	75600006	75606123	0	-.3947	.9454	.8038	.3863	.6041	1.0384	.5755	.4777
Switzerland	CHE	75600006	75603321	0	1.142	-.269	-.691	.1799	.1511	.5772	.3482	-.2503
Switzerland	CHE	75600006	75600589	0	.7222	-.0862	.4173	.3883	-.4109	.2575	1.0854	.1216
Switzerland	CHE	75600006	75604358	0	.2068	.2607	-.7638	-.548	.1408	.447	.3256	.557
Switzerland	CHE	75600006	75605057	0	1.3374	.382451371635301	.491158487991042	.4325	1.1581	.312555391831634	.329313910687831	.651942876597278
Switzerland	CHE	75600006	75603536	0	.4957	.2032	.0226	.7895	.0468	1.125	1.6331	.6905
Switzerland	CHE	75600006	75601265	0	1.2367	.041	.202598584255625	.7113	.945	-1.6678	.0716632907255779	.37992241877623
Switzerland	CHE	75600006	75603515	0	.6042	-1.3452	.8801	.2993	1.0308	.5572	1.3958	2.0955
Switzerland	CHE	75600006	75606558	0	.3963	1.4003	1.9359	-.2218	.232	.5879	.0635	1.515
Switzerland	CHE	75600006	75603916	0	.9401	.3349	-.2827	.6617	-.4797	1.0597	-.5828	-.6924
Switzerland	CHE	75600006	75601262	0	-.1659	.4546	1.0108	-.1843	.6661	1.4342	.0254	2.0955
Switzerland	CHE	75600006	75605637	0	.4495	.3653	.8348	.3076	-.2728	.3073	.8038	.1216
Switzerland	CHE	75600006	75600466	0	-.5364	.1892	1.2867	.2589	.2946	3.6292	.0254	1.515
Switzerland	CHE	75600006	75604181	0	-.0156	.5746	.8348	.3076	-.0541	.4564	1.1417	.7864
Switzerland	CHE	75600007	75605485	1	.4507	.271	.8094	-.2716	.0016	-1.6678	1.5037	2.0955
Switzerland	CHE	75600007	75603168	1	.2443	-.045183138886728	.0146977266162417	-.192551594822018	.000714367548684052	-.0868004249228718	-.132676668507706	.131473211778147
Switzerland	CHE	75600007	75603153	1	.2121	-.0452776951548842	.0133867019794959	-.193867306729075	.000704493131937852	-.08764114387806	-.130974018047717	.129044274286963
Switzerland	CHE	75600007	75600323	0	-.3442	-.193593333161124	-.146806997779397	-.8689	-.4032	-.410729449947032	-.33202030306257	-.045174665019121
Switzerland	CHE	75600007	75604980	0	1.1228	-.2548	-.227	-.5426	.9032	-.7433	.5872	-.3856
Switzerland	CHE	75600007	75603370	1	-1.1941	-.103	-.3802	-.4436	-.1216	.0559	.0256	-.222
Switzerland	CHE	75600007	75605423	1	-.3609	.0347	.8348	3.6039	2.1425	1.332	-1.0576	-.5461
Switzerland	CHE	75600007	75601317	1	-1.9607	-.2548	-.1882	-.1787	-.8015	-.2858	.9636	-.5305
Switzerland	CHE	75600007	75600594	1	1.2982	-.0743732192363226	.0181414358724245	.2116	-.1132	.3427	-.172340210785371	.163078878584698
Switzerland	CHE	75600007	75602668	1	-.0398	-.0460174070787527	.00313058067526439	-.20416009646161	.000627245753727674	-.0942180725989265	-.11765421522563	.110042741553129
Switzerland	CHE	75600007	75603100	1	-.3109	-.4203	-.4728	.0022	-.4283	.076	-.6852	.1216
Switzerland	CHE	75600007	75602046	1	1.2269	-.208035818560775	-.101867452460215	-.7629	-.4702	-.2136	-.425364763152412	.0521996101601327
Switzerland	CHE	75600007	75603139	1	1.5225	-1.8182	-1.2567	-.9856	-1.582	.1246	-2.1355	-.4607
Switzerland	CHE	75600007	75600752	1	1.2102	.468	1.9359	-.3163	-.0669	-1.6678	.356582406075779	1.24089123754871
Switzerland	CHE	75600007	75602167	1	.7701	-.2577	-1.7997	-.4369	.4716	-.288	-.4748	-1.7043
Switzerland	CHE	75600007	75604962	1	.019	-.4174	-.4806	-.1947	-.6979	.3437	-.3578	.1216
Switzerland	CHE	75600007	75604735	1	.0248	-.2662	.0226	-.3261	-.2588	.4641	.5755	-.2503
Switzerland	CHE	75600007	75604005	0	.3365	.8655	.1386	-.4039	-.2072	.0897	.8382	-.1563
Switzerland	CHE	75600007	75605829	0	1.0347	1.1493	.0226	-.2773	-.1338	.4946	-.2821	.833
Switzerland	CHE	75600007	75601719	0	.1794	-.9343	.693	.0612	-.525	.062	2.0386	1.0641
Switzerland	CHE	75600007	75601803	0	1.2528	1.127	1.9359	-.6461	.7988	-.9292	1.1375	1.4234
Switzerland	CHE	75600007	75600888	0	-.491	-.4998	1.9359	-1.2654	.1417	-.9484	.1922	1.1232
Switzerland	CHE	75600007	75605266	0	-.905	1.6454	1.6222	1.35032626544879	3.6258	.996462138904397	2.2846	1.6836
Switzerland	CHE	75600007	75604971	0	-1.6825	.6515	1.1657	-1.3723	-.4877	-.0581	-.6852	1.1232
Switzerland	CHE	75600007	75602239	0	1.3019	-.0692	-.3332	-.5847	.247	-.5309	.5755	-.1563
Switzerland	CHE	75600007	75602207	0	-.5839	-.0862	.1802	-1.0068	.4496	-.5058	-.0277832493228183	.267287601439476
Switzerland	CHE	75600007	75602155	0	1.5521	-.0413427448651513	.067944870092518	-.139114078298758	.00111541606485426	-.052654702885757	-.201829658308123	.230124281684092
Switzerland	CHE	75600007	75602090	0	-.3235	.3266	-.1119	.1063	.1829	-.443	1.4995	-.3297
Switzerland	CHE	75600007	75604942	0	.4789	-1.3833	-.7638	-.1955	-1.3307	-.5309	-.309	-.1563
Switzerland	CHE	75600007	75601542	0	-.7483	.144184164680836	.214019929997834	-1.7857	.5329	-.8849	-.0569861761133429	.329826776760468
Switzerland	CHE	75600007	75600272	0	1.1107	-.18112692742581	-.0917660795687958	-.315973548273352	-.3763	-.17297214266114	-.344657661277759	.052612575724474
Switzerland	CHE	75600007	75603405	0	-1.2139	.468	.0226	.4922	.7132	.521	-.2857	-.6924
Switzerland	CHE	75600008	75603423	1	.0713	-1.0138	.0226	.6718	.4867	.6256	.5755	-.2726
Switzerland	CHE	75600008	75603412	1	.3402	-.5286	-.5836	-.4957	-.1635	.2866	-1.5588	-.6774
Switzerland	CHE	75600008	75603639	1	.8861	-.4998	-.5034	.4045	.082	-.2608	-1.1908	.1216
Switzerland	CHE	75600008	75603550	1	-.0017	1.7162	1.9359	.1414	-.1681	-.3551	-.8488	1.515
Switzerland	CHE	75600008	75605761	0	.4359	-1.3471	-1.0611	.7256	.3789	-.1677	-.2004	-1.1252
Switzerland	CHE	75600008	75603175	0	.0512	-1.3452	-1.1926	.7113	-.0408	.4394	-.6852	-1.1252
Switzerland	CHE	75600008	75603111	0	-.7558	.0591	-.4728	.8798	2.6866	1.3711	1.2798	.7864
Switzerland	CHE	75600008	75605340	0	.3522	-.0862	.0226	1.2836	.7738	1.5721	.5755	.1216
Switzerland	CHE	75600008	75603947	0	.2097	-.5994	-.8627	.0593	-.0408	.0449	-.5832	-.7507
Switzerland	CHE	75600008	75602761	0	-.4608	-1.0057	1.9633	-.2389	-1.421	-.1857	-1.1846	-.8443
Switzerland	CHE	75600008	75605772	1	1.8658	-2.9627	-1.1926	.4132	.2398	-1.6678	-2.1355	2.0955
Switzerland	CHE	75600008	75606182	1	.9585	-.4203	.1479	-2.2824	.4355	-.7106	.3482	1.0383
Switzerland	CHE	75600008	75603812	1	1.0891	.67	-.5907	-.3892	.7669	-.9484	.1648	.2546
Switzerland	CHE	75600008	75605190	1	1.5605	1.7671	.8271	-.1493	-3.7095	.3861	-.6852	.4504
Switzerland	CHE	75600008	75601788	1	-.626	.5289	.4907	-.4672	.6357	-.385	-.3733	1.515
Switzerland	CHE	75600008	75604621	1	1.3784	-.5874	.4173	.3954	.1635	.3778	-.5832	.3216
Switzerland	CHE	75600008	75601169	1	-.3649	.5836	.745827351954937	-.4002	-.3703	-.7106	.5755	1.2147
Switzerland	CHE	75600008	75602592	1	.0405	-1.6546	-1.682	.277	-1.6985	.3349	-.6852	.1216
Switzerland	CHE	75600008	75605288	1	-.2096	-2.9627	-1.1926	.1053	-1.1038	-1.6678	2.4277	-1.1252
Switzerland	CHE	75600008	75602564	1	.2503	-1.5492	-.5034	-.5084	-.6921	-.1961	-2.1355	.6361
Switzerland	CHE	75600008	75605790	1	-1.0135	-.9281	.9247	-.3929	-.2923	-.1491	-1.7719	.1959
Switzerland	CHE	75600008	75602691	0	.1845	-1.3452	.0226	.7113	.1011	1.3629	.5755	.1739
Switzerland	CHE	75600008	75604503	0	.6524	-.7114	-.5373	.7113	-.8045	.3272	-.6852	-2.5027
Switzerland	CHE	75600008	75603533	0	-1.4613	-1.0679	-.9607	.5099	.0296	.824	-.234026600799745	-.2503
Switzerland	CHE	75600008	75603613	0	.9883	-.7815	-1.1926	.459	.1111	.5257	-.6852	-.7108
Switzerland	CHE	75600008	75603937	0	.3242	-.5994	-.227	-.145	-.0129	.1029	.1648	-.8443
Switzerland	CHE	75600008	75602937	0	.916	1.3403	.5833	.001	.8782	-1.6678	-.2008	1.3566
Switzerland	CHE	75600009	75600780	1	-.0186	-.1667	.1453	-1.3089	-.3972	-.5569	-2.1355	-.2503
Switzerland	CHE	75600009	75602408	1	-.3461	-1.2223	-.5034	-.4877	-1.4025	-.7106	-2.1355	-.2955
Switzerland	CHE	75600009	75600546	1	-.3405	.1943	1.9359	-.3272	-.6583	-.7793	.126922426225513	.1216
Switzerland	CHE	75600009	75604491	1	-.7305	-1.0674	-.9145	.8841	-.4946	.0046	-.8883	-.9775
Switzerland	CHE	75600009	75604350	1	-.6635	-.2662	-.3048	-.2667	-.099	-.0745	-.4771	-.5475
Switzerland	CHE	75600009	75600002	1	-.1019	-.1106	-1.4073	-.6559	-1.2129	-.0911	-.8913	-.9111
Switzerland	CHE	75600009	75603525	1	-.3826	-.3457	.4173	.111	-.2495	.0667	-.4801	.1216
Switzerland	CHE	75600009	75600200	1	-.0784	-.0219	.0226	-.3166	-.8107	-.2961	-.535	-.6981
Switzerland	CHE	75600009	75604712	1	.0687	-.0298	-.227	-.6043	-.6079	-.568	-1.2871	-.8714
Switzerland	CHE	75600009	75605542	1	.1387	-.360151827806746	-.422809680936375	-.39	-.3031	-.251188138508818	-1.164	-.315794909165078
Switzerland	CHE	75600009	75606253	0	-.3144	-.8355	.0226	-1.4373	.0934	-1.6678	.5755	-1.236
Switzerland	CHE	75600009	75602622	0	-.6669	-.5743	-2.664	.7113	-.245	-1.6678	-.727292996235336	-.224
Switzerland	CHE	75600009	75605318	0	-.2605	-.0862	1.4967	.4081	2.6119	-1.6678	.5755	2.0955
Switzerland	CHE	75600009	75601348	0	-.5273	1.3403	1.9359	.2227	1.4395	.3456	2.4277	.8567
Switzerland	CHE	75600009	75602950	0	-.5471	-1.0936	-.7955	.6488	.0441	.3997	-.6707	-.1985
Switzerland	CHE	75600009	75603681	0	-.5098	-.4111	1.1355	.1053	-.1311	-1.6678	.4411	.9883
Switzerland	CHE	75600009	75604221	0	.4078	-.1077	.5347	.7113	.4445	-.8437	.8038	1.2147
Switzerland	CHE	75600009	75604641	0	.2417	-.2479	-.0469	-.6525	.1177	.2511	.5755	1.1013
Switzerland	CHE	75600009	75604471	0	.705	-.0981	.4173	-1.3001	-.3578	-.2338	.7679	-.1314
Switzerland	CHE	75600009	75600305	0	-.3491	-.847	-1.0611	-.6517	-.4009	.487	-.1026	-.4784
Switzerland	CHE	75600009	75601960	0	.6627	.0502	.3461	-.4975	-.4135	-.159	-.4771	-.0542
Switzerland	CHE	75600009	75602926	0	.9563	.6257	-.7638	-2.6893	-1.4568	-1.6678	-.5832	-.8947
Switzerland	CHE	75600009	75602456	0	.2415	.3723	1.036	-.3451	.8874	.1274	-.2857	1.1508
Switzerland	CHE	75600009	75604578	0	.873	-.1968	-.3551	-.8834	-.0347	-.0468	-.3272	.0453
Switzerland	CHE	75600009	75600751	0	.9547	-.6028	-.7566	-.5776	-.6322	.0511	2.4277	-.6774
Switzerland	CHE	75600009	75601423	0	.563	.3875	.4173	-1.2765	-.3641	-.2785	.4002	.388
Switzerland	CHE	75600009	75605122	0	-.4612	.2426	1.9359	-2.6893	-.2473	-.8849	-.6378	2.0955
Switzerland	CHE	75600010	75601910	1	.2109	-.59	.5833	-.8286	-1.0867	-.2854	-.6852	.1554
Switzerland	CHE	75600010	75606557	1	.0354	-.59	-.7902	-.5338	-.6543	-.2507	-.9936	-.4607
Switzerland	CHE	75600010	75604947	1	-1.3549	-.59	-.7902	-1.6205	-1.2426	-1.6678	-.5974	-.7108
Switzerland	CHE	75600010	75605746	1	-.2543	.1221	-1.5883	-.1334	-.2395	.0795	-2.1355	-.959
Switzerland	CHE	75600010	75603420	1	.9948	-.59	-.5034	-.5666	-.5776	-.0267	-.9533	-.4607
Switzerland	CHE	75600010	75604201	1	-.0402	.3151	-.442	-.3911	-.4946	-1.6678	-.535	1.1232
Switzerland	CHE	75600010	75601805	1	.5821	-.3516	-1.9313	.0649	-.0673	-.4795	-2.1355	-.6831
Switzerland	CHE	75600010	75605103	1	-1.2574	-.5994	-.3802	-.5695	-1.0999	-.7847	-.5974	-.4607
Switzerland	CHE	75600010	75602498	1	-.9242	-1.2223	-1.6542	-.1716	-.4973	-1.6678	-2.1355	-1.4991
Switzerland	CHE	75600010	75600850	1	.8824	-1.3452	.1386	-.2036	-.3807	-1.6678	-2.1355	-1.1252
Switzerland	CHE	75600010	75602595	1	-.3279	-1.289	-1.1926	-.1481	-.5764	-.8849	-1.1229	-.405
Switzerland	CHE	75600010	75600046	1	.5267	-.7221	-.5034	-.5249	-.1087	-.801	-.5924	-.7108
Switzerland	CHE	75600010	75600956	1	-1.4246	-.271721420898925	-.280092584951763	-.514926666695031	-.6036	-.304487242112042	-.310366614463085	-.225220752117444
Switzerland	CHE	75600010	75600713	1	.1988	-.6299	-1.9803	.2642	-.8702	-1.6678	-.6852	-2.5027
Switzerland	CHE	75600010	75601604	1	.8144	-.7737	-1.1926	.0856	-.9291	.53	.5755	.1216
Switzerland	CHE	75600010	75605630	1	-1.4729	-.4251	-.7638	.479	-.3316	.3004	-.6852	-.7108
Switzerland	CHE	75600010	75601530	0	-.1133	-.9924	-.227	-.587	-.6969	-.1278	-.5832	-.5265
Switzerland	CHE	75600010	75601441	0	.1326	-.7221	.0226	-.8021	.1699	-.1072	-.5832	.6361
Switzerland	CHE	75600010	75604791	0	1.5495	.1276	.5462	.0376	.397	-.3768	-.2704	1.515
Switzerland	CHE	75600010	75605604	0	-.3435	-.5259	-.2236	.1274	-.1082	-.8849	.5755	-.7507
Switzerland	CHE	75600010	75604062	0	-.6648	.0789	.4173	.8065	1.7401	-1.6678	.8038	1.4234
Switzerland	CHE	75600010	75600493	0	.528	.1245	.3461	.2935	.9594	-.0871	.5755	.7864
Switzerland	CHE	75600010	75605069	0	-.6337	.4349	1.1657	-1.2698	1.0909	-1.6678	1.802	2.0955
Switzerland	CHE	75600010	75606541	0	1.3023	1.127	.1386	-.9553	-.9587	-.7368	-.6852	-.1865
Switzerland	CHE	75600010	75600958	0	-.0671	-.2054	-.4396	-.6426	-.0947	-.4795	-1.0576	1.0448
Switzerland	CHE	75600010	75605694	0	-.119	.6257	-.2943	.9186	1.0469	.4842	-.007	-1.3494
Switzerland	CHE	75600010	75600336	0	-1.8413	.3875	-.227	-.6012	.2842	-1.6678	-.1021	.7864
Switzerland	CHE	75600010	75605320	0	-1.2798	.3101	-.4396	-.0008	.1265	.7064	.5755	.6905
Switzerland	CHE	75600010	75600099	0	-.2435	-1.2563	-.9607	-.0695	.0983	.6666	2.4277	-1.4344
Switzerland	CHE	75600010	75602640	0	-.0135	.7665	1.2867	.1612	.521	-.5639	-.1061	-.2343
Switzerland	CHE	75600010	75600675	0	-1.2926	2.6352	.307166777245738	-1.79422135317045	-3.6296	-1.05699539630278	-.63430631835925	-.111515871308339
Switzerland	CHE	75600010	75602969	0	.1217	-1.1425	-.7902	-2.6893	.342	-1.6678	-.6852	.1216
Switzerland	CHE	75600011	75603542	1	.0017	-.59	-.5836	.1463	.0221	.3905	-.4805	-.7496
Switzerland	CHE	75600011	75603211	1	.2421	-.4314	.3416	-.3127	-.4513	.2857	-.385105377184781	-.6959
Switzerland	CHE	75600011	75601834	1	1.5751	.2807	-1.161	.0992	-.3905	.4685	-.9106	-1.2535
Switzerland	CHE	75600011	75600022	1	.7444	-.1827	-.3802	-.065	-.5617	.3154	-.2004	.0941
Switzerland	CHE	75600011	75602816	1	-1.4979	-.2479	-.5836	-.0212	.0306	.407	-.5172	-.4607
Switzerland	CHE	75600011	75604152	1	1.1576	.3875	-.9607	-.3389	-1.0805	-.2708	-.2668	-.1563
Switzerland	CHE	75600011	75606117	1	1.3565	-.847	.0226	-.3908	-1.2053	-.2579	-.9906	-.3673
Switzerland	CHE	75600011	75605412	1	.2884	-.3667	-1.0338	-.2764	-.9691	.1832	-1.5848	.6113
Switzerland	CHE	75600011	75601877	1	.3789	.1852	-.3048	-.0071	-.5619	.3796	-.211433948719248	.2525
Switzerland	CHE	75600011	75600603	1	.0027	.1245	.2753	.2295	-.5196	.5909	-1.5848	-.6774
Switzerland	CHE	75600011	75602918	1	.2065	-.847	-.9285	-.4078	-.8391	.2529	-1.1229	-.8443
Switzerland	CHE	75600011	75604604	0	.4322	-.195	-1.2062	-.0883	-.5012	-.159	-.2165	-.8947
Switzerland	CHE	75600011	75603578	0	1.6981	.176	.4173	.1621	.4263	.666	.2469	1.515
Switzerland	CHE	75600011	75603005	0	1.5087	.4571	.1453	.2665	-.7261	.4647	-.5832	-.0295
Switzerland	CHE	75600011	75602144	0	.4834	-.0444810145477167	.0244326952698414	-.182781821002847	.000787689692908154	-.0805576950413348	-.145319641333275	.149509204142814
Switzerland	CHE	75600011	75602182	0	-.4247	-.6706	-1.0611	-1.1044	-1.7661	-.1222	-1.2835	-.7639
Switzerland	CHE	75600011	75605981	0	.3408	.0441	1.4967	-.1278	.4303	.2072	-.216	2.0955
Switzerland	CHE	75600011	75604258	0	.0807	-.5994	.0226	.1522	.1573	.4059	-.6852	1.0448
Switzerland	CHE	75600011	75605639	0	1.1313	.9166	.4173	-.4329	.2216	.093	-.3241	.8375
Switzerland	CHE	75600011	75601458	1	1.0211	.3678	-1.9313	.068	-.4234	.3018	-2.1355	-1.0913
Switzerland	CHE	75600011	75605414	1	1.716	-.4343	-.3802	-.015	-.5529	.4864	-.8883	.1959
Switzerland	CHE	75600011	75600388	1	.8069	-.1856	.1386	.0377	.141	.0319	-2.1355	-.0867
Switzerland	CHE	75600011	75601383	1	.7927	.5068	-.1119	-.0429	-.4358	.0161	-.6852	.6113
Switzerland	CHE	75600011	75601918	1	1.7346	-.1938	.4173	-.2747	-.5562	.2695	.1701	.3216
Switzerland	CHE	75600011	75600641	1	.2684	-.59	-1.0611	-.0831	-.5401	.6676	-1.305	-.4784
Switzerland	CHE	75600011	75604035	1	1.5072	-.4314	.3591	.8406	-.5093	.9044	.1313	-.1563
Switzerland	CHE	75600011	75602516	1	.6428	.4435	-.4659	.0647	-.5661	-.0712	-2.1355	.0453
Switzerland	CHE	75600011	75600545	1	-.8039	.6539	-1.0611	-.071	-.6383	.5417	-2.1355	-.7674
Switzerland	CHE	75600011	75600187	1	.6507	.1125	-.7902	-.1026	-.6107	.5076	-.460849593601188	-.224
Switzerland	CHE	75600011	75605626	0	.8233	-.2632	-.6116	-.6645	-.2501	-.1285	-.417	-.4784
Switzerland	CHE	75600011	75603451	0	.1925	-.9416	1.1752	-.4903	-.258	.355	-1.5596	1.2147
Switzerland	CHE	75600011	75601699	0	.4722	.3178	.8038	-.5925	-.1116	.3826	-.1026	1.3857
Switzerland	CHE	75600011	75605547	0	.7748	-.9468	.1213	-.0362	-.0658	.2387	-1.4541	1.1508
Switzerland	CHE	75600011	75604208	0	1.8201	.1125	1.4967	.3867	.2539	.8073	.8038	1.1508
Switzerland	CHE	75600012	75605606	1	.282	.6515	.4548	-.5018	-.3227	.1288	-2.1355	-2.5027
Switzerland	CHE	75600012	75601938	1	-.8004	-.0482509318476862	-.0278372869865002	-.23523868268855	.000394000990461858	-.114076794254707	-.0774357077763279	.052668522429057
Switzerland	CHE	75600012	75606159	1	-.1976	.00471543505052608	.0214443512613598	.6377	.2132	-.1832	-.0171	.1216
Switzerland	CHE	75600012	75601322	0	1.0893	-.4488	.4173	-.803	-.299	-.801	-.3733	.3216
Switzerland	CHE	75600012	75601281	0	-.8132	-.8264	-.8627	1.1815	-.7921	-1.6678	.5755	-1.1252
Switzerland	CHE	75600012	75604277	1	-1.5003	1.7162	.7162	-.3697	.2858	-.2781	-.4107	.0113
Switzerland	CHE	75600012	75603258	1	1.4023	-.0862	.0226	-1.7857	-1.0441	-1.3198	.5755	2.0955
Switzerland	CHE	75600012	75603124	1	1.2804	-.0421406000843457	.0568825907818403	-.150215908272278	.00103209684032185	-.0597485954362113	-.187462884085174	.209629178691704
Switzerland	CHE	75600012	75605179	1	1.25	-1.0138	-.9607	-.17278557103321	-.324009198827109	-.122881278620495	.0154	-.7002
Switzerland	CHE	75600012	75600077	1	1.2873	-1.3061	.4548	.5397	-.5223	.1288	-.438	-.6416
Switzerland	CHE	75600012	75603647	1	.7248	.2516	-.7638	-.7361	-.8603	.3481	-.1282	-1.0454
Switzerland	CHE	75600012	75605697	0	-1.1915	.5836	.4173	-1.3102	-.0447	.0559	.5755	1.515
Switzerland	CHE	75600012	75606575	0	-1.1679	.3178	.5833	-.061	.3865	.2596	-.0553	1.1508
Switzerland	CHE	75600012	75606383	0	1.363	.6636	.0226	.4505	-.1302	1.1192	1.1417	1.515
Switzerland	CHE	75600012	75601249	0	-.3825	-1.3452	-1.27	.7539	-.6925	.196603366869958	-.3733	2.0955
Switzerland	CHE	75600012	75604438	0	.4688	-.0445238878866944	.0238382555277144	-.183378386029028	.000783212472892803	-.080938890592445	-.144547632118498	.148407884659234
Switzerland	CHE	75600012	75605282	0	1.3974	-.0417970260665108	.0616462517290221	-.145435215939183	.00106797593222575	-.0566938091704654	-.19364953327209	.218454821128618
Switzerland	CHE	75600012	75601479	0	-1.6868	2.6352	.8094	.0965	.6866	.2681	1.5037	.7566
Switzerland	CHE	75600012	75605535	0	-.8883	-.0485090528405724	-.0314161399545112	-.238830331031106	.000367045672698161	-.116371800346665	-.0727877892846192	.0460379756751706
Switzerland	CHE	75600012	75605936	0	.149	-1.2802	-1.3325	.1682	-.4242	.8135	-.5457	-1.0633
Switzerland	CHE	75600012	75603847	0	.4784	-1.4163	.0226	-.1318	-.319	-.3632	.5755	.1216
Switzerland	CHE	75600012	75605595	0	1.0829	-.9317	.0226	.9783	.7445	1.275	.5755	.1216
Switzerland	CHE	75600012	75605518	0	-.9906	-1.3993	-.4489	-.3167	-.2222	1.4403	.0993	-1.3027
Switzerland	CHE	75600012	75600611	0	1.3711	-.2662	.4173	.0674	1.3236	.9475	.3482	1.1232
Switzerland	CHE	75600012	75604431	0	.173071154251033	.0967	.4562	-.6447	-.4722	-.3435	-1.27	-.4607
Switzerland	CHE	75600012	75602422	0	.7962	-.0862	.0226	1.0475	-.0486	1.5721	.5755	.1216
Switzerland	CHE	75600012	75601298	0	.7049	-.043830573137884	.0334510790288223	-.173731194064552	.000855614640401412	-.0747744885638757	-.157031972913634	.166217578499877
Switzerland	CHE	75600012	75600316	0	1.8271	2.6352	1.43591680274974	.274075682118533	.970862149521084	.301490430047693	.797292311480337	1.34937566039625
Switzerland	CHE	75600012	75603865	0	1.3231	.6515	1.1381	.1989	.6494	.323	2.4277	1.1508
Switzerland	CHE	75600013	75606435	1	1.3754	.2607	-.691	.1953	.1727	.2753	.9636	-.4607
Switzerland	CHE	75600013	75602324	1	-1.5871	-.7848	-.6587	-.5633	-.7515	-1.6678	-.6852	-1.0296
Switzerland	CHE	75600013	75606311	1	1.223	-.0423091569101895	.0545455468641631	-.152561307758771	.00101449461916556	-.0612472683563293	-.184427724569542	.205299333598723
Switzerland	CHE	75600013	75605769	0	-.464	-.0472630831331592	-.0141407438870819	-.221493170715446	.000497161046158193	-.105293631008579	-.0952236461222986	.078044130256217
Switzerland	CHE	75600013	75603482	0	1.1341	-.6294	-.6453	.279722286499326	.224141999715621	.08	2.4277	-1.0735
Switzerland	CHE	75600013	75603631	0	-.5609	-.0475476328966481	-.0180860323125683	-.225452564622086	.000467445798248046	-.107823620659441	-.0900998315392886	.0707346879302603
Switzerland	CHE	75600013	75602857	1	-1.4042	-.2924	-1.0611	-.7965	-.6058	-.8849	-2.1355	-.1865
Switzerland	CHE	75600013	75600579	1	.8394	.1852	-.9145	-1.3001	-.3375	-.6274	-.3763	.7095
Switzerland	CHE	75600013	75604638	1	.8684	.7763	.28399408683804	-.375344126794997	-.4875	-.182340123638925	-.128198756160934	.305277916719935
Switzerland	CHE	75600013	75605248	1	1.3059	-.69266694415605	-.824235069914141	-.590204629470109	-.738441999039243	-.411369887303082	-2.1355	-.7108
Switzerland	CHE	75600013	75601849	1	.9751	-.0430371227137901	.044452285763254	-.16269065501838	.000938473876576033	-.0677197599399054	-.171319431121366	.186599532230254
Switzerland	CHE	75600013	75601855	1	.3507	-1.1117	-.5836	-1.1025	-1.1499	-.9292	-2.1355	-1.7277
Switzerland	CHE	75600013	75602578	1	1.3863	.12414676034484	.22872670629732	.1728	.4468	.1927	.023065531992249	.385679666801182
Switzerland	CHE	75600013	75601681	1	1.0147	-.6019	-1.2567	-.0616	-.405080760694912	-.128322851599312	-.834542846683277	-1.0282
Switzerland	CHE	75600013	75601378	1	-.781	-2.1099	-1.64	.4729	-.5425	.4394	-2.1355	-.5408
Switzerland	CHE	75600013	75603294	1	-.6737	-.0478788734882017	-.0226786900462615	-.230061642358608	.000432854673745836	-.110768747931032	-.0841352671949798	.0622258634269796
Switzerland	CHE	75600013	75600649	1	-1.5391	-.3516	.6465	-1.0489	-.1233	-1.6678	-2.1355	-.3856
Switzerland	CHE	75600013	75606132	0	1.2957	-.0862	.0226	-.162949104857252	-.3604	-.0726859625987565	.5755	-.4607
Switzerland	CHE	75600013	75603461	0	1.0213	-.847	-2.6763	-.9574	-.9113	-.125	-1.42152207320265	-1.48103564547739
Switzerland	CHE	75600013	75601514	0	.9927	-.241213655097996	-.46057338646911	-.35	-.3225	-.159	1.2262	-1.1252
Switzerland	CHE	75600013	75600456	0	-.3346	-.5994	-.7638	.6703	1.1118	.5414	.1922	-1.6076
Switzerland	CHE	75600013	75605658	0	1.1729	.792	1.2341	-.62	-.2509	.336	-.7899	.725274393026223
Switzerland	CHE	75600013	75600754	0	.2107	-.1085	-.5034	.0116	-.419	.1879	.1701	1.0641
Switzerland	CHE	75600013	75606138	0	.7124	-.0438085491623818	.0337564419100518	-.173424739427816	.000857914582190113	-.0745786689314561	-.157428552989718	.166783324809936
Switzerland	CHE	75600013	75605312	0	1.1762	.138035569379259	.251930400167643	-.5081	.4879	-.144585263833446	-.0284694359877813	.413448417193516
Switzerland	CHE	75600013	75603731	0	1.3473	-.0573069632986502	.043882932724662	-.165101027960696	-.0408	-.0700705396003679	-.209433813604262	.198677436105358
Switzerland	CHE	75600013	75605406	0	1.8802	2.6352	1.9359	.823407265683066	-1.3671	3.6292	.0256	-.1314
Switzerland	CHE	75600013	75601997	0	4.1828	-.033617615217987	.175053954312613	-.0316220499169408	.00192214364666239	.0160309913817441	-.340934085795475	.428565457400233
Switzerland	CHE	75600013	75601344	0	-.7675	2.0501	1.51814514507841	1.00898708679804	2.9593	.769397949064142	1.47996111580636	1.50375460411628
Switzerland	CHE	75600013	75604617	0	.2217	-2.9627	-.8417	-1.0881	-.7179	.6841	-1.0426	-.619
Switzerland	CHE	75600013	75605649	0	.258631674041451	-.7236	-.6116	-.3784	.7079	-.1826	-2.1355	-.1563
Switzerland	CHE	75600014	75603570	1	-.1825	-.0862	-1.2256	.5527	-.0284	.248	-.3907	-.9471
Switzerland	CHE	75600014	75601145	1	.1411	-.799215676470381	-.709909926065922	-2.6893	-2.1324	-.7368	-1.1925734943803	-.58656667957201
Switzerland	CHE	75600014	75603309	1	1.1525	-.0425161822799105	.0516751357806049	-.155441981344097	.00099287516635167	-.0630879729010737	-.180699871854348	.199981318284172
Switzerland	CHE	75600014	75603733	0	.2702	-1.3829	-.4338	.2147	.0499	-.153	-.7867	-1.4704
Switzerland	CHE	75600014	75600007	0	.3563	-.49657146159692	-.535955373575238	1.2836	-.9291	-1.6678	-.6057	-.445495407605504
Switzerland	CHE	75600014	75603992	0	.6876	.0308	-.3802	-1.3102	-.6968	-.3355	-.588191111779536	-.2503
Switzerland	CHE	75600014	75600328	0	1.281	-1.3452	-.724681064739512	-.199218416752161	-.5152	-.0615	.1206	-.7887
Switzerland	CHE	75600014	75600566	1	-.9312	-1.1738	-1.2503	-.2612	-.592	-.8849	-1.0602	-.1563
Switzerland	CHE	75600014	75606052	1	-.7575	-1.1838	-2.2485	.1616	-.0256	-.9292	-.767132319644449	-.5874
Switzerland	CHE	75600014	75600288	1	1.1444	-.847	-.8229	.4673	.7812	-.7349	-.9681	-1.0788
Switzerland	CHE	75600014	75601255	1	.9064	-.5847	-.6928	1.2407	-.4406	.1384	.1479	-.8443
Switzerland	CHE	75600014	75603624	1	.1023	-.7221	.1386	-2.6893	-.7278	-.0914	-.6852	.1216
Switzerland	CHE	75600014	75601999	1	1.1603	-.2741	-.7249	-.7965	.2155	.2018	-.2004	-.7507
Switzerland	CHE	75600014	75605584	1	.2296	-.6556	-.8219	-.3802	-.0159	-1.6678	-2.1355	.9097
Switzerland	CHE	75600014	75603080	1	.5448	-.2842	.4907	-.2976	-.5887	-.2854	.3379	-.1314
Switzerland	CHE	75600014	75601452	1	-.528	-1.3452	-2.664	.1053	-3.7095	1.0062	.5755	-1.1252
Switzerland	CHE	75600014	75604407	1	1.1301	-.554387932126909	-2.346	.3328	1.1092	.053	1.6331	-1.1252
Switzerland	CHE	75600014	75601389	1	-.9794	-.2479	-.227	-.789	-1.0523	-.5569	.5755	.1216
Switzerland	CHE	75600014	75602923	1	-.9862	-.8755	.6117	.6021	.6379	.7569	1.0146	.1216
Switzerland	CHE	75600014	75606448	1	-1.326	.4034	-.6241	-.251	-.5239	.7268	.5339	-.8781
Switzerland	CHE	75600014	75602568	0	-1.3398	1.7162	1.9359	-1.0068	.2838	.4158	-.4515	.9883
Switzerland	CHE	75600014	75605517	0	.6991	.5719	1.9359	.3836	-.2992	.9026	1.2798	1.515
Switzerland	CHE	75600014	75601103	0	-.058	1.7671	1.2867	.3494	1.0207	.238	-.6822	1.2147
Switzerland	CHE	75600014	75602563	0	.9035	1.3403	-1.015	.8534	.7738	.1485	2.4277	2.0955
Switzerland	CHE	75600014	75603910	0	-.645	-.4488	.0226	-.3227	-.4942	-.3072	.5755	.1216
Switzerland	CHE	75600014	75603645	0	-.0287	.4298	1.4967	-.6054	.0551	-1.6678	.3415	2.0955
Switzerland	CHE	75600014	75604185	0	-.081	-.2479	.0226	.7113	-.2115	-1.6678	-.4948	-1.1252
Switzerland	CHE	75600014	75605583	0	.9692	-.0291	1.9359	1.2816	-.0767	-.2217	2.4277	2.0952
Switzerland	CHE	75600014	75603010	0	.312	-1.1673	-1.015	-.772	.3972	3.6292	.0154	.0484
Switzerland	CHE	75600014	75603831	0	-.1884	-.0862	.0226	.4121	-.4591	.7522	.5755	.1216
Switzerland	CHE	75600014	75605623	0	.3404	.5719	.586	-2.6893	-.7325	-1.6678	.3473	.557
Switzerland	CHE	75600014	75604531	0	-1.1798	-.0493650513550927	-.0432845772716351	-.250741201245611	.000277654601843594	-.123982656726707	-.0573740436608069	.0240493024242277
Switzerland	CHE	75600014	75605661	0	.7326	-.0973	-2.664	-.00231928542028047	-3.7095	3.3581	-1.28585512084688	-.3917
Switzerland	CHE	75600014	75603920	0	.8909	-2.9627	-2.664	-2.6893	-1.61339271523074	-1.6678	-2.1355	2.0955
Switzerland	CHE	75600014	75601639	0	1.1963	-2.9627	.518677735899284	-2.6893	4.2492	-1.6678	-.1313	2.0955
Switzerland	CHE	75600015	75605139	1	-.934	.9275	1.1355	1.0295	1.2101	-.7946	1.6338	.9883
Switzerland	CHE	75600015	75603602	0	-.2716	-.0176	.0226	-2.6893	-.3469	-1.6678	.5755	-.4377
Switzerland	CHE	75600015	75601912	1	-.2701	-.4998	-.3802	-1.2285	-.8581	-.1222	.5755	-.4377
Switzerland	CHE	75600015	75604995	1	-.0106	-.0862	.0226	-.0624698753435642	.151368100134551	.00523703780096157	.5755	.1216
Switzerland	CHE	75600015	75606160	1	-.4759	2.6352	-.5252	-.1544	-.3434	-.4795	2.4277	.4104
Switzerland	CHE	75600015	75603689	1	-1.1209	.96	.5833	-.1934	.7761	-.2338	-.4948	-.1314
Switzerland	CHE	75600015	75601955	1	1.1517	.5946	-.2134	-.5949	.05	-.2765	-.9362	-.0604
Switzerland	CHE	75600015	75604021	1	1.2577	.8489	1.1752	.6531	.7658	.5067	.8482	.9339
Switzerland	CHE	75600015	75605077	1	1.3361	.468	.7162	-.5006	-.6506	.1341	.2777	.9097
Switzerland	CHE	75600015	75603746	1	.5099	-.4203	-1.5179	-.3747	-.8364	-.2497	-.216	-.4607
Switzerland	CHE	75600015	75600327	1	-1.4211	.2768	-.8946	-1.3764	-.2088	-.8768	-.6852	-.1563
Switzerland	CHE	75600015	75601236	1	-.3164	-.0862	1.0108	.1774	.6979	.1995	1.6331	-.8443
Switzerland	CHE	75600015	75601951	1	.9825	-.0802	-1.2374	-.1279	-.6376	-.0342	-.3876	-.8134
Switzerland	CHE	75600015	75602968	1	-.6438	-.3351	-.1627	-.2028	-.2492	-.3355	-1.1229	-.5711
Switzerland	CHE	75600015	75602373	1	1.0395	-.938	-1.4928	-1.1999	-1.3134	-.8849	-2.1355	-2.5027
Switzerland	CHE	75600015	75603456	0	-.499	1.0508	.82	-.6205	.8442	-.8849	2.4277	-.1314
Switzerland	CHE	75600015	75600035	0	.4806	-.4998	.0226	.7624	.8001	1.139	.9628	.6053
Switzerland	CHE	75600015	75600270	0	.3841	-.0201	-1.7242	-1.3001	.3236	.4882	.7741	-.5305
Switzerland	CHE	75600015	75600079	0	-1.9394	2.6352	.6496	-2.6893	-.1108	-1.6678	.5172	.8567
Switzerland	CHE	75600015	75603709	0	.3704	.215	1.9359	-.7531	-.1995	-1.6678	1.2568	.0388
Switzerland	CHE	75600015	75603026	0	1.3328	.6478	1.9359	.4952	.4003	.1879	.3415	1.515
Switzerland	CHE	75600015	75603766	0	-.0659	-.983	.0226	.7113	-.0408	.2575	.5858	-.1563
Switzerland	CHE	75600015	75606100	0	-1.7058	-.0834	.0226	.1694	-1.1581	.0935	.1693	.1216
Switzerland	CHE	75600015	75602305	0	.2432	1.7671	.4809	.2256	.5713	-1.6678	2.4277	.1907
Switzerland	CHE	75600015	75600925	0	.8618	-.0862	.0226	.4627	.0142	.6196	.5755	.1216
Switzerland	CHE	75600015	75604809	0	.1803	.0502	.586	-1.668	-.1231	-.385	2.4277	1.2147
Switzerland	CHE	75600015	75600154	0	.8476	-.7221	.0226	-1.0129	-1.0159	-.3934	-.9764	-.2844
Switzerland	CHE	75600015	75601976	0	-.5594	.7946	.8801	.9381	.062	.9697	1.3617	.7611
Switzerland	CHE	75600015	75604526	0	.2124	-.9255	-.4014	.6682	.455	1.0371	.5755	.388
Switzerland	CHE	75600015	75603224	0	.1164	1.2587	1.1752	1.9584	.5953	.2256	.5339	.839
Switzerland	CHE	75600016	75601695	0	.3472	-.0862	1.1657	.6064	.2312	.7893	1.2607	-.2503
Switzerland	CHE	75600016	75603330	0	-.5596	.4349	-.335	-.2837	-1.0226	.1796	-.8913	.601
Switzerland	CHE	75600016	75604875	1	-.7244	-.59	-.5836	.6314	.3162	.8613	-.6852	-.4784
Switzerland	CHE	75600016	75600781	1	.774	-.1938	-1.0611	.4907	-.3208	.593	-.24	-.4607
Switzerland	CHE	75600016	75603952	1	-.6863	.4435	.586	-.4278	-.2174	.6901	.1701	-.7108
Switzerland	CHE	75600016	75606133	1	.3398	1.127	-.1587	-.3403	-.1367	-.531	-.532	.0876
Switzerland	CHE	75600016	75600392	1	-.9072	-.4203	.9247	.582	.4127	.919	.9254	.1216
Switzerland	CHE	75600016	75605923	1	-.2528	.3239	-1.263	-.2069	-.492	.2553	-.747	-.5475
Switzerland	CHE	75600016	75601596	1	-.3107	-1.1117	-1.0288	-.9668	-.6135	-.5027	-.8488	.1216
Switzerland	CHE	75600016	75604194	1	.0334	.6515	.0226	.2656	.0667	-.0255	-.8686	-.4826
Switzerland	CHE	75600016	75603668	1	-.1363	-.0384	-.2973	-.4845	-.8404	-.0177	-1.5848	-1.5298
Switzerland	CHE	75600016	75604213	1	1.7822	.9454	-.335	.0651	-.0741	.2206	1.3432	-.7435
Switzerland	CHE	75600016	75605014	1	.3021	-.8419	-.6953	-.3008	-.8015	-.1135	-2.1355	-.8443
Switzerland	CHE	75600016	75603147	0	-.5708	-.6289	.0226	-.1386	.2126	-.0745	.3473	-.1563
Switzerland	CHE	75600016	75601176	0	1.0028	.8489	1.4967	-2.6893	.1023	-.1285	2.4277	1.1508
Switzerland	CHE	75600016	75601195	0	.439	.64	1.9359	-.15436902895945	.2752	-.0219888104734133	-.3733	.1585
Switzerland	CHE	75600016	75606527	0	.2791	-.5297	.0226	-.8738	-.3904	.2815	.8038	.6905
Switzerland	CHE	75600016	75603595	0	-.7506	-.1077	.6755	-1.3089	-.3593	-.6586	.5755	-.6158
Switzerland	CHE	75600016	75604925	0	-.3317	.3151	.4173	-.5322	-.1009	.2768	-.2852	.3216
Switzerland	CHE	75600016	75603418	0	1.1346	.7062	.586	-.700441565361535	.2618	-1.6678	.0221	.4504
Switzerland	CHE	75600016	75601963	0	.6197	-.7065	-.7445	.229056326204134	.4815	.123823511871586	.5755	-1.4704
Switzerland	CHE	75600016	75602742	0	.1108	.1069	1.4967	-1.4764	-.0254	-.2144	-.1321	1.2147
Switzerland	CHE	75600016	75605632	0	-1.6061	.0502	1.0929	-.8237	-.1162	-.8849	.1693	.5553
Switzerland	CHE	75600016	75603249	0	-.4283	.1852	.0226	-.412957310571992	-.0359	-.9292	.9628	-.6959
Switzerland	CHE	75600016	75606186	0	.0657	-1.0325	-.4641	-.2162	-.5151	-.5309	-1.5537	.1216
Switzerland	CHE	75600016	75604913	0	-.5208	-.6593	.586	-.5604	-.7047	.0549	.5755	-.4607
Switzerland	CHE	75600016	75604810	0	.7737	.9349	.8348	.5448	.1359	.3252	1.0594	.557
Switzerland	CHE	75600016	75601366	0	-1.3278	1.3889	.6825	.1689	-.0797	.2471	1.1417	1.2841
Switzerland	CHE	75600016	75605348	0	.2943	-1.6482	-1.2567	-1.3102	-1.1217	-.3516	-1.0980740333973	-.829267873917127
Switzerland	CHE	75600016	75603462	0	.4615	1.7671	1.4967	.5887	.392	.6353	.1648	2.0955
Switzerland	CHE	75600016	75603722	0	-.6251	.0341	.9247	-2.6893	.2674	-.8849	-.6852	.9883
Switzerland	CHE	75600016	75604501	0	-.4777	-.2662	-.0885052005995067	-.2042	.0384	.1915	-.116123822957697	.0303176669153548
Switzerland	CHE	75600016	75604828	0	1.4372	-.5994	.8017	-.3124	-.5148	-.2781	-.0987	1.2147
Switzerland	CHE	75600017	75604331	1	1.1679	-.0862	.9192	.1577	-1.6052	-1.6678	-.1727	.7864
Switzerland	CHE	75600017	75603096	0	.3959	.0147	-.227	.7113	-.9852	.3456	.5755	-.2503
Switzerland	CHE	75600017	75605916	1	.3267	2.6352	-.7638	.2633	-.1137	-.8849	2.4277	-.4607
Switzerland	CHE	75600017	75601712	1	-1.3146	.0789	.2942	-.0467	.0245	-.0033	.5837	.0388
Switzerland	CHE	75600017	75605066	1	.8665	2.6352	1.9359	1.2836	4.8357	-.3646	2.4277	.7095
Switzerland	CHE	75600017	75604547	1	-.1124	.957	-1.9313	-.6938	.6349	-1.6678	-.5142	-.3902
Switzerland	CHE	75600017	75605930	1	.1763	-.0453828229312816	.01192910315976	-.195330116861766	.000693514743133071	-.0885758562568096	-.129081009151208	.12634377856695
Switzerland	CHE	75600017	75605869	1	1.4963	-.0415066032428879	.0656729702561699	-.14139410079608	.00109830449794623	-.0541116009509589	-.198879102542056	.225915129137257
Switzerland	CHE	75600017	75603684	1	.4797	-.0444918797089644	.0242820495817681	-.182933005290304	.000786555054959065	-.0806542993933285	-.145123995162407	.149230102629852
Switzerland	CHE	75600017	75600235	1	1.1058	.3289	.0226	1.9558	-.5452	-1.5939	.5755	.1216
Switzerland	CHE	75600017	75606428	1	1.3603	2.6352	-.3827	.0359	.3894	-.1225	1.3656	.833
Switzerland	CHE	75600017	75604869	1	-1.2444	-.0862	.0226	.4592	.5131	-.8849	.5755	.1216
Switzerland	CHE	75600017	75603228	1	.3098	-.0876385420529339	.0226	-.3894	-.0960397377414634	.251	-.1722	-.2503
Switzerland	CHE	75600017	75602356	1	-.4425	2.6352	-.5907	-.7044	-.672	-.2979	-.3004	-.5079
Switzerland	CHE	75600017	75601908	1	-.134475542422877	-1.3452	.0226	-2.6893	2.6273	-.0671	-2.1355	-2.5027
Switzerland	CHE	75600017	75604421	1	-.0237	-.0088	.1386	-.7919	.5817	.2002	.0256	-.1865
Switzerland	CHE	75600017	75601696	0	.184565077353224	-.529457173088404	-.549669880549449	.8336	-1.1132	-1.5666	-.596750951971208	-.460842714428499
Switzerland	CHE	75600017	75603029	0	1.4499	-1.40368506385433	-1.33023552413024	-1.70533468616726	-3.7095	-1.12531028714671	-1.83070377781799	-1.19595914087688
Switzerland	CHE	75600017	75605524	0	2.3993	-.0388549165924187	.102438661156214	-.104496962532963	.00137521748930705	-.0305349172076383	-.246627343702613	.294030984868308
Switzerland	CHE	75600017	75604884	0	-.041	-.817	-.2737	.1459	-.2222	1.0196	.0154	-.3917
Switzerland	CHE	75600017	75603838	0	-3.4907	-.0561510786868418	-.1373729882361	-.345166003916969	-.000431003462094093	-.184318601867836	.0648202093823072	-.150268450631017
Switzerland	CHE	75600017	75601376	0	.9486	-2.9627	-2.664	-.2154	.9507	-1.6678	.0154	-1.5298
Switzerland	CHE	75600017	75604077	0	-1.0721	-.2662	.0226	-.7352	-.1361	-.8437	.5755	.1216
Switzerland	CHE	75600017	75605201	0	-.3164	.197476228982331	.241910326961566	.0647176426931239	.6661	.090480854431671	.190107780133925	.343588015131557
Switzerland	CHE	75600017	75604074	0	-.2957	2.6352	1.9359	-.2364	1.2321	-1.6678	2.4277	.9883
Switzerland	CHE	75600017	75600260	0	-1.7141	2.6352	1.9359	-2.6893	.9916	-.2306	2.4277	2.0955
Switzerland	CHE	75600018	75605897	0	-.7186	-.551	-.227	-.2383	-.4555	-.3157	-1.4541	.2286
Switzerland	CHE	75600018	75603586	0	2.4516	.23453067362206	1.0929	-.342500725864828	-.474	-.142103971337788	-.1566	.772034168585503
Switzerland	CHE	75600018	75604726	0	1.0449	1.127	.5433	.8653	4.8357	1.4073	.9254	1.2841
Switzerland	CHE	75600018	75600845	0	.7235	.7045	-.2737	.7335	-.1138	1.1454	-.3353	-.9299
Switzerland	CHE	75600018	75602457	0	-.3263	1.1132	1.4967	-.0185	-.652	.1047	-.6852	-.6924
Switzerland	CHE	75600018	75601838	1	.2974	-.305681796606617	-.332272857233663	-.372082294337813	-.298445968272425	-.229569245926784	-.9387	-.218542493302326
Switzerland	CHE	75600018	75601708	0	-.0334	.7789	1.9359	.6194	.2317	.6401	-.0551	.0729
Switzerland	CHE	75600018	75606128	0	-.0365	.9166	1.9359	.8317	.6826	-.8768	2.4277	2.0955
Switzerland	CHE	75600018	75605020	0	1.7849	-1.1615	-.5259	.6333	-.3129	1.0062	-.3353	-.6993
Switzerland	CHE	75600018	75606023	0	.136881337435558	-.0454985770191016	.0103241703097739	-.196940787784011	.000681426659228129	-.0896050493253218	-.126996654991348	.123370316847846
Switzerland	CHE	75600018	75601232	0	.0818	.3815	.0226	-.5088	.0638	-1.6678	1.6338	2.0955
Switzerland	CHE	75600019	75600358	1	-.146	-.0463292665718644	-.00119335772294678	-.208499494117804	.000594678577999526	-.0969908785939882	-.112038641348276	.1020317738027
Switzerland	CHE	75600019	75602241	1	-.8269	.0634	1.2341	.7848	.4234	.4586	1.3958	2.0955
Switzerland	CHE	75600019	75602028	0	-.3227	-1.0303	-1.0014	.5087	-.3307	.9677	.0447	-.7507
Switzerland	CHE	75600019	75603627	0	-1.4762	-.0072	1.9359	-2.6893	-.1396	-.238	1.4995	2.0955
Switzerland	CHE	75600019	75601191	1	-.6302	-.7757	.4907	-.8921	.1768	-.323	-.2668	.9339
Switzerland	CHE	75600019	75601189	1	-.6373	-.2662	1.4967	.2036	-.0109	.3251	.3482	.3216
Switzerland	CHE	75600019	75600347	1	.0875	-.2548	.6131	-.2375	-.0009	.3652	-.9906	-.5185
Switzerland	CHE	75600019	75603974	1	-1.8827	-.0862	-.8627	-.5276	-.6121	-.323	-.2852	-.9299
Switzerland	CHE	75600019	75602494	1	.8438	-.4203	-.7836	-.2057	-.1721	-.052	.0256	-.4607
Switzerland	CHE	75600019	75602959	1	1.1333	.5923	.8348	.1567	-.4445	.4483	-.7838	.7095
Switzerland	CHE	75600019	75605695	1	.2305	-.0452236630016521	.0141358589147792	-.193115471353614	.000710135655792823	-.0871607330465239	-.131946961167711	.13043223856764
Switzerland	CHE	75600019	75602740	1	.1548	-.7815	-.691	.9837	-.3356	.4386	-.1026	-.1563
Switzerland	CHE	75600019	75602833	1	.2331	-.4203	-.6097	-.3924	-1.6269	-.0949	-2.1355	-.7108
Switzerland	CHE	75600019	75603827	1	1.3525	2.6352	.8348	.5729	.7132	.6536	1.2607	2.0955
Switzerland	CHE	75600019	75602846	1	-.3541	.3924	-.691	-.5338	-.049	-1.6454	.5339	-.0604
Switzerland	CHE	75600019	75602202	1	-.2773	.2807	.0226	-1.0068	.2331	-.0392	-.5832	.3236
Switzerland	CHE	75600019	75603510	1	-.4088	1.3939	1.9359	.2623	.2371	.0174	1.231	1.1013
Switzerland	CHE	75600019	75601973	1	1.0384	1.1493	.8348	.5386	.92	.6121	.1693	-.3856
Switzerland	CHE	75600019	75606096	0	.9116	-.675828591263723	-.607181636325625	-.8245	-1.7229	-.5309	-.91921601944033	-.479678774566882
Switzerland	CHE	75600019	75601687	0	-.4717	-.0966	.4173	-.1593	.4112	.3791	.8038	1.1508
Switzerland	CHE	75600019	75600617	0	-.5691	.4012	.0226	.1053	.3419	.3861	.5755	.1216
Switzerland	CHE	75600019	75604368	0	-.0605	-.4203	-.7638	-.5172	-.3102	.6396	.1693	-.1563
Switzerland	CHE	75600019	75600564	0	-.2591	.981904354037546	1.9359	-.3765	.4972	-.3199	2.4277	1.515
Switzerland	CHE	75600019	75605693	0	.5689	-.7737	.0226	-.6109	-.2265	.2343	-.0857	.1216
Switzerland	CHE	75600019	75602764	0	.7886	2.6352	1.9359	3.6039	4.8357	3.6292	2.4277	2.0955
Switzerland	CHE	75600019	75605222	0	.8728	-.0176	.5347	-.635	-.1716	-.1845	.3473	.2546
Switzerland	CHE	75600019	75602847	0	.3182	-1.1493	.0226	-.2394	-.3863	.1493	-.8657	.1216
Switzerland	CHE	75600019	75600176	0	-.7156	-.0201	-.3048	-.1143	.6284	-.4393	1.2262	-.4784
Switzerland	CHE	75600019	75603233	0	.2112	-1.0979	-.8958	.6333	-.3616	1.0196	.0154	-.3917
Switzerland	CHE	75600019	75601915	0	1.2868	-.3204	.0226	.2314	-.3361	.0747	-.1972	-.419
Switzerland	CHE	75600019	75605062	0	-.0509	-.8802	-.335	-.1576	-.0063	.3272	-.309	1.1232
Switzerland	CHE	75600019	75602880	0	.0334	-.5717	.4173	-.3242	-.2183	-.9484	.075	2.0952
Switzerland	CHE	75600020	75605149	1	.2316	-.4343	-.6097	-.8245	-.0712	-.801	-.3733	-.222
Switzerland	CHE	75600020	75605178	1	.6752	2.6352	1.2899	-.6594	.6618	-.4795	2.4277	1.515
Switzerland	CHE	75600020	75603262	1	1.2237	-.0994	-.227	-.1988	.0953	.0466	.1693	-.4377
Switzerland	CHE	75600020	75601193	1	.8958	-.5743	.8038	.0619	.2891	.3796	-.9906	.4994
Switzerland	CHE	75600020	75600330	1	1.2417	1.3889	.9192	-.2548	-.5429	-.6742	-.5945	-1.0296
Switzerland	CHE	75600020	75600563	1	1.4318	.0502	-.9607	-.0069	.2756	.2055	-.5832	-.6774
Switzerland	CHE	75600020	75606236	1	.2147	-.4203	.0226	-.765	-.1006	-.2858	.7274	-.2503
Switzerland	CHE	75600020	75600172	1	.9726	-.891	-.4246	-.6351	-.1154	-.1845	-.153	-.1563
Switzerland	CHE	75600020	75603427	1	-.5183	1.3889	1.1381	-.4802	.8534	.2927	.5755	.9097
Switzerland	CHE	75600020	75605247	1	.295	-.2548	-.227	.2088	.1763	.5037	-.3237	-.6959
Switzerland	CHE	75600020	75606566	1	.136881337435558	-.0454985770191016	.0103241703097739	-.196940787784011	.000681426659228129	-.0896050493253218	-.126996654991348	.123370316847846
Switzerland	CHE	75600020	75604209	0	1.1112	-.6501	-.691	-.4563	-.7198	-.1285	-.2008	-.1563
Switzerland	CHE	75600020	75600066	0	-.2338	.1395	1.2867	.1595	-.0965	.5566	.0295	.601
Switzerland	CHE	75600020	75601007	0	.1009	.7156	1.1657	-.0097	.2888	-.1006	1.2067	1.515
Switzerland	CHE	75600020	75604820	0	-.8552	2.6352	1.9359	-.619	1.6572	.1695	-.5438	.9883
Switzerland	CHE	75600020	75602922	0	-.848	2.6352	1.9359	.0077	.296	.0136	2.4277	2.0955
Switzerland	CHE	75600020	75600792	0	.5891	-.0862	-.4806	.5594	1.0771	-.1578	-.2008	-.7496
Switzerland	CHE	75600020	75600766	0	-1.86	-.0862	.0226	3.6039	4.8357	3.6292	.5755	.1216
Switzerland	CHE	75600020	75601658	0	-.9437	-.4314	.0226	-1.0091	-.2462	-.7946	-.414	.4777
Switzerland	CHE	75600020	75605193	0	.6235	.6578	1.036	-.6012	-.4502	.0115	-1.2106	.4104
Switzerland	CHE	75600020	75600640	0	1.5651	-2.9627	-2.664	-2.6893	-2.8697	-1.6678	-2.1355	-2.5027
Switzerland	CHE	75600021	75605106	1	-.9152	.9484	-.8554	-1.7984	.1066	.2685	-.3237	.1959
Switzerland	CHE	75600021	75606204	1	-1.4549	.0722	-1.0611	-1.1301	-.4648	-1.2919	-1.4013	-.7496
Switzerland	CHE	75600021	75605840	0	1.4454	-.0862	.0226	.32	.4428	.1831	-.2637	.1216
Switzerland	CHE	75600021	75605132	0	.152164783481719	-.3567	-1.04366113025946	-1.3001	-1.6283	.1497	-2.1355	-1.2674
Switzerland	CHE	75600021	75603671	0	-.3871	-1.0605	.586	.6179	.3678	.543	1.0854	.1216
Switzerland	CHE	75600021	75601978	1	.9895	1.7162	-1.1075	.1093	.7481	-.0726	-2.1355	.1216
Switzerland	CHE	75600021	75606515	1	.2365	-1.0989	-2.664	-.7361	-1.2069	-.9292	-2.1355	-2.5027
Switzerland	CHE	75600021	75600374	1	.1547	-.4314	.0226	-.064	-.35	-.0779	-.2668	-.1563
Switzerland	CHE	75600021	75603886	1	-.052	-.6616	-1.762	-1.7857	-.7344	-.5569	-2.1355	-1.9916
Switzerland	CHE	75600021	75600325	1	-1.4221	-.6579	-1.134	-.774	-.5151	-.8849	-2.1355	-.8385
Switzerland	CHE	75600021	75600477	1	.1725	.1997	.147	-.1582	-.5157	-.5569	.1693	-1.1252
Switzerland	CHE	75600021	75601026	1	-.4197	.64	.1453	.2574	-.198	.6088	-.6421	.2286
Switzerland	CHE	75600021	75600499	1	1.5338	-.0457	-1.3815	.4518	-.5511	-.2281	-2.1355	.2909
Switzerland	CHE	75600021	75605275	1	-.925	-.5259	.1386	-.8328	-.9076	.1299	.2425	-.245
Switzerland	CHE	75600021	75603753	1	.564	-.043	-.9351	-.0117	-.6154	-.0745	-.7838	-1.0913
Switzerland	CHE	75600021	75602262	1	-.3105	.3875	.5833	.2223	-.0146	.406	1.4793	.6113
Switzerland	CHE	75600021	75602992	1	.7546	-.4488	-.732	.3171	-.1651	.2729	-.6852	-.7108
Switzerland	CHE	75600021	75601995	1	.3987	-.2479	-1.1926	.7113	.4987	1.0062	-.6852	-1.1252
Switzerland	CHE	75600021	75600712	1	-.5916	-.59	-.7573	-.1255	-.7264	-.526	-.725	-.3969
Switzerland	CHE	75600021	75603879	0	-.2456	.2539	.4173	-1.1465	-.1146	-.1507	-.3268	.6113
Switzerland	CHE	75600021	75602116	0	.385	-1.7372	-2.664	.7113	-.5951	-.0251	.5755	-.943
Switzerland	CHE	75600021	75603509	0	-.1252	.9454	1.0116	1.0134	.702	1.9548	1.173	2.0955
Switzerland	CHE	75600021	75600696	0	-1.4347	.5859	-.8627	.3753	.2342	-.2732	.8038	-.7496
Switzerland	CHE	75600021	75604945	0	.5023	-.5783	-.6643	.9261	.4337	.746	.1648	-.9136
Switzerland	CHE	75600021	75606031	0	.8519	-.983	.3416	-.3683	-.5665	-.0177	.5755	1.0431
Switzerland	CHE	75600021	75603336	0	-.2949	-.0357	-.335	-.4357	-.2959	-.0766	-.9941	-.6959
Switzerland	CHE	75600021	75600008	0	.1201	-1.3852	.917	-.0849	.129	.1527	-.5858	2.0955
Switzerland	CHE	75600021	75605237	0	.9817	-.847	-2.664	-.1527	-.1415	.3511	-2.1355	-2.5027
Switzerland	CHE	75600021	75606323	0	1.3991	2.6352	1.9359	-1.3446	.5567	-.0596	2.4277	2.0955
Switzerland	CHE	75600021	75600056	0	-.7757	-2.9627	-2.664	.7654	.5422	1.0427	2.4277	2.0955
Switzerland	CHE	75600021	75606334	0	1.4284	-.5994	-.9607	-.5051	-.0501	.2438	-.216	-.4607
Switzerland	CHE	75600021	75606450	0	-.1241	-1.3452	-1.1926	.7113	-.9291	-.3632	-.6852	-1.1252
Switzerland	CHE	75600021	75601573	0	.4641	-1.2134	1.9359	3.6039	4.8357	-.0336	-2.1355	2.0955
Switzerland	CHE	75600022	75602335	1	-1.2899	.0308	.7388	-.1746	-.51	-.8849	-.5202	.5553
Switzerland	CHE	75600022	75603051	1	.2053	-1.2833	-1.2891	.1499	-1.0607	-1.6678	-1.2112	-1.4056
Switzerland	CHE	75600022	75600590	1	-1.186	.2397	-.5564	.215	.4438	-.5569	-1.5848	.4104
Switzerland	CHE	75600022	75603212	0	-1.2185	-.2662	.0226	-.9692	-.1339	-.5058	-.414	.8375
Switzerland	CHE	75600022	75602333	0	-.8527	-.817	1.9359	.165	-.147550210299849	-.457	-.6852	-1.1252
Switzerland	CHE	75600022	75605970	1	-1.7108	.1125	.0226	.3156	-.0137	-.9292	-1.0571	-.7441
Switzerland	CHE	75600022	75603859	1	.5288	-.4314	-.442	-.3132	-.6128	-.8747	-.532	-.4607
Switzerland	CHE	75600022	75603986	1	.5175	.5266	.1213	.0259	-.7832	.3745	1.1176	-.4607
Switzerland	CHE	75600022	75605460	1	-.3485	.5068	1.9359	-1.0959	-.2345	-.9292	-1.0451	.9883
Switzerland	CHE	75600022	75603708	1	1.5121	-.1957	-.4396	-2.6893	-.6465	-1.6678	-.4288	-.4377
Switzerland	CHE	75600022	75604733	1	1.1542	1.1132	-.4728	.2891	.3195	-.7433	-.3709	-2.5027
Switzerland	CHE	75600022	75604862	1	.7727	-.3486	.0226	-.314	-.3618	-.8849	-.9936	-.3673
Switzerland	CHE	75600022	75602431	1	.6046	-.5259	-1.0611	.3365	-.7216	-.9292	-2.1355	-.7289
Switzerland	CHE	75600022	75606611	1	1.4641	-.5743	-.9607	-.2431	-.7859	-.1082	-1.2871	-.4607
Switzerland	CHE	75600022	75604324	1	1.6396	-.59	-.5034	-.88	-.5258	-1.5299	-.1021	.1216
Switzerland	CHE	75600022	75606250	1	.1095	.792	-.9285	-.1902	.0628	-1.6291	-.6852	-1.2688
Switzerland	CHE	75600022	75600122	1	.4793	.4435	-.1587	-.074	.2262	-1.6678	-.6852	-.4607
Switzerland	CHE	75600022	75602362	1	1.084	.3678	.5931	-.179	.1791	-1.6678	-2.1355	-.0274
Switzerland	CHE	75600022	75605852	1	.3721	1.7162	.4173	-.3189	.4337	-.3473	-.1026	.1959
Switzerland	CHE	75600022	75600315	1	1.4889	-1.2223	-1.7997	-.8913	-1.0145	-1.6678	-1.1229	-1.0798
Switzerland	CHE	75600022	75605373	1	.7658	.9349	1.1381	.1775	.217	-.4795	-.8012	1.1232
Switzerland	CHE	75600022	75600740	1	1.6968	.0502	-1.0611	-.3213	-.3331	-1.5939	.1648	-2.5027
Switzerland	CHE	75600022	75600021	1	-.5953	1.3403	-.9551	.5172	.1983	-.3768	-2.1355	-.8443
Switzerland	CHE	75600022	75602320	0	1.0006	.5746	1.4967	-1.7857	-.6003	-.8437	.3134	.1216
Switzerland	CHE	75600022	75600874	0	.465	1.4003	.0226	3.6039	2.3772	-1.6678	2.4277	-.945
Switzerland	CHE	75600022	75600765	0	1.7145	.5746	.7162	-.479	-.5552	-.531	-.0761	.1216
Switzerland	CHE	75600022	75601533	0	1.1339	.5746	.4173	-2.0188	.1021	-1.6678	1.1171	.5553
Switzerland	CHE	75600022	75603527	0	-.7902	-.59	-.9947	-.3164	-.3455	.0334	-.3086	-.3297
Switzerland	CHE	75600022	75605638	0	1.098	-.7087	.586	.0818	.0459	.3232	.5755	.5553
Switzerland	CHE	75600022	75600835	0	.2356	-.4314	.0226	-.5071	-.3592	-.9292	-.3763	-.1563
Switzerland	CHE	75600022	75601429	0	-.9013	-1.6482	-1.1926	.4422	.7016	-.9292	-.6852	-1.1252
Switzerland	CHE	75600022	75601558	0	1.9665	-.0862	-.691	-.2667	-.1127	-.3164	-.3912	.8136
Switzerland	CHE	75600022	75605396	0	1.0617	-.9443	.8348	-.6486	-.3396	-.443	1.1176	-.1254
Switzerland	CHE	75600022	75604052	0	1.5297	.0308	-.227	.0877	.1233	-1.6678	-.0823	-.1314
Switzerland	CHE	75600023	75600745	1	1.003	-.7221	-1.0611	-.3584	-.6907	-.0085	-.414	-.6959
Switzerland	CHE	75600023	75604048	1	.2637	.6372	1.4967	.2579	.0192	.4075	-.8657	1.1232
Switzerland	CHE	75600023	75604686	1	1.3286	-.1106	-.4338	-.0117	-.1852	-.2574	.1435	.0876
Switzerland	CHE	75600023	75604900	1	-.2149	-.1106	-1.0611	.0185	-.685	.2858	-.1021	-.4784
Switzerland	CHE	75600023	75603938	1	.433	.2516	-.335	-.1914	-.6706	-.3205	-.9936	.2909
Switzerland	CHE	75600023	75606050	1	-.831	-.0357	1.0108	-.6938	.0165	-.4612	-1.4541	-.1563
Switzerland	CHE	75600023	75604225	1	.3849	-.073	-.7566	-.1141	-.6329	-.2154	-1.2835	-.0949
Switzerland	CHE	75600023	75600053	1	-.3344	1.3889	-.829	.1684	-.4267	.1853	.0489	.2909
Switzerland	CHE	75600023	75601010	1	.6387	.3875	.4173	.5783	.4433	.8604	-.1021	.4504
Switzerland	CHE	75600023	75604891	1	1.3661	.7665	.7162	-.6556	-.4808	-.1651	-.5832	.0876
Switzerland	CHE	75600023	75606080	1	1.3818	.1245	-.3827	.3435	-.3349	.4058	-1.2835	-.3856
Switzerland	CHE	75600023	75604788	1	1.1269	-.6019	-1.0611	-.164	-.9519	-.1537	-1.5848	-.7108
Switzerland	CHE	75600023	75604396	1	.6994	.3875	-1.7997	-.1952	-.518	.3079	-1.166	-1.2688
Switzerland	CHE	75600023	75604513	1	-.5471	-.1219	-1.0611	-.4685	-1.0408	-.3039	-.928	-.1563
Switzerland	CHE	75600023	75604357	0	1.4633	-1.3452	-1.1592	-.4329	-.8644	-.5058	-.6852	-1.1252
Switzerland	CHE	75600023	75606400	0	.1131	1.3403	.5833	-1.3723	.3736	.5233	-.2857	.4994
Switzerland	CHE	75600023	75601446	0	-.1042	-.5925	-.5034	-.1632	-.7792	-.801	-1.7719	-.6073
Switzerland	CHE	75600023	75602843	0	.1352	-.2662	-.8892	-.4297	-.4289	.3325	.3415	1.4234
Switzerland	CHE	75600023	75603419	0	.3562	.7989	1.9359	.578	1.6483	.8437	-.6852	1.1232
Switzerland	CHE	75600023	75606394	0	1.1106	-.2548	.1386	-.3607	-.6609	-.3995	-1.5596	.6361
Switzerland	CHE	75600023	75604210	0	1.2115	-.2924	-.5544	-.4682	-.0843	.1399	.0254	.5823
Switzerland	CHE	75600023	75600760	0	-.2578	.3239	-.227	.1061	-.2866	-.0468	.2724	-.5475
Switzerland	CHE	75600023	75605143	1	.9607	.5228	1.4967	.4031	-.3914	-.1443	-.0065	.6314
Switzerland	CHE	75600023	75602594	1	1.1227	-.59	-.4728	-.1786	-.8562	.3642	-2.1355	-.4607
Switzerland	CHE	75600023	75604463	1	1.3027	-1.148	-.5759	-.1263	-.3823	.1749	-.778414218213933	-1.0633
Switzerland	CHE	75600023	75600842	1	1.2036	-.3486	-.7638	-.2598	-.6394	.3399	-.8686	-.1563
Switzerland	CHE	75600023	75603056	1	.0782	-1.034	1.4967	.3508	-.3135	.4854	-.9936	.7095
Switzerland	CHE	75600023	75603543	1	1.1519	.0502	-.227	-.1403	-.6776	.0252	-.6852	-.1563
Switzerland	CHE	75600023	75601770	1	1.5862	-.3486	.0226	-.1413	-.1496	.2085	-1.2871	.2909
Switzerland	CHE	75600023	75600093	1	1.7267	.7789	-1.762	.1216	.1936	.4631	-2.1355	-.0867
Switzerland	CHE	75600023	75603333	0	.0591	1.1132	.7162	-.1469	.2404	.0362	1.1417	1.0448
Switzerland	CHE	75600023	75605295	0	1.6082	-1.0688	-.9874	.1265	-.643	.3885	-2.1355	-.4377
Switzerland	CHE	75600023	75600854	0	.0367	.9454	.4173	.0121	-.0053	.6361	.1648	-.7108
Switzerland	CHE	75600023	75605573	1	1.4558	.0441	-1.6145	-.2909	-1.2995	.0228	-2.1355	-1.1406
Switzerland	CHE	75600024	75602701	1	-.6163	.788	.4173	-.5023	.3162	.5517	.5755	.7627
Switzerland	CHE	75600024	75600962	1	-.9152	-.0862	-.3802	.3925	-.3165	1.0245	-1.5848	-.222
Switzerland	CHE	75600024	75602626	1	.1343	.9275	.7162	.3507	.0399	1.0232	1.4841	2.0955
Switzerland	CHE	75600024	75606351	1	.977	-.891	.0226	.1325	-.108	.3647	-.1972	-.1563
Switzerland	CHE	75600024	75602673	0	.5529	-.2479	.0226	.7448	-.0543	.972	.075	.1554
Switzerland	CHE	75600024	75606243	0	-.5473	1.1132	1.0433	.3946	1.1652	1.1669	1.2067	1.1508
Switzerland	CHE	75600024	75606135	0	-.6916	.0579116804749012	.0793836984972709	.3349	.2471	.5604	.109131892819658	.156240165055782
Switzerland	CHE	75600024	75602466	0	-.3848	-.4314	-.6116	.2501	-.9291	.9656	.5755	-.5251
Switzerland	CHE	75600024	75606386	0	.6735	1.1352	1.9359	1.3491	1.399	2.7414	1.836	1.1232
Switzerland	CHE	75600024	75603341	0	.0046	-.0862	-.227	.3761	.6706	.8526	.5755	.1216
Switzerland	CHE	75600024	75603073	0	-.3766	-.269	.0226	1.5591	1.1755	1.5643	.3482	.1216
Switzerland	CHE	75600024	75603584	0	-1.3396	-.0994	.0226	.1539	-.1964	.4392	.5755	.1216
Switzerland	CHE	75600024	75602225	0	.2141	.9349	1.9359	.1131	.6439	1.2807	1.836	2.0955
Switzerland	CHE	75600024	75600014	0	-.2325	.2532	1.9359	-1.1537	.2612	-.3055	-.4801	2.0955
Switzerland	CHE	75600024	75606463	0	.2367	-1.5143	-.8627	-.2819	-.9291	-.2608	-1.5848	-1.2688
Switzerland	CHE	75600024	75600144	0	-1.2935	-.3386	.0226	-.2552	-.1696	.5473	-.0823	.4777
Switzerland	CHE	75600024	75606449	0	-.1419	-.5133	.0226	-.5823	-.4462	.4315	-.2668	.6905
Switzerland	CHE	75600024	75602704	0	.8296	-.3531	-.1744	-.6118	.7982	-.1627	.5755	.1216
Switzerland	CHE	75600024	75606396	0	.8038	.0308	1.1657	.9891	.222	1.2605	.5755	1.515
Switzerland	CHE	75600024	75602123	0	1.1317	.4435	.4907	.1307	.6896	.5413	.5755	.4777
Switzerland	CHE	75600024	75603563	0	-.1115	-1.3888	-1.2239	-.1809	-.7483	.6284	-.2309	-.3917
Switzerland	CHE	75600024	75605071	0	.2527	.4457	.8348	.0094	.4805	.405	-.216	.4504
Switzerland	CHE	75600024	75601160	0	.1307	-.0862	.0226	.1895	-.0542	-1.6678	-.0823	-.4377
Switzerland	CHE	75600024	75600321	0	-.6422	-.0862	1.4967	.6956	.6449	3.0023	2.4277	2.0955
Switzerland	CHE	75600024	75603777	0	1.916	1.1132	1.9359	.1173	.4654	.7152	.5755	2.0955
Switzerland	CHE	75600024	75605443	0	.4456	2.6352	1.9359	1.2167	1.4951	1.648	2.4277	2.0955
Switzerland	CHE	75600024	75600080	0	.2166	.1141	-.227	-.0376	-.124	.0949	1.0684	.1216
Switzerland	CHE	75600024	75605579	0	.4689	-.4314	.0226	.2511	.7655	.405	.3482	.1216
Switzerland	CHE	75600024	75604698	0	-.1922	-.0862	-.7183	.5404	1.0357	.7253	.5755	.1216
Switzerland	CHE	75600024	75605526	0	.136704701725644	-.287758121776456	-.237629641885857	-.474780376841592	-.6593	-.279922457363416	-.417667471232315	-.128921495805711
Switzerland	CHE	75600024	75603529	0	-1.0326	.3266	-.6843	-.3021	-.988	-.8849	-.309	-.3297
Switzerland	CHE	75600024	75601791	0	.8791	-.9468	.5347	-.2802	-.9485	-.219	.0256	.1216
Switzerland	CHE	75600024	75605416	0	-.3954	-.2662	.9726	-.1748	-.1925	1.0062	.9628	-.1563
Switzerland	CHE	75600024	75601107	0	.3053	.1245	1.4967	.1915	.3701	.8421	-.0992	2.0955
Switzerland	CHE	75600025	75601816	0	-.7881	-1.9154	-1.2891	-.1352	-3.7095	.1978	-.8738	-2.5027
Switzerland	CHE	75600025	75601369	0	-.982	-.817	1.9359	.6858	4.8357	.9177	.9628	-.8166
Switzerland	CHE	75600025	75601158	0	1.5341	2.6352	-1.3325	.6333	4.8357	3.6292	2.4277	2.0955
Switzerland	CHE	75600025	75605118	0	.0625	-.6452	-2.664	.403102422091612	-.120474094169654	1.3615	-.5832	-.6924
Switzerland	CHE	75600025	75602266	0	.6591	.8655	.9268	1.73730246854256	1.4414265611351	3.6292	1.3617	.7611
Switzerland	CHE	75600025	75601278	1	-.2893	1.3403	-.2943	-.7437	.2829	-.0294	-.0761	-.6912
Switzerland	CHE	75600025	75603891	1	-.9421	-1.4806	-.5761	-1.3521	-.3346	.6891	.0154	.1216
Switzerland	CHE	75600025	75600241	0	1.5979	.841119021322678	1.9359	1.2836	1.2036	.4171	.62189176542387	.2286
Switzerland	CHE	75600025	75604953	0	.7534	-.0375	-.954	-.0279	-.7058	-.1443	2.4277	-.9829
Switzerland	CHE	75600025	75601630	0	.4879	.1166	.7162	.4598	-.4121	-.153	.8038	1.1013
Switzerland	CHE	75600025	75605646	0	.9609	.7789	1.9359	.4876	1.5749	1.1422	1.3432	1.4234
Switzerland	CHE	75600025	75602175	0	1.0045	-.0429507887298213	.0456493082576741	-.161489352842371	.000947489648387807	-.0669521469808206	-.172874025019617	.188817257765683
Switzerland	CHE	75600025	75603531	0	1.0338	-2.9627	.9726	.6196	-.1293	-1.6678	.8382	.1216
Switzerland	CHE	75600025	75602715	0	.7943	-.0435680473498973	.0370910045730792	-.170078254794649	.000883029946522864	-.072440318545434	-.161759207420559	.172961274515775
Switzerland	CHE	75600025	75606579	0	-1.2052	1.1576	1.4967	3.6039	4.8357	3.6292	-.4801	2.0955
Switzerland	CHE	75600025	75601557	1	1.2627	-.0862	.0226	.1053	-.9291	.4394	.5755	.1216
Switzerland	CHE	75600025	75606573	0	.9427	.444362248410072	.542072701004799	.39506373088813	1.329	.314398128236028	.415325485552271	.691812049722063
Switzerland	CHE	75600025	75605820	1	-.8456	.7449	-.41733773883892	1.4493	-.5423	1.1051	-2.1355	-.4946
Switzerland	CHE	75600025	75604470	1	1.2432	-.157	.476877343692328	.756787335451604	2.1534	.533671743083107	.53369672192553	.745677924521516
Switzerland	CHE	75600025	75600630	1	1.331	.64	-.442	-.5982	-.1073	-.0569	.0221	-.1865
Switzerland	CHE	75600025	75602743	0	.0914	.2403	1.1657	-1.2512	.0028	-.3541	-1.5596	-1.7071
Switzerland	CHE	75600025	75600485	0	.952	.2165	-.744	.3624	.140798755404534	1.0196	-.1499	-.7002
Switzerland	CHE	75600026	75601205	1	-.0858	.1852	-.5907	.1181	-.1978	.2805	.5755	-.7108
Switzerland	CHE	75600026	75602189	1	-1.4738	.9484	1.1381	.3958	.4252	.6736	1.8085	-.8443
Switzerland	CHE	75600026	75606125	1	.8925	-.1058	-1.0611	-.5994	-.5008	-.2131	-.9906	-1.2688
Switzerland	CHE	75600026	75603216	1	-1.0297	-1.4806	-.1627	-.2911	-.6868	.0786	-.0987	.1216
Switzerland	CHE	75600026	75601539	1	-.8346	.589	-.5759	.0416	.1612	.3418	-.7105	-.7108
Switzerland	CHE	75600026	75606320	1	.0977	1.1306	1.4967	-.1988	-.3921	.4113	.0221	.6314
Switzerland	CHE	75600026	75606339	1	.4084	-1.289	-1.3514	-.8886	-.9785	-.5309	-1.03375529934208	-.84328294910244
Switzerland	CHE	75600026	75602063	1	-.0592	.5091	-.3802	.1239	2.2939	.8725	-.6852	.2546
Switzerland	CHE	75600026	75606330	1	1.2229	-.5133	1.036	-.0147	.1749	.3163	-.3876	.5553
Switzerland	CHE	75600026	75604189	1	.0175	.9454	-.6587	-.6357	-.1698	.1148	-2.1355	-.4095
Switzerland	CHE	75600026	75604284	1	-1.1659	-.2334	-1.3577	.5908	-.6858	.3174	.775	.5759
Switzerland	CHE	75600026	75603987	1	-.0332	-.3667	-.4641	-.9338	-.206	-.8849	-2.1355	-.2778
Switzerland	CHE	75600026	75606482	1	.8498	.9275	.1386	-.1683	.4369	.0165	1.0645	.6113
Switzerland	CHE	75600026	75604092	1	-.0248	-.7353	.8877	.4098	-.7666	-.0701	-.2004	1.1508
Switzerland	CHE	75600026	75605939	1	-.9319	-.103	-1.0611	-.0597	-.0055	.3887	-1.1378	-.976
Switzerland	CHE	75600026	75601415	1	-.0142	-.4174	.1802	1.1297	-.1365	1.3291	.9863	-.1563
Switzerland	CHE	75600026	75601964	1	.982	.3039	-.829	-.1874	.0888	-.568	-.9028	-.2503
Switzerland	CHE	75600026	75605240	1	-.625	.9484	1.2867	-1.4373	.1769	.4275	.8893	.8136
Switzerland	CHE	75600026	75604337	1	-.1385	.0347	.7717	.2665	-.0309	.115	-1.0571	-.8443
Switzerland	CHE	75600026	75602091	1	.5487	.7763	1.9359	.3243	.4341	.3329	.5755	.8567
Switzerland	CHE	75600026	75605980	0	-.7882	1.1132	1.4967	.2891	1.6154	.5052	-.1566	.9097
Switzerland	CHE	75600026	75601762	0	.0266	.9349	1.9359	.0896	-.0216	.3618	.8047	2.0955
Switzerland	CHE	75600026	75600435	0	.1916	.1736	1.9359	.8155	.4891	.3269	-.928	1.0904
Switzerland	CHE	75600026	75605856	0	-.6241	.7763	1.4967	-.1325	.8093	.5951	.3473	1.515
Switzerland	CHE	75600026	75603198	0	.0086	-1.1117	-.5373	-.8738	-.9607	-1.6678	-1.5537	-.3423
Switzerland	CHE	75600026	75603107	0	.7922	.6544	-.3048	-1.3102	.3308	.1368	-.8913	.2862
Switzerland	CHE	75600026	75604158	0	-.025	.8655	.7162	.6805	.0007	1.0062	.6356	.6559
Switzerland	CHE	75600026	75601211	0	1.0853	-.0169933895806721	.0802613884776155	-.321	.0694	-.121442424269381	-.167921558221804	.229837257414454
Switzerland	CHE	75600027	75606337	1	-.1194	-.089	-.4728	-.0867	-.6861	-.4753	-.6852	-.7108
Switzerland	CHE	75600027	75601439	1	-1.8626	.3427	.8348	.0579	-.148	.0813	.3482	.9097
Switzerland	CHE	75600027	75604893	1	-.6192	.5326	.7398	.9149	.8823	.842	.0973	-.8781
Switzerland	CHE	75600027	75601749	0	-.1128	.550868135667462	.854524067101537	-1.944	.6747	-.62556629773024	1.4752	1.00531686426433
Switzerland	CHE	75600027	75604456	1	.3986	1.3889	1.9359	-.2717	-.6026	-.5569	-.4288	.9097
Switzerland	CHE	75600027	75604229	1	-.2275	.7332	.8348	.6964	.3171	.7226	1.1171	-.4423
Switzerland	CHE	75600027	75604449	1	-.6539	-.089	-.8555	-.7311	-.0301	-.0263	-.309	1.1508
Switzerland	CHE	75600027	75606454	1	.4776	-.7737	-.1587	-.1469	-.595	-.0607	.0447	-.1563
Switzerland	CHE	75600027	75603930	1	.3944	.4457	-.6843	-.5233	-.1512	-.218	-.0823	.1216
Switzerland	CHE	75600027	75603713	1	.2238	1.7671	1.9359	-.6402	1.1634	-.424	-.2907	.4104
Switzerland	CHE	75600027	75603145	1	-.179	.192	-.3076	-.5218	-.0009	.2781	-.5208	1.1232
Switzerland	CHE	75600027	75600132	1	1.6881	1.7671	.8038	-1.3102	.1737	-.2942	-.8627	.4104
Switzerland	CHE	75600027	75602524	1	-.2431	-.089	-.6116	.0497	.0266	-.1652	.5755	.1216
Switzerland	CHE	75600027	75603488	1	.9308	-.168296959025345	-.104800583227508	.4377	-.3336	.130646625707411	-.235220510659391	.0213845020818441
Switzerland	CHE	75600027	75603421	1	.1765	.4121	.9268	-.4769	.2528	-1.2919	-.0857	.1216
Switzerland	CHE	75600027	75605835	1	1.5715	.9444	1.9737	.0029	-.4621	.207	.9636	2.0955
Switzerland	CHE	75600027	75605096	1	-.6118	.96	.4135	-.0854	.125	.4955	1.2075	1.1232
Switzerland	CHE	75600027	75601667	0	-.3181	.1892	.8348	-.1541	.8651	-.2198	-.0992	.4725
Switzerland	CHE	75600027	75601584	0	-1.2472	-.0088	.0226	-.5533	.098	-.219	-.5832	-.4607
Switzerland	CHE	75600027	75606141	0	.9915	-.7958	-1.5438	-.6162	-.2571	-1.6678	-.9759	-1.113
Switzerland	CHE	75600027	75606261	0	3.0248	-2.9627	1.9359	-.8986	-3.7095	-1.6678	-2.1355	2.0955
Switzerland	CHE	75600027	75603081	0	.3821	-.0447784850435002	.0203082606207003	-.186921001629706	.000756625145815307	-.0832025655432156	-.139963166438963	.141867857314957
Switzerland	CHE	75600027	75605408	0	1.1328	-.7243	.586	-.6012	-.494	-.4173	-.3933	-.3406
Switzerland	CHE	75600027	75604826	0	.966	.3678	1.4967	-.4235	-.0997	-.2338	-.5577	-.419
Switzerland	CHE	75600027	75600886	0	.7932	-.7121	.0226	-1.7857	-.2518	-.415	-.0823	-.1563
Switzerland	CHE	75600027	75606371	0	-1.4533	.528	.8038	-.8941	.1768	-1.6678	-.0343	1.2147
Switzerland	CHE	75600027	75600454	0	-.4523	.7332	1.4967	-2.2824	-.0418	-1.6678	-.1026	1.515
Switzerland	CHE	75600028	75602200	0	-.658	-.8977	-.227	-.3871	.4748	-.0043	-.1722	.1216
Switzerland	CHE	75600028	75605831	0	-.9696	-.8977	-.227	-.3581	.2936	-1.6678	-.2845	-.1563
Switzerland	CHE	75600028	75601994	0	.6717	-2.9627	-.5766	.1995	.5539	1.5553	-.6421	-1.0507
Switzerland	CHE	75600028	75605093	0	.9698	-.0862	.0226	-.0275	-.3941	.2706	.5755	.1216
Switzerland	CHE	75600028	75600052	0	-.443	-1.1442	-.9947	-.2975	-.1632	-.2823	-.7693	-.1254
Switzerland	CHE	75600028	75600065	0	-.2784	.7805	1.4967	.1819	-.0245	-1.6678	.8038	2.0955
Switzerland	CHE	75600028	75603552	0	-.5954	1.0919	1.1752	.8943	.758	.5769	1.0854	.9888
Switzerland	CHE	75600028	75604440	0	-.792	-.0862	.0226	.7113	.7535	-.0949	.5755	.1216
Switzerland	CHE	75600028	75603855	0	-.0923	1.1246	-.7638	.0702	.789	-.8768	.5755	-.3549
Switzerland	CHE	75600028	75605335	0	-.8697	.1436	-.4806	-.7579	2.6273	-1.6678	-.3912	-.7496
Switzerland	CHE	75600028	75603015	0	.17	-.8977	-.7638	-.4082	-.2525	-.238	.3482	-.5251
Switzerland	CHE	75600028	75605731	0	-.2224	-.4314	.0226	-2.6893	-1.0139	-.7847	.5755	.1216
Switzerland	CHE	75600028	75604654	0	-.9994	-.4314	.9726	-.7649	-.3441	-.3647	-.6852	2.0955
Switzerland	CHE	75600028	75606288	0	-.7376	-.0862	.0226	1.0335	.5759	1.2014	-.6852	.1216
Switzerland	CHE	75600028	75601006	0	.523	-1.2709	-2.4318	-1.2589	.0541	-.3272	-1.18278172713556	-1.24770785465125
Switzerland	CHE	75600028	75606369	0	-1.6516	-1.2201	-.6116	.1728	.1253	-.0015	.4886	-.2726
Switzerland	CHE	75600028	75604049	0	1.7202	-.013	1.1752	-.0362	-.1585	-.0949	.0256	2.0955
Switzerland	CHE	75600028	75604467	0	.4822	1.7162	.0226	-2.6893	.0935	-.3646	.5755	.1216
Switzerland	CHE	75600028	75605467	0	-.8516	-.9939	-1.3514	-.6517	-.5066	.1417	-1.5848	-.6959
Switzerland	CHE	75600028	75602655	0	-.2882	.4953	.5347	-.7911	2.9962	-.5639	.0791	1.1508
Switzerland	CHE	75600028	75601187	0	-.2145	-.8785	-.227	.4183	-.0754	-1.6678	-.4948	-.1563
Switzerland	CHE	75600028	75601563	0	-.8235	.7634	.8877	-.4083	.5724	-.7368	1.6331	1.515
Switzerland	CHE	75600028	75604437	0	-.1408	1.031	1.4967	-1.6821	1.3855	-.006	1.656	2.0955
Switzerland	CHE	75600028	75604759	0	-.575	2.6352	1.9359	.0821	2.4817	.4503	1.836	2.0955
Switzerland	CHE	75600028	75602897	0	.1364	.5068	-.8627	-.6095	.1337	-.3932	-.3059	-.7496
Switzerland	CHE	75600028	75602341	0	.1361	-.7353	-.7638	.1468	.378	-.1999	.3482	-.3297
Switzerland	CHE	75600028	75606441	0	-1.043	-.269	.1386	-1.2417	.6543	-.4657	-.0551	.1216
Switzerland	CHE	75600028	75604053	0	.221	-.817	-.2737	.6333	-.2222	1.0196	.0154	-.3917
Switzerland	CHE	75600028	75602179	0	-.5423	-.9024	.9726	-2.6893	-.3972	-.1292	-.0616	1.515
Switzerland	CHE	75600028	75601062	0	1.0894	-.7353	.0226	-1.7857	.0529	-1.2919	.5755	.1216
Switzerland	CHE	75600028	75603314	0	-.2766	-.0862	-.9607	-.1976	-.1097	-.8768	-.4358	-.7496
Switzerland	CHE	75600028	75601200	0	-.3132	-1.2563	-.4728	-.8057	-.7992	-.8849	-.8883	-.943
Switzerland	CHE	75600029	75602869	1	1.3438	.386	1.9359	.5904	.0737	-.7054	-.0987	.601
Switzerland	CHE	75600029	75603374	1	-1.4043	.9526	-.0998	-.7048	-.1305	-1.6678	.1701	-.7496
Switzerland	CHE	75600029	75600601	1	.372975773964383	1.7162	1.1381	-.6464	-.0838	-1.6678	-2.1355	1.1508
Switzerland	CHE	75600029	75604132	1	1.246	.9484	-.3551	-.3754	-.1665	-.406	-1.0753	1.515
Switzerland	CHE	75600029	75601125	0	-1.4389	.4594	.0226	-.6117	-.4202	-.4932	.1648	-.7507
Switzerland	CHE	75600029	75601284	0	-.3953	-1.3452	-.6446	.2707	-.8044	.2107	-.6852	-1.6492
Switzerland	CHE	75600029	75605740	0	-1.481	.3239	1.4967	-.9969	.1167	-.0134	1.8077	2.0955
Switzerland	CHE	75600029	75605720	0	-.5227	.1681	.8116	-.478	-.7149	-.4831	-.8661	1.2147
Switzerland	CHE	75600029	75604403	0	-.0115	.3875	-.5034	-.0498	.7767	-.8849	-.2673	.1216
Switzerland	CHE	75600029	75606264	1	.437	.9454	.4173	-.237	.4189	-.2647	-.5858	.9097
Switzerland	CHE	75600029	75605091	1	.9675	-.2479	-.9607	-.9236	-.1168	.2843	-.6852	-1.2688
Switzerland	CHE	75600029	75602848	0	-.029	-.7353	1.0108	-.0105	-.3962	-.6073	-.6852	1.1232
Switzerland	CHE	75600029	75602511	0	.5048	-.566	-1.5179	-.6092	-.7189	-1.6678	-1.5848	-.5005
Switzerland	CHE	75600029	75603320	0	-.3877	1.3697	1.4967	-1.657	-.6316	-1.6678	.9628	.346
Switzerland	CHE	75600029	75605078	1	.5614	.5091	1.0433	-.3909	.4019	-.2532	-.3876	.1216
Switzerland	CHE	75600029	75601042	1	1.8501	.7914	1.9359	-.1479	.2378	.1013	-1.2871	.4504
Switzerland	CHE	75600029	75600608	0	1.1674	.1828	.1453	-.0834	.4823	-.0639	-.2704	1.4234
Switzerland	CHE	75600029	75603417	0	-.0071	.788	.766	1.1402	2.4202	.6402	1.3428	.8375
Switzerland	CHE	75600030	75604798	1	-.6868	-.6019	.9726	-.5573	-.2887	.0541	-.4948	.6361
Switzerland	CHE	75600030	75605758	1	.5293	.5999	.0226	-.7531	-1.0373	.3134	-.5945	.2224
Switzerland	CHE	75600030	75604571	1	1.2194	-.7737	-.4728	-.2941	-.936	-.0197	-.655251943830907	-.283053927273809
Switzerland	CHE	75600030	75605689	1	.3865	-.2806	.8348	-.2098	-.2529	.4713	.3482	1.515
Switzerland	CHE	75600030	75605269	1	-.2367	-.0862	-.3802	-1.296	-.5761	-.6274	-.6852	-.4607
Switzerland	CHE	75600030	75606049	1	.0327	-.1663	1.1381	-.0064	-.3566	.2575	-.3912	.9339
Switzerland	CHE	75600030	75601471	1	1.3289	-.2662	.4173	.2271	-.1139	-1.6678	.5755	.4707
Switzerland	CHE	75600030	75603738	0	-.491	-.0473423694449672	-.0152400502595085	-.222596407407699	.000488881255718797	-.10599858168529	-.0937959578483949	.076007443540006
Switzerland	CHE	75600030	75604510	0	.3804	-.4556	-.3526	-.2916	-.3857	-.245	.8538	.1824
Switzerland	CHE	75600030	75602822	0	1.2572	-.0422087275818993	.0559380016025702	-.151163874615251	.00102498235372215	-.0603543308324959	-.186236129716486	.20787913677259
Switzerland	CHE	75600030	75600129	0	.1494	-.0454618155900829	.0108338682924165	-.196429267492195	.000685265618584227	-.0892781960050879	-.127658608611652	.124314635134873
Switzerland	CHE	75600030	75602688	0	.1449	.271	.0226	-1.2698	-.8296	-.7106	-.2704	-.222
Switzerland	CHE	75600030	75602392	0	.6192	.2718	-.7638	-.5695	.1961	-.3646	-.0553	-.6353
Switzerland	CHE	75600030	75602826	1	1.2453	.8006	1.4967	.0224	.13	.9826	-.6852	2.0955
Switzerland	CHE	75600030	75603178	1	1.2642	-.0862	-.3048	-.1008	-.149	-.1971	.1693	-.1563
Switzerland	CHE	75600030	75603931	1	.5842	.4435	.7162	.1149	-.1471	-1.6678	.1648	1.1013
Switzerland	CHE	75600030	75602629	1	-.0707	-.2366	.4173	-.1413	.3375	.4269	-.6852	.557
Switzerland	CHE	75600030	75606211	1	.0813	-.8239	-.676359809199288	-.7708	-1.3924	-1.6678	-.885394343642224	-.545495096747094
Switzerland	CHE	75600030	75600360	1	1.1704	-.5171	1.0108	-.9807	-1.2259	.5511	-.0851	1.0383
Switzerland	CHE	75600030	75604024	1	.813	-.5197	-1.3943	-.4319	.0598	-.1073	.0256	.6559
Switzerland	CHE	75600030	75601097	1	1.5721	-.6565	-.442	-.8093	-.7562	-1.6678	-.2562	.7627
Switzerland	CHE	75600030	75606305	1	-.8706	-.7136	-1.0611	-.6342	-.3038	-.1507	-.9729	-.6774
Switzerland	CHE	75600030	75604400	1	-1.1227	.67	.4173	-.61	.289	.1276	.5755	.9097
Switzerland	CHE	75600030	75604366	0	-.5909	-.9724	-1.9313	-.6336	-1.0136	-.2766	-2.1355	-.5079
Switzerland	CHE	75600030	75605609	0	.358	.7211	1.0433	-1.012	.7	-.526	1.1171	2.0955
Switzerland	CHE	75600030	75606319	0	.678	-.0862	-.9607	.0029	.4093	-.1073	-.0987	-.222
Switzerland	CHE	75600030	75600531	0	1.4501	1.2587	1.4967	-.5562	.0936	-.1845	2.4277	1.515
Switzerland	CHE	75600030	75605047	0	-.7343	-.9785	-.5034	-2.6718	-1.3694	-1.6678	-.6852	-.8947
Switzerland	CHE	75600030	75601178	0	1.4096	-.8387	.1453	-.7397	-.3744	-.6274	-.2165	.6361
Switzerland	CHE	75600031	75606043	0	1.5949	-1.1727	-.504049454879207	-.307338365271196	-.408910712723941	-.198257673848562	-.63273861074246	-.231170857787111
Switzerland	CHE	75600031	75600215	0	-.3015	-.169445677758617	-.112391315223003	-1.1509	-.3404	-.515069058547223	-.340477009398605	-.00375964822466129
Switzerland	CHE	75600031	75601018	0	.2887	-.0450527569517547	.0165054748731209	-.190737383372536	.000727983204073225	-.0856411726989478	-.135024422558125	.134822429933694
Switzerland	CHE	75600031	75606037	0	.8681	.2554	.180164693435419	-.0329	.1169	-.2654	-.0591844255602104	.288385852563112
Switzerland	CHE	75600031	75602935	1	-.064	-.9861	-1.7997	.1561	.2823	-.9292	-.532	-.1985
Switzerland	CHE	75600031	75603455	1	-.5167	-.817	-.7249	.7113	-.9291	1.5476	.5755	-.1884
Switzerland	CHE	75600031	75602455	1	-.1258	2.6352	.0226	1.2836	.1013	1.0062	.5755	.1216
Switzerland	CHE	75600031	75605211	1	1.7032	.963	1.2899	.2944	.6125	.2946	-.1021	1.0383
Switzerland	CHE	75600031	75606085	1	-.6998	-.0862	-1.1926	-.791	-.8567	-.1091	-.0823	-.6774
Switzerland	CHE	75600031	75600078	1	-1.2236	.802	.0226	-.0313	.6405	-.2306	1.802	.1216
Switzerland	CHE	75600031	75605398	0	1.1152	2.6352	1.9359	.0263	.861	1.295	-.4771	2.0955
Switzerland	CHE	75600031	75601870	0	-.2046	1.1576	1.9359	.4954	1.1858	.8399	2.4277	2.0955
Switzerland	CHE	75600031	75602151	0	.9405	.3924	.4173	.1053	.0336	-.7478	.0123431711319758	.4777
Switzerland	CHE	75600031	75604769	0	1.3573	-.2479	.0226	.6903	-.0408	.9228	.1922	-.4607
Switzerland	CHE	75600031	75602233	0	.2261	.2544	-.1587	1.7397	1.5402	.3885	-.0823	-.1563
Switzerland	CHE	75600031	75602430	0	.867	2.6352	1.9359	.2057	1.2266	-.3788	1.15828782724288	2.0955
Switzerland	CHE	75600031	75600736	0	-.5277	-2.9627	1.9359	1.457	1.1597	.5054	2.4277	2.0955
Switzerland	CHE	75600031	75605117	0	1.3397	-.8881	.4562	1.1665	.4035	-.298	-.1727	2.0955
Switzerland	CHE	75600031	75603060	0	.5839	.0032	.0226	.1568	.4574	.5106	.5755	.4777
Switzerland	CHE	75600031	75603770	0	.345	-.4516	-.5836	-1.1	-1.0865	-.5842	-.0553	-.9243
Switzerland	CHE	75600031	75606379	0	1.1578	.7211	1.9359	-.2767	.5315	-.7433	1.1417	1.515
Switzerland	CHE	75600031	75600529	0	-.0202	-1.1673	-1.2619	.1618	-.1821	.5483	-.6235	.3663
Switzerland	CHE	75600031	75603102	0	-.6611	-.0862	.0226	-.4008	1.8422	.0412	.5172	.1216
Switzerland	CHE	75600031	75601177	0	-.2607	-.0466660865705452	-.00586337405321818	-.213186207028966	.000559504801577486	-.099985613505792	-.105973610051359	.093379626900871
Switzerland	CHE	75600031	75600982	0	.7816	1.7671	1.9359	-.7742	-.0847	.0248	2.0386	1.2147
Switzerland	CHE	75600031	75600024	1	.4049	-.0862	-.227	.7113	-.8874	.5336	.5858	.1216
Switzerland	CHE	75600031	75603501	1	1.2393	.8828	-.8237	-.0857	1.0869	.2047	-.6451	.7099
Switzerland	CHE	75600031	75604876	1	1.0852	1.7162	-.6315	-.156	.7466	.1553	-.4948	-.6762
Switzerland	CHE	75600032	75603788	1	-.376	-.1798	-1.0935	.5855	.7289	.1527	1.5037	-.7887
Switzerland	CHE	75600032	75600993	1	-.7372	-1.5419	.4173	1.172	.1569	-.3199	-.1566	-.222
Switzerland	CHE	75600032	75605354	1	.4472	.0467	-.9211	-.301383717760484	.2742	-.8447	.5755	.1216
Switzerland	CHE	75600032	75604139	1	-1.3546	-.8714	-.559910414159818	-.3613	-.7022	-.2493	-.47752042265647	-.442136371380603
Switzerland	CHE	75600032	75605006	0	-.0525	-.0862	-.9285	1.2836	4.8357	3.6292	.5755	.1216
Switzerland	CHE	75600032	75605522	0	.3091	-.2662	.0226	-.5678	-.7435	-1.5666	-.5355	.1216
Switzerland	CHE	75600032	75605436	0	-.8148	.628291863201692	.87973413886475	.497	1.2772	-.3082	.75832968449417	1.2841
Switzerland	CHE	75600032	75606563	0	-.1502	-.0463415999981456	-.00136436093643538	-.208671108714376	.000593390610597831	-.0971005375881431	-.111816556505668	.101714955869067
Switzerland	CHE	75600032	75604678	1	1.6306	.792	.5833	.1167	.2368	.4256	-.1722	-.0867
Switzerland	CHE	75600032	75603062	1	-.5038	.6539	-1.3005	-.0536	.4969	.0969	-.5828	-.959
Switzerland	CHE	75600032	75605669	1	-.6334	1.1306	.0226	-.5088	.3924	-.4753	-.5832	.1959
Switzerland	CHE	75600032	75601380	1	.1033	1.2103	.1386	-.2877	.141	-.0818	-.5974	.6905
Switzerland	CHE	75600032	75603022	1	-.5999	-1.4192	-1.842	-1.1465	-.4663	-.1667	-.532	.839
Switzerland	CHE	75600032	75606564	1	-.2844	-.3355	-1.3196	.4873	-1.4996	.1995	-.6852	2.0955
Switzerland	CHE	75600032	75600770	1	-1.2205	.4703	.8348	-.1044	-.5485	.3917	-.2852	.4994
Switzerland	CHE	75600032	75600295	1	-.4906	.5091	1.4967	-2.6893	.4181	-.6274	1.3471	.4725
Switzerland	CHE	75600032	75601673	1	.8557	-.0862	-.3827	.0244	.6944	.4394	.3482	-.4607
Switzerland	CHE	75600032	75602825	1	.2174	-1.3452	.0226	-.5974	.1787	-.7054	.9628	.1216
Switzerland	CHE	75600032	75603791	1	-.5459	-1.3452	-.5907	.7954	.6199	1.0123	1.536	-.5251
Switzerland	CHE	75600032	75602199	0	-.881	-.5125	.0226	-2.6893	-.47	-1.6678	-.6852	.1216
Switzerland	CHE	75600032	75602235	0	-.8852	-.2662	-.227	-1.2512	-.474	.1192	.1922	-.1563
Switzerland	CHE	75600032	75603158	0	1.3069	1.0919	1.2867	.9248	1.2873	1.2912	1.802	2.0955
Switzerland	CHE	75600032	75602549	0	-1.2395	-.0862	.0226	.9811	2.1992	1.0062	2.4277	2.0955
Switzerland	CHE	75600032	75600202	0	.584	.8072	-.5244	.5005	.6475	.4703	1.0897	.5256
Switzerland	CHE	75600032	75601209	0	.0083	-.0458761599825317	.00508897462021688	-.202194700724671	.000641996047065934	-.0929622160230088	-.120197615446918	.113671061221638
Switzerland	CHE	75600032	75602970	0	.111	-.326	-.5486	.8107	2.9962	1.0951	1.6284	.5823
Switzerland	CHE	75600032	75602517	0	-.5838	.7665	-.5252	1.2836	.8779	1.5708	.5755	-.2503
Switzerland	CHE	75600032	75605756	0	-.7305	.3789	.5021	-.0708	-.0993	.0714	-.7078	1.4234
Switzerland	CHE	75600032	75604517	0	.136881337435558	-.0454985770191016	.0103241703097739	-.196940787784011	.000681426659228129	-.0896050493253218	-.126996654991348	.123370316847846
Switzerland	CHE	75600032	75604027	0	.252256554034722	1.153	1.4967	2.32159702605088	3.7356	3.4817	1.87043370624453	2.0955
Switzerland	CHE	75600032	75600472	0	-.9551	-1.3452	-1.1926	.7113	.0069	1.0062	.5755	.1216
Switzerland	CHE	75600032	75600090	0	-.7519	-1.1379	-.7836	1.2836	2.5583	1.3303	1.3428	-.972
Switzerland	CHE	75600032	75601075	0	.8555	-1.3452	-1.1926	.2327	.0266	.949	2.4277	2.0955
Switzerland	CHE	75600033	75603426	1	-.7613	-.1106	-1.1926	-.0469	-.3996	-.0737	-.1021	.1216
Switzerland	CHE	75600033	75602136	1	.0486	-1.4427	-1.1926	-2.6893	-1.089	.4394	.5755	-1.1252
Switzerland	CHE	75600033	75602093	0	-.89	-.2662	-.7638	-.450102581559116	-.4326	-.368	-.9538	-1.1252
Switzerland	CHE	75600033	75602238	0	.0988	.1852	.1479	.2954	.2848	.2079	.1701	.4777
Switzerland	CHE	75600033	75604749	0	1.3559	-1.1888	-.377456568171423	-2.6893	.0205	-1.6678	-.794819381167229	-.0480093393351445
Switzerland	CHE	75600033	75606240	0	1.0464	-2.9627	-1.64	1.8156	-1.1978	-1.6678	-.178	2.0955
Switzerland	CHE	75600033	75601096	0	.6765	.6257	-.8554	-.7667	-.6503	-.2348	-1.5848	-1.235
Switzerland	CHE	75600033	75603658	1	-.2592	-.1077	-.335	-1.1089	-.6093	-.475	.0256	-.4095
Switzerland	CHE	75600033	75602834	1	.4971	.7062	1.4967	-.091	-.4002	-.153	-1.2871	.8806
Switzerland	CHE	75600033	75602767	1	.5527	-.2479	-.5544	-.8975	-.132	.0161	-.6852	-.7108
Switzerland	CHE	75600033	75600151	1	.2566	.2718	-.829	-.737	-.2709	.4957	-.9936	-.7108
Switzerland	CHE	75600033	75601561	1	.1992	-.4314	-1.0288	-.5177	-.254	-.3242	-2.1355	-1.9616
Switzerland	CHE	75600033	75604195	1	-.4095	-.3436	.0226	-.7872	.5289	.0479	-.9711	-.959
Switzerland	CHE	75600033	75601242	1	.136	-.0132223887512648	.0174236236012453	.4203	.1429	.358	-.1021	.120880140593525
Switzerland	CHE	75600033	75600351	1	-.8725	.1544	-.6116	-.5088	-.6496	.5596	-.8512	-.4377
Switzerland	CHE	75600033	75605729	1	.9247	-.201103600752705	-.0946250552979211	-1.1401	-.466	-.2397	-.437398247249272	.0545736648082994
Switzerland	CHE	75600033	75602288	1	.146	.1828	-1.0595	-.4535	-.3812	-.1222	-.8512	-1.0735
Switzerland	CHE	75600033	75602939	0	.6828	.8655	-.5544	-.2958	.8088	.0033	-.1026	1.515
Switzerland	CHE	75600033	75603167	0	1.3019	.7821	1.9359	.7987	.3056	-.0938	2.4277	.9444
Switzerland	CHE	75600033	75605160	0	.8491	.119643110447505	.206324449646829	.7113	.314	1.5721	.155062508756998	.329499598581156
Switzerland	CHE	75600033	75603614	0	-.0375	-2.9627	-1.1926	.7113	-.3381	.3456	.5755	2.0955
Switzerland	CHE	75600033	75602135	0	-1.5191	-.00264919994629718	-.012314616994335	.1053	.1015	.3139	.0638485765292074	.03752280034542
Switzerland	CHE	75600033	75606344	0	-.9541	-.0487022765189787	-.0340951902991657	-.241518959710744	.000346867516738467	-.118089791255093	-.0693084600837724	.0410744947149233
Switzerland	CHE	75600033	75605617	0	-.8985	-.0485390054472555	-.0318314334729836	-.239247109337068	.000363917751865449	-.116638115046755	-.0722484403811445	.0452685606934908
Switzerland	CHE	75600033	75603520	0	.5672	-1.5835	-.8627	.077	-.0699	-1.6678	-1.1941	-1.1252
Switzerland	CHE	75600033	75606044	0	.5377	-.0443215609650805	.0266435225299437	-.180563089432873	.000804341271458454	-.0791399609026168	-.148190881084126	.153605207427638
Switzerland	CHE	75600033	75602192	0	1.4296	-.0862	.0226	.7113	.1859	1.5721	.5755	2.0955
Switzerland	CHE	75600033	75604600	0	.2925	.9349	.8038	-.9969	.6522	-.1238	.8038	2.0955
Switzerland	CHE	75600033	75600407	0	.7181	-1.1076	.0226	.3554	-.6012	.1525	.5755	.1216
Switzerland	CHE	75600033	75600062	0	1.2075	.1852	-.6587	-.6137	-.0792	.0211	-.1026	-.5475
Switzerland	CHE	75600033	75600985	0	.3944	-.9443	-.8172	-1.5123	-.2989	-1.6678	-.5832	-.4607
Switzerland	CHE	75600033	75600110	0	-.1211	1.0508	.1386	.7737	1.2412	-.5309	.479603812989577	.7435
Switzerland	CHE	75600033	75601030	0	1.139	1.1576	.8116	-.5753	.5017	-.0005	.8038	2.0955
Switzerland	CHE	75600034	75601234	1	-.8807	.8762	1.9359	2.3361	2.0726	1.9871	2.4277	.7438
Switzerland	CHE	75600034	75601829	1	.2955	-.6623	.0226	-2.6893	.3733	-1.6678	-1.0906	2.0955
Switzerland	CHE	75600034	75600050	1	-.9572	-.8734	-.9211	-1.6841	-1.3468	-.9292	-.6852	-.3673
Switzerland	CHE	75600034	75602048	0	-2.0222	-.0518387842835039	-.0775829360913441	-.285162186043894	1.93251401353655E-005	-.145977117840077	-.0128301695150113	-.0394953231215501
Switzerland	CHE	75600034	75606241	1	.4507	-.9245	-.8099	-2.6893	1.1916	-1.6678	.5755	-1.3027
Switzerland	CHE	75600034	75603260	1	-.6966	-1.3452	-1.0611	-.078	-1.0884	-.0494	-.216	-.7496
Switzerland	CHE	75600034	75601422	1	.5665	-2.9627	-1.1926	.4154	-.5041	.6047	-.6852	-1.1252
Switzerland	CHE	75600034	75602280	1	.9665	-.238348796702053	.0335197016485008	-.592054155226654	-.393601278168709	-.352360365070975	-2.1355	.8277
Switzerland	CHE	75600034	75603895	1	-.6596	.0467	-.227	-.0666	.3327	.064	-.2852	.2286
Switzerland	CHE	75600034	75600947	1	.1602	-1.1117	-.7638	-.8683	-1.1889	-1.6678	-.2852	-1.563
Switzerland	CHE	75600034	75606230	1	-.7585	-.1167	.0226	-.7703	-.1455	.2031	.1701	1.515
Switzerland	CHE	75600034	75602019	1	-.7242	.9275	.231	-.0529	-.8358	.2417	.9	-1.2688
Switzerland	CHE	75600034	75600565	1	-.4773	-.4203	-.652	-.2883	-.6534	-.2781	-.8488	-1.4637
Switzerland	CHE	75600034	75601271	1	-.1167	.1852	.0226	.0784	-.3151	.4986	-.0851	.833
Switzerland	CHE	75600034	75600009	1	.0718	1.7162	1.9359	.1053	.1899	-.4223	2.4277	2.0955
Switzerland	CHE	75600034	75602689	1	-1.5443	.3946	-1.2891	-.2647	.0933	.8566	.9628	.1216
Switzerland	CHE	75600034	75606526	1	-.5346	-.0088	-.6587	-.1069	-.6802	-.0625	-1.0602	-.222
Switzerland	CHE	75600034	75602769	1	.1702	-.6593	.0226	-.9969	-1.1474	-.8437	-1.2106	.5807
Switzerland	CHE	75600034	75602931	0	-1.6727	-.0862	.0226	.1053	-.0408	-.4795	1.5037	1.2147
Switzerland	CHE	75600034	75602660	0	-.2103	.468	.0226	-1.215	.3817	-.7368	-.0902277494285593	.237158814489706
Switzerland	CHE	75600034	75602602	0	-.9538	-2.9627	-2.664	-2.6893	-3.6099	1.5721	-2.1355	-2.5027
Switzerland	CHE	75600034	75602520	0	-.6092	-1.3452	.0226	.7113	-.0408	1.0062	.5755	.1216
Switzerland	CHE	75600034	75601424	0	-.1935	-.0464687517500452	-.00312732263740095	-.210440373483804	.000580112280004328	-.0982310695993123	-.109526967533075	.0984487138389957
Switzerland	CHE	75600034	75603115	0	-.588	-1.078	.586	-2.419	-.9989	-.4694	-1.5596	-.3902
Switzerland	CHE	75600034	75603381	0	.4326	-1.3452	-1.1926	.7306	.8255	-1.6678	-.6852	-1.1252
Switzerland	CHE	75600034	75605005	0	-1.2149	-2.9627	-1.0611	-1.7984	-1.5316	-.9484	-2.1355	-2.5027
Switzerland	CHE	75600034	75600884	0	-.4332	.9454	.0226	-.3203	-.3351	.1733	.1922	-.4607
Switzerland	CHE	75600034	75603771	0	-.5392	.7946	-.335	-2.6893	.1943	-1.6678	.5755	.1216
Switzerland	CHE	75600034	75601920	0	-1.1453	-1.3452	-1.1926	.0325	.4742	.404	-.216	-1.5298
Switzerland	CHE	75600034	75606438	0	-.0187	.1997	1.4967	-.2408	-.4134	-.2708	-.5285	1.4234
Switzerland	CHE	75600034	75602838	0	-.1719	-1.4517	-.9211	-1.0068	-.7741	-.1753	-1.266	-.222
Switzerland	CHE	75600034	75606552	0	-.2079	-.3418	1.19369170837546	-.76170594317535	-.0408	-1.6678	2.4277	2.0955
Switzerland	CHE	75600034	75601098	0	-.048	2.6352	1.9359	.5212	.031	.794	.8038	2.0955
Switzerland	CHE	75600034	75601468	0	-1.1551	-.0492925190624387	-.042278915516119	-.249731943975291	.000285229076800979	-.123337757403938	-.0586801140447115	.0259124936053539
Switzerland	CHE	75600035	75600180	0	-.2672	-.0466851740159805	-.00612802188361717	-.213451801047471	.000557511518693924	-.100155323853889	-.105629907318752	.0928893134321536
Switzerland	CHE	75600035	75603454	0	-.7742	-.4136	-1.1926	1.1189	4.4978	1.1072	-.5001	.1216
Switzerland	CHE	75600035	75602481	0	1.1419	-.2337	.8116	1.2369	1.4546	1.6434	.0334	.2546
Switzerland	CHE	75600035	75601185	0	-.5736	-2.9627	1.1355	-2.6893	.2433	.8343	2.4277	2.0955
Switzerland	CHE	75600035	75606212	0	.2992	-.0450219233860516	.0169329829068424	-.190308346881104	.000731203122577429	-.0853670252135603	-.135579634664643	.135614474767776
Switzerland	CHE	75600035	75606501	0	-.0217	-.8245	1.2867	-.8678	-.8095	-.2532	1.2798	2.0955
Switzerland	CHE	75600035	75605079	0	-.6458	2.6352	1.55519954612681	1.85271232247791	4.8357	1.29137083424684	1.86515247286433	.9883
Switzerland	CHE	75600035	75601370	0	-.5453	1.3939	1.9359	.9745	1.2094	-1.6678	2.4277	2.0955
Switzerland	CHE	75600035	75604679	1	-.5736	-1.3452	-.0154	1.2836	.511	1.5721	-.145426079840453	-1.0526
Switzerland	CHE	75600035	75603860	1	-.3922	2.6352	2.12563448062637	.661895269333694	4.8357	-1.6678	1.95706010007503	2.1650843809603
Switzerland	CHE	75600035	75604996	0	-.6565	-2.2005	.4809	-1.4373	.2686	-.0177	-2.1355	.2988
Switzerland	CHE	75600035	75600203	0	-.5919	-.253	-2.664	.8247	.1163	1.6695	-2.1355	-2.5027
Switzerland	CHE	75600035	75601356	0	1.1462	-.7291	1.9359	-2.6893	-.4328	-1.6678	.5755	2.0955
Switzerland	CHE	75600035	75603754	0	-.1966	-.0464778549932528	-.00325353929497585	-.210567041400322	.000579161637398328	-.0983120083807124	-.109363047768293	.0982148720308381
Switzerland	CHE	75600035	75604500	0	1.5351	.1997	-.5034	-.2845	.9841	.2258	-.4948	.1216
Switzerland	CHE	75600035	75605764	0	.8881	-.1219	1.2899	-1.4373	-.2613	-.5309	.5755	1.4136
Switzerland	CHE	75600035	75602908	0	-.8026	-.0226328966728196	.00380016026673803	.398141791863001	-.085	1.597	.0754765583912653	.0675565121307765
Switzerland	CHE	75600035	75604561	0	-.6593	.217944749642986	.24992877917718	.0753354522757125	.7245	.0983985771730465	.234007250160044	.340085742674972
Switzerland	CHE	75600035	75600539	0	-1.9612	-.0516596559494191	-.0750993179906767	-.282669688331768	3.80313333502367E-005	-.144384451496398	-.0160556874671642	-.0348939197997405
Switzerland	CHE	75600035	75601048	0	-.9244	-.3014	-.4474	3.6039	4.8357	1.5001	.2997	-1.2321
Switzerland	CHE	75600035	75603195	0	-.0841	.1221	-.0715194079162516	-2.6893	-.9291	-1.18166091297758	-.625783375272129	.00478510799613419
Switzerland	CHE	75600035	75602453	0	.4855	1.7671	1.9359	-.5476	.723	.322	2.4277	.8733
Switzerland	CHE	75600035	75605969	0	-.8096	-.8357	-.4728	-.238	.5037	.2905	-.3733	-.5305
Switzerland	CHE	75600035	75601574	1	-1.4431	1.4003	-.7368	.9288	.6882	.5904	-1.2871	-.7028
Switzerland	CHE	75600035	75603012	1	-.0941	-2.0442	-.5034	3.6039	-.0125	-.7368	2.4277	.9883
Switzerland	CHE	75600035	75605326	1	-.4973	-1.1033	-.9807	-.4998	-.1676	.058	-2.1355	-.7108
Switzerland	CHE	75600035	75605299	1	-.974	-.5994	.309	-1.3102	.1284	-.5569	-1.5596	2.0955
Switzerland	CHE	75600035	75603875	1	-1.1403	-.0862	.0226	-.8189	-2.5723	-1.2919	.5755	.1216
Switzerland	CHE	75600035	75605953	1	-1.3674	-1.1513	-.6173	.2113	.3252	1.1903	.0447	2.0955
Switzerland	CHE	75600035	75601863	1	-.7842	.7789	1.4967	-.1695	-.3274	.3518	.3948	1.2147
Switzerland	CHE	75600035	75602234	1	-.8694	-.438	-.8309	-1.7857	-.5083	-1.0529	-2.1355	-.5628
Switzerland	CHE	75600035	75605184	1	.2828	-.1991	.0226	1.2836	-.023	3.6292	-.7045	-.8028
Switzerland	CHE	75600036	75600984	1	-.7068	-.7327	-.5544	-.5695	-.1154	-.1894	-1.1229	-1.4184
Switzerland	CHE	75600036	75605515	1	-.4014	-.6593	-.3827	-.176	-.1207	.4641	-1.2871	-.4607
Switzerland	CHE	75600036	75603014	1	-.8091	-.0862	.1386	.1053	-.4771	.1873	-.8512	.9339
Switzerland	CHE	75600036	75605544	0	-.5704	.4981	.4173	-1.1465	-.0983	-.801	.3482	.1216
Switzerland	CHE	75600036	75601335	0	.0983	.3039	-.2943	-.1666	.2249	-.176	-.2165	.9097
Switzerland	CHE	75600036	75606113	1	.6103	-.169772971749351	-.152068964447985	1.7195	-.3241	.639263091951921	-.0731624042555391	-.0581923940012187
Switzerland	CHE	75600036	75605589	1	-.7691	.4435	-1.0611	.1284	-.6306	-.2607	-1.2871	-.7108
Switzerland	CHE	75600036	75603909	0	.0837	.3253	.9192	-1.7857	-.6295	-.568	.7741	2.0955
Switzerland	CHE	75600036	75605441	0	-.1283	.4349	1.9359	.2646	-.2192	.199	1.6284	1.515
Switzerland	CHE	75600036	75602750	0	1.2247	-.156133341627094	-.0466380323701492	-.6054	-.3638	.1904	-.33984002758552	.105055430949553
Switzerland	CHE	75600036	75603899	0	-.0787	-.192	.6825	-.7754	-.1834	.2995	.5145	.8375
Switzerland	CHE	75600036	75605910	0	1.353	.9484	-.1587	.2861	.4706	.1889	-.5924	.9097
Switzerland	CHE	75600036	75602932	0	.022	-.3582	1.9359	-.9466	.0162	-.2737	1.2027	1.4234
Switzerland	CHE	75600036	75601921	0	-.4932	.3729	1.4967	-.0781	.1366	-1.2919	-.5208	.9883
Switzerland	CHE	75600036	75604307	0	.7555	-.1247	-.227	-.3455	.2844	.5068	-.2437	-.6171
Switzerland	CHE	75600036	75605506	0	1.0805	-.4516	1.4967	-.2061	.5965	-.424	-.5832	.7334
Switzerland	CHE	75600037	75604106	1	-1.2479	.2607	-.4806	-.0974	-.4753	-.2747	-1.1693	-.3109
Switzerland	CHE	75600037	75605898	0	-.3922	1.0919	.917	.0781	.2255	.2587	2.4277	1.4234
Switzerland	CHE	75600037	75603241	0	-.0254	.516923359829649	.7804	.749112103328571	1.1688	1.2937	.9636	.1216
Switzerland	CHE	75600037	75600225	0	.1995	-.8785	.4907	1.3321	.8646	1.0062	.5755	-.4607
Switzerland	CHE	75600037	75604616	1	.4565	-.1219	.8038	.0939	-1.0496	-.1347	-.7838	-.222
Switzerland	CHE	75600037	75600620	1	-1.1359	.7763	-.3802	-.2696	-.4763	.0812	-.4801	-.1563
Switzerland	CHE	75600037	75601659	1	.8187	-.59	-.5034	.8172	-.6381	.3198	-.532	-1.0454
Switzerland	CHE	75600037	75606586	1	-.3856	-.0192	-.8489	-.3168	-.6162	-.3242	-2.1355	-.8578
Switzerland	CHE	75600037	75602087	1	-.6411	-.1074	.4173	-.349	-.1573	.0906	-1.4541	.5553
Switzerland	CHE	75600037	75603610	1	-.422	.9275	-.335	-1.0068	.1321	-.4795	1.4793	-.2726
Switzerland	CHE	75600037	75605306	1	-.0646	-.59	-1.0611	-1.0489	-1.8914	-1.6678	-.6852	-.8947
Switzerland	CHE	75600037	75600179	1	-1.3377	.00982845340459545	.0124624957111104	-.0659804101336589	.131203372598612	.2625	.0473661107155914	.07189880312121
Switzerland	CHE	75600037	75603706	1	-.3899	-.4488	-.691	-1.6821	-.2934	-.0818	-.414	-.2503
Switzerland	CHE	75600037	75601852	1	.8418	-.2444	.8431	-.7338	-.8858	.4028	-1.5537	-1.5298
Switzerland	CHE	75600037	75606310	1	-.9788	.468	1.9359	-1.3001	.1397	-.568	-1.266	.1216
Switzerland	CHE	75600037	75605159	1	-.4272	-1.1104	-1.2891	.7113	.4895	-.0187	-.9936	-1.0454
Switzerland	CHE	75600037	75605752	1	.323861423967849	-.7375	.1386	-.7945	.1335	.1566	-2.1355	.3873
Switzerland	CHE	75600037	75605374	1	-1.6616	-1.2532	.0226	-.5006	-.8409	-.2964	-1.5588	-1.0296
Switzerland	CHE	75600037	75604050	1	-.13	-.891	-.227	.1963	-.883	-.9484	-1.1908	-1.0101
Switzerland	CHE	75600037	75601591	1	-1.2789	-1.5318	-.127	-2.6904	-1.756	.4394	.955	-1.1405
Switzerland	CHE	75600037	75606194	0	-.0363	.792	.586	-.3248	.9805	.0995	1.1171	.4777
Switzerland	CHE	75600037	75600715	0	.1052	-.2806	-.0587	.0075	.2334	-.3716	-.6852	.6905
Switzerland	CHE	75600037	75602607	0	-.1166	.4546	.6755	-.2786	.7904	.4398	-.0553	1.515
Switzerland	CHE	75600037	75603663	0	1.0248	-1.0744	-.227	-.1009	-.7094	-.2858	-.5208	.8806
Switzerland	CHE	75600037	75605860	0	1.7323	.3289	.165247687457103	-.407832338827907	-.2672	-.5309	-.253704527820451	.280832635319978
Switzerland	CHE	75600037	75605787	0	-.8106	.0467	.0226	.1053	-.184	-.3355	.5755	.1216
Switzerland	CHE	75600037	75605411	0	-.4464	-.59	-1.0611	-1.5123	-.3284	-.8849	-.2349	.557
Switzerland	CHE	75600037	75605745	0	-1.3872	-.0862	.0226	1.0556	-.0486	1.1504	.5755	.1216
Switzerland	CHE	75600037	75602253	0	.3536	-.0448621761504087	.0191478816720278	-.188085529249306	.000747885367018219	-.0839466801464101	-.138456162149842	.139718021336734
Switzerland	CHE	75600037	75600267	0	.4243	-.176310465632311	-.136614888964943	-.315957049800494	-.4703	-.169718260332749	.1693	-.1563
Switzerland	CHE	75600037	75605679	0	.7078	.203985274047451	.270531864916822	1.0394	.627316005148763	1.0023	.263727921345882	.390090396191685
Switzerland	CHE	75600037	75603676	0	-.5262	-.017962011581478	.0135027026996129	-.190221583785089	.0808	-.0837559325380847	-.0565579401412501	.104055332925002
Switzerland	CHE	75600038	75601718	1	.6369	-.0440302571824375	.0306824555723406	-.1765097161043	.000834761834850493	-.0765499198978135	-.153436313557135	.16108814528868
Switzerland	CHE	75600038	75601023	1	1.6006	1.1132	-.408	.7965	.8484	.3149	.1701	-.6073
Switzerland	CHE	75600038	75602817	1	1.4509	-.5259	-.4728	.7103	.0787	-.0043	-.6852	-.1254
Switzerland	CHE	75600038	75605356	0	.793	-2.9627	-2.664	.6333	-.1872	.8091	-.289	-1.0454
Switzerland	CHE	75600038	75606146	0	-.1014	.9166	.8571	.246	.3151	.4628	.8038	.2841
Switzerland	CHE	75600038	75605855	1	.6159	1.4954	.4135	.4118	-.2606	-.7433	-.6004	-.8947
Switzerland	CHE	75600038	75605566	1	1.2031	.2718	-.6843	.8834	-.3037	.8524	-1.5848	-1.0454
Switzerland	CHE	75600038	75604217	1	1.6394	-.7199	-.3802	.0165	-.7942	-1.6678	-.4545	-.6959
Switzerland	CHE	75600038	75603961	1	1.2252	.7062	.6407	1.8649	.68	.9894	.7208	.2909
Switzerland	CHE	75600038	75605172	1	1.7103	-.1167	-.9351	.587	-.0123	.6264	-.5202	.2525
Switzerland	CHE	75600038	75603437	1	1.5325	-1.0602	-1.7997	.1462	-.2916	.598	-1.0571	-.8578
Switzerland	CHE	75600038	75604743	1	.5469	-.2806	.9192	-.3956	.2319	.3605	-1.7719	-.477
Switzerland	CHE	75600038	75601665	0	1.2743	-.9399	.0226	.4184	-.968	.8377	-.5832	.4504
Switzerland	CHE	75600038	75600558	0	1.1579	-.7938	.4173	.0561	.128	-1.6678	.0215	1.0904
Switzerland	CHE	75600038	75603913	0	.3834	1.1576	.9192	-.6359	.129	-.2408	-.5608	.9097
Switzerland	CHE	75600038	75600465	0	1.1975	-1.1801	-.7836	-.226661044920066	-.3956	.317	-.9417	1.2147
Switzerland	CHE	75600038	75601409	0	1.488	-.0088	-.227	.6623	-.4299	1.0155	-.2907	-.5251
Switzerland	CHE	75600038	75602134	0	1.1797	-.0862	-.227	-.3519	.1534	-.0755	-.8913	-.959
Switzerland	CHE	75600038	75601104	0	1.5573	1.1132	1.2867	.3044	.6074	.7013	1.5037	.9339
Switzerland	CHE	75600038	75605279	0	.2118	.7763	1.4967	.7173	.6738	.8416	.3415	1.7439
Switzerland	CHE	75600038	75604756	0	1.6028	.8489	.6847	-.1236	-.5459	.2048	.1102	1.4234
Switzerland	CHE	75600038	75604196	0	.6024	.2539	-.691	.1408	.7704	.9699	1.1217	-.7496
Switzerland	CHE	75600038	75602716	0	1.75	-.0862	-.7183	-.6828	.1203	-.1916	-2.1355	.9883
Switzerland	CHE	75600038	75601364	0	1.4641	-.0368	-.5836	.4178	-.11	.1493	-1.2624	-.5005
Switzerland	CHE	75600038	75600923	0	1.2058	-.1046	1.9359	-.0494	.4359	.1623	-.2165	1.0904
Switzerland	CHE	75600038	75603968	1	1.2927	-1.3464	-.9874	.1091	-1.0363	-.801	-.8657	.6113
Switzerland	CHE	75600038	75604269	1	1.4306	-.59	-.9607	.4031	.1386	.4304	-.9936	-.3856
Switzerland	CHE	75600038	75604341	1	1.25	.1069	-1.1926	-.042	-.2043	.2722	-.7867	-.959
Switzerland	CHE	75600038	75600449	1	1.274	.3875	-.9607	.8077	.0914	1.1325	-.6852	-1.1068
Switzerland	CHE	75600038	75601711	0	2.0192	-1.3888	-.335	-.3316	-.5807	.553	-.646	-.3657
Switzerland	CHE	75600038	75601398	0	1.2053	-.1167	-.5544	-.3594	-.2648	-1.6678	-.417	.3216
Switzerland	CHE	75600038	75602282	0	.3445	-.847	-.7638	-.4448	-.4005	-.2196	-.8883	-1.4344
Switzerland	CHE	75600039	75606582	0	-.5805	.8149	.7739	.9648	-.3354	1.3321	-.5861	-.2726
Switzerland	CHE	75600039	75601065	1	-.7418	-.5831	-.7638	.0505	-.2176	-.2348	-.4801	.7672
Switzerland	CHE	75600039	75603905	1	-.2027	-.165	-.5034	-.5289	-.485	-.4128	-.0987	-.7108
Switzerland	CHE	75600039	75602762	1	.7149	1.3403	.4135	.135	-.3489	.5468	2.4277	.0388
Switzerland	CHE	75600039	75605277	0	-.6123	-.220269223203978	-.8489	.6248	1.0276	.7904	-.216	-1.1252
Switzerland	CHE	75600039	75605816	0	-.206	-.2662	-.6116	.4584	-.1571	.2379	-.2004	-.222
Switzerland	CHE	75600039	75606271	0	-.6779	-.4136	-1.1926	.0511	-1.5104	-.443	-.6852	-1.1405
Switzerland	CHE	75600039	75603368	1	-.0559	.536	1.9359	-1.2502	.4683	-.8849	-.7105	2.0955
Switzerland	CHE	75600039	75603834	1	-.3641	-.192	1.2341	.5549	.7802	-.1049	-.3907	.8375
Switzerland	CHE	75600039	75601241	1	-.152	-.7221	.0226	-.2272	.2946	-.7855	-.4339	-1.3027
Switzerland	CHE	75600039	75600980	1	.3231	.3875	-.335	-.6836	-.8074	-.568	-.9936	.8136
Switzerland	CHE	75600039	75600735	1	-.6824	.2628	.894	-.8	-.6604	-.3355	2.4277	.839
Switzerland	CHE	75600039	75603411	1	.4945	-1.3182	-1.0288	-.2651	-.1566	.3284	-1.5588	-1.2965
Switzerland	CHE	75600039	75603361	1	.3355	.3178	.586	-.1869	-.1397	-.0475	-.3733	.6361
Switzerland	CHE	75600039	75603657	1	-.3117	-1.19353949963187	-1.78337451982822	-1.14944712362246	-1.3684	-1.6678	-1.60725090419286	-2.5027
Switzerland	CHE	75600039	75603906	1	-.0234	-.0029	.5021	.0102	.1527	-.3355	.5755	.4504
Switzerland	CHE	75600039	75602844	1	.395	.4546	.8094	-.5658	-.0721	-1.6678	-.4948	-1.1101
Switzerland	CHE	75600039	75604333	1	-.0849	.5091	-.6315	-1.1465	-.3033	-1.6678	-.612587807300655	-.6912
Switzerland	CHE	75600039	75602469	1	.5595	.3924	-.335	-.3532	-.5472	-1.6678	-.414	-.1865
Switzerland	CHE	75600039	75600088	1	-.086	.1997	-.652	.7407	.1419	-1.6678	-.7867	-.7639
Switzerland	CHE	75600039	75603808	1	-.3353	.3151	-1.263	-.5292	-.3995	-.1225	-1.5848	-.4784
Switzerland	CHE	75600039	75601787	0	1.1832	.5662	-.4917	3.5218	4.5519	.0906	2.4281	1.1508
Switzerland	CHE	75600039	75602975	0	-.5988	1.3697	.5462	3.6039	1.9074	-.5058	-1.1693	1.1232
Switzerland	CHE	75600039	75603436	0	.4478	.6492	-.227	-.3492	-.3378	-1.6678	-.414	-1.1252
Switzerland	CHE	75600039	75604970	0	1.9607	.6684	1.1752	-2.6893	.1026	-.568	.5755	-.1314
Switzerland	CHE	75600039	75603513	0	.111	.2032	-.691	-.7786	-.5186	-.1148	.0256	-.4423
Switzerland	CHE	75600039	75602708	0	.1581	-.7221	-.227	-2.6893	-.3019	-1.6678	-.928	.4777
Switzerland	CHE	75600039	75605754	0	-.4371	-.0323	-.584437703382509	.0374	-.0042	.0911	-2.1355	-.567405660373744
Switzerland	CHE	75600039	75600637	0	-.1319	.1245	.7398	-.2891	-.8655	-.3632	-.6232	-.6959
Switzerland	CHE	75600039	75603480	0	-.4048	1.1576	1.9359	-.2368	.624	-.231	.8047	1.0904
Switzerland	CHE	75600039	75602530	0	-.7635	.3178	-.3048	-.3989	-.0503	-1.6678	.1693	.5553
Switzerland	CHE	75600039	75605938	0	1.2603	.792	-.442	-.934	-.6442	-.9292	-.3206	-.7887
Switzerland	CHE	75600039	75602246	0	-.0362760570606422	1.153	1.2867	-.0785344187796663	.0022	.00179468748198095	.5755	-1.1252
Switzerland	CHE	75600039	75600290	0	1.1163	1.3403	1.1381	-1.4373	-.3299	-.5032	.2528	-.0888
Switzerland	CHE	75600040	75602190	1	.125	-.2479	.0226	.1053	-.8624	.4394	.5755	.1216
Switzerland	CHE	75600040	75601257	1	.4309	-.205	-.590779839023238	-.0468	.1869	-.0672600428689166	-.9988	-.8443
Switzerland	CHE	75600040	75603326	0	.2355	.9349	1.9359	.2654	.1821	.7666	1.4793	1.4234
Switzerland	CHE	75600040	75603566	1	-.7986	1.153	1.9359	1.0666	-.0784	1.5466	-.4771	.8375
Switzerland	CHE	75600040	75603430	1	-1.3078	-.2021	.894	.5222	.6232	-.2492	-.3912	1.4234
Switzerland	CHE	75600040	75603669	1	-.6734	-.4488	-.3802	-.4379	-.6344	-.1652	-1.2871	-.1563
Switzerland	CHE	75600040	75604160	1	-.1535	2.6352	1.4967	-1.7857	.9453	.8374	2.4277	.833
Switzerland	CHE	75600040	75605813	1	-.7277	.3062	-.6587	-.3598	.2704	.2172	-.4771	-.6698
Switzerland	CHE	75600040	75604260	1	-.8202	.5859	.4173	-.49955064892995	-.3295	-.1961	-.6852	1.1508
Switzerland	CHE	75600040	75602132	1	.3991	1.1352	.4036	-.1654	1.1387	-1.6678	-1.2106	-.4607
Switzerland	CHE	75600040	75605560	1	-.4466	-1.1019	-1.1926	-.7935	-.1159	-.3936	.5755	-1.1252
Switzerland	CHE	75600040	75601840	1	2.1992	-.817	-.2737	.6333	-.2222	1.0196	.0154	-.3917
Switzerland	CHE	75600040	75600759	1	.8195	-1.0197	-.5836	.7564	-.209	1.0654	.1922	-.7496
Switzerland	CHE	75600040	75605713	1	-.3545	-.0469415330908266	-.00968244582112975	-.217018933019088	.00053074019627332	-.102434664375253	-.10101371523313	.0863040263830719
Switzerland	CHE	75600040	75605386	1	-.957	-1.3452	.0226	.7113	-.0408	1.0062	.5755	.1216
Switzerland	CHE	75600040	75603965	1	1.05	-1.6546	-2.664	-1.1755	-2.2791	-1.6678	.5755	.1216
Switzerland	CHE	75600040	75600248	1	-.7654	-.0862	.0226	1.123	-.7086	1.6712	.5755	.5553
Switzerland	CHE	75600040	75605982	1	.9541	-.16	1.9359	.2892	-.609	-.218	-.5208	.1216
Switzerland	CHE	75600040	75605264	0	.2343	.5091	.586	-.541	-.7168	.0228	-.414	.8136
Switzerland	CHE	75600040	75602718	0	-.1967	.1395	.4173	.7113	.1151	1.0441	.5755	.0876
Switzerland	CHE	75600040	75605562	0	.2796	.23886377193015	.325484113169338	-.5529	.7618	-.0777	.131038892382674	.459497923782119
Switzerland	CHE	75600040	75604565	0	-.5259	1.2587	1.1355	.5459	1.3824	.3509	1.23	1.515
Switzerland	CHE	75600040	75604011	0	-.5764	2.6352	1.9359	.4787	1.458	-.2026	2.4277	2.0955
Switzerland	CHE	75600040	75604768	0	-.4681	1.3697	-.691	-.4905	.1276	-.3716	-.4805	-.6508
Switzerland	CHE	75600040	75601357	0	.3975	.6257	1.4967	-.0164	.8844	.6104	.8038	1.4234
Switzerland	CHE	75600040	75605186	0	.5961	.2465	.4173	-.3432	.1601	.4821	.4807	.6559
Switzerland	CHE	75600040	75603867	0	-1.1905	-1.51465138481703	-1.59340841986373	-2.01534799912044	-3.7095	-1.6678	-2.1355	-1.54844233804346
Switzerland	CHE	75600040	75604787	0	-1.0924	-.7791	-.5817	.5497	-.0481	.2999	.7641	-.7887
Switzerland	CHE	75600040	75603076	0	.233243287039285	2.6352	1.9359	3.6039	4.8357	3.6292	2.4277	2.0955
Switzerland	CHE	75600040	75605192	0	.7135	2.6352	1.2899	-2.3818	3.6867	-1.4875	2.1584	2.0955
Switzerland	CHE	75600040	75603447	0	-2.2109	2.6352	1.9359	1.75276308888188	4.8357	1.27557078400322	2.4277	2.0955
Switzerland	CHE	75600041	75603434	1	-1.478	-.0502407246210616	-.0554258054293242	-.262925837602268	.000186208916324302	-.13176844531171	-.0416060198356929	.00155522913629928
Switzerland	CHE	75600041	75603357	1	-.7874	-.0061	.186887184546748	.228930015588418	-3.7095	3.6292	2.4277	.164270487428151
Switzerland	CHE	75600041	75603422	0	-.4522	-.8502	-1.4259	.6333	-.1974	1.0196	1.2607	-1.6922
Switzerland	CHE	75600041	75601546	0	-1.2478	-.0495647353996463	-.0460532007281169	-.253519723285359	.000256801796292489	-.125758088060645	-.0537783843043089	.0189198692130301
Switzerland	CHE	75600041	75604535	0	-.6835	-1.8617	-.8958	.6333	-.118475993823496	1.0196	-.4402	-.6416
Switzerland	CHE	75600041	75602675	1	-.7257	.5113	.1386	-.3572	-.1074	-.1222	.176488469289831	.9097
Switzerland	CHE	75600041	75601607	1	-.1049	-.0246	-.0300710723876224	-.157767877708966	.1055	-.0680836231507429	-.113067702350335	.0192
Switzerland	CHE	75600041	75604154	1	1.2591	.5266	-1.3005	-.1627	-.2452	.0281	-2.1355	-.477
Switzerland	CHE	75600041	75603007	1	.6986	-.59	-1.2122	1.0281	.1386	-.801	-1.5848	-.8333
Switzerland	CHE	75600041	75604736	1	-.1746	.3266	.8348	-.2349	-.1734	-.1591	-1.054	.0729
Switzerland	CHE	75600041	75600837	1	1.3846	.1245	-.9285	.166	.1691	-.1027	-1.0571	-.8443
Switzerland	CHE	75600041	75603183	1	1.1691	-.0862	.0226	1.2013	.5957	-.457	-.1727	-.5305
Switzerland	CHE	75600041	75604626	1	-.7989	-1.5733	.0226	.11	-.6947	.8106	.5755	.1216
Switzerland	CHE	75600041	75603957	1	-1.4473	.715768959393021	1.9359	-.344031273997562	-.0844	-.0947844852043419	.658795076533997	1.14545098643819
Switzerland	CHE	75600041	75605878	1	-1.0552	.1828	.3416	-1.0129	-.3124	-.3716	-2.1355	-.7108
Switzerland	CHE	75600041	75602032	1	1.1586	-.4314	.0226	.2138	-.1325	.5734	-.6852	-.4607
Switzerland	CHE	75600041	75602323	1	-.167	-.0463909337032706	-.00204837379038969	-.209357567100667	.000588238740991107	-.0975391735647631	-.110928217135239	.100447684134536
Switzerland	CHE	75600041	75601613	0	-.1784	-1.3452	-.227	.1053	-.249	1.0062	.5755	.1216
Switzerland	CHE	75600041	75604848	0	.1389	-.0454926491557861	.010406360258695	-.196858303983627	.000682045700080031	-.0895523434904754	-.127103396505134	.123522590300791
Switzerland	CHE	75600041	75603872	0	-1.366	-.0499118332535616	-.0508657197362955	-.258349448360331	.000220554713702384	-.128844205467578	-.0475282823052194	.0100037073665071
Switzerland	CHE	75600041	75603907	0	-1.4738	-.847	-1.161	-.0162	.0498	.1431	-.3907	.1216
Switzerland	CHE	75600041	75601586	0	1.234	.631	.0226	-.337409897704244	.6295	-1.0529	-.0177571476193947	.4777
Switzerland	CHE	75600041	75601036	0	-.5984	2.6352	1.9359	.1053	.4862	.5117	2.4277	2.0955
Switzerland	CHE	75600041	75605848	0	-1.0689	1.1132	.6496	-.6628	-.2808	-.8849	1.2262	.601
Switzerland	CHE	75600041	75605329	0	-1.0876	1.4003	.422932167172406	-.0651317809140048	.395774608524493	.0228487282659039	.283022212400663	.1216
Switzerland	CHE	75600041	75604176	0	.7504	-.817	-.2737	.5974	-.2222	1.0196	.0154	-.3917
Switzerland	CHE	75600041	75605465	0	-1.9958	-.283590618751055	-.286003550309954	-1.0489	-.7478	.4859	-.310749341420524	-.248060820509703
Switzerland	CHE	75600041	75603882	0	-.4986	-.0473646870734762	-.0155494846458212	-.222906948106259	.000486550648039532	-.106197012246142	-.0933940900379628	.0754341539458134
Switzerland	CHE	75600041	75604722	0	-.1485	-.8802	-1.4131	-2.6893	-.1009	1.1383	.0447	-1.3027
Switzerland	CHE	75600042	75604632	0	-2.1966	-.2662	-1.1926	.1053	.5114	-.8849	-.6852	-1.1252
Switzerland	CHE	75600042	75604256	0	-1.1851	-1.4163	1.9359	.7113	4.8357	1.1819	2.4277	1.4234
Switzerland	CHE	75600042	75600523	0	.2792	-1.5736	.0392	-.7117	1.7718	-.0265	1.2107	1.4234
Switzerland	CHE	75600042	75601926	1	-.8542	-.7199	-.5907	.3821	.1192	.2511	-.7164	-.6353
Switzerland	CHE	75600042	75601624	1	-1.3132	-.1046	-.2973	-.2615	-.6829	.0121	.1701	2.0955
Switzerland	CHE	75600042	75606142	1	.2967	.0467	.6496	.567	.5677	-1.6678	-.6451	.4777
Switzerland	CHE	75600042	75604620	1	.2992	-.2662	-.5034	-.4025	1.0599	-.8849	.3482	-.5305
Switzerland	CHE	75600042	75602754	1	.6712	-.4203	-.227	.1168	-.3056	.0234	-.5974	-.6774
Switzerland	CHE	75600042	75603123	1	-2.1006	-.0862	-.227	-.5736	-.4965	-1.6678	-.176	.1216
Switzerland	CHE	75600042	75603408	1	-1.607	-.4343	.1479	-.8834	-.7216	-.6274	-1.2871	1.1232
Switzerland	CHE	75600042	75604863	1	-1.3421	-.7199	-.2827	-.0902635583223978	.0862	-.0167306040186819	1.0602	.0528478236014663
Switzerland	CHE	75600042	75604173	1	-.059	-.0862	.0226	-.359998988422781	-.2873	-.1753	-1.0602	-.6195
Switzerland	CHE	75600042	75602319	1	-.927	-.4488	-1.0611	.4716	-.7501	.0676	.1701	-.959
Switzerland	CHE	75600042	75601549	0	1.0649	-.2806	-.3802	.4604	-.2885	-.0341	-.9936	-.8443
Switzerland	CHE	75600042	75602211	0	-1.6994	-.5212	-.5836	-.2828	-.0822	-.0633	.0256	-.1563
Switzerland	CHE	75600042	75601527	0	.3778	-1.2537	-1.4131	-.5102	-.6982	.45	-.1953	-1.1866
Switzerland	CHE	75600042	75605521	0	.6432	-.8802	.8877	-.3677	.7214	-.568	-.6852	-.5752
Switzerland	CHE	75600042	75603840	0	-1.042	-.2806	1.4967	-.6242	0	-.219	.1648	.8567
Switzerland	CHE	75600042	75606498	0	.0137	-.0323	1.9359	-.2264	-.7688	-1.6678	-.5974	2.0955
Switzerland	CHE	75600042	75604702	0	-.2425	-.0994	-.227	-.1823	.3039	-.9049	.5755	.1216
Switzerland	CHE	75600042	75602391	0	-1.3674	1.7162	.8348	-.433	-.0196	-.5309	.5755	-.0625
Switzerland	CHE	75600042	75600138	0	-.1525	-.85	-.7902	-.4409	.2242	-.0447	-.1021	.2286
Switzerland	CHE	75600042	75605456	0	1.112	.792	1.9359	-1.0068	.6969	-.5531	.1383	2.0955
Switzerland	CHE	75600042	75603712	0	-1.6818	-.2662	.1386	-.2323	.5998	-.4795	-.5861	-.1563
Switzerland	CHE	75600043	75603286	1	-.6269	.9535	.0226	-1.0068	-.8458	-.8849	-.264611065012094	.0489376079262807
Switzerland	CHE	75600043	75606134	1	-.6909	-.113094340176013	-.0900738463355904	-.305498233964086	-.1771	-.162409833317955	-.161415475699843	-.00693166273602329
Switzerland	CHE	75600043	75603392	1	-.9459	-.1058	-.6643	-2.6893	.1648	-1.6678	-2.1355	.1216
Switzerland	CHE	75600043	75602795	1	-.9597	-.314546645287566	-.314751064547887	-.225	-.7211	-.198618347259223	-.351789123613533	-.249785025834046
Switzerland	CHE	75600043	75603745	1	1.7463	2.6352	1.9359	.1777	.4821	1.0272	2.4277	1.4234
Switzerland	CHE	75600043	75603835	1	.3073	.8261	-.6315	-.4231	.55	.1567	.7017	.4994
Switzerland	CHE	75600043	75606529	1	-1.093	.9906	1.2899	-1.3001	.2713	.0528	1.1176	-.2726
Switzerland	CHE	75600043	75605216	1	-.0682	2.6352	1.2867	-.083	.735	.0511	2.4277	1.515
Switzerland	CHE	75600043	75604485	1	.0789	2.6352	1.2899	.0253	.8973	-.4173	.5755	1.3857
Switzerland	CHE	75600043	75604815	1	.4601	.0789	1.2899	-1.0059	.1419	-.8849	.1922	.1216
Switzerland	CHE	75600043	75604607	1	-.2654	-.4203	-1.0611	.1023	.495	.4677	-1.5848	-.2503
Switzerland	CHE	75600043	75606461	1	.1807	-1.3674	-2.664	-.9624	-1.4957	.3718	-.8627	-1.1811
Switzerland	CHE	75600043	75601476	1	.4206	-.0446654286359221	.0218757900776789	-.185347867827791	.00076843151366404	-.082197358096795	-.141998944162862	.144772021706591
Switzerland	CHE	75600043	75606520	1	.7526	-.5925	-1.9313	-.3648	-.3592	.3771	-.3876	-.4423
Switzerland	CHE	75600043	75605155	1	1.1585	.841763416720803	1.9359	.0791462824815166	.647797391750929	.172746489441342	.703877767956802	1.40045212040299
Switzerland	CHE	75600043	75600939	0	-.336	.3487	-.4806	-1.0849	-.0492	-.8849	-.3912	.6559
Switzerland	CHE	75600043	75605664	0	-.7997	2.6352	1.1381	-2.6893	-.110305795748555	.5201	.5755	.1216
Switzerland	CHE	75600043	75602198	0	.3633	.4718	.0226	-.8245	-.1671	-.1845	.9628	.7627
Switzerland	CHE	75600043	75606308	0	-.4885	-.4203	.0226	-.1767	-.8103	-.421	.1693	-.2503
Switzerland	CHE	75600043	75604941	0	.6511	.0525	.7162	.319	.344	.3456	1.8077	.9444
Switzerland	CHE	75600043	75600607	0	.9406	.3803	1.9359	-1.1482	.1188	.1219	.8038	1.2147
Switzerland	CHE	75600043	75606382	0	1.1101	-.1167	1.9359	-1.4319	-.1896	-.231	-.8627	1.515
Switzerland	CHE	75600043	75601628	0	-.4173	-.047125947179032	-.0122393510132923	-.219584979844031	.000511482017029174	-.104074327430713	-.0976930180627173	.0815668439468482
Switzerland	CHE	75600043	75604496	0	-.8082	.8762	.0226	-.9566	.2129	.0167	1.6284	2.0955
Switzerland	CHE	75600043	75600086	1	-.6978	-.4203	-.3802	-1.3102	-.4287	-1.6678	.1701	-.100364774602903
Switzerland	CHE	75600043	75602475	1	-.8759	-.59	1.1657	.3973	.0618	-.5842	-.5828	.1216
Switzerland	CHE	75600043	75605774	1	-.3342	-1.034	-.9674	-.0513	-.2884	-.801	-1.2624	.1216
Switzerland	CHE	75600043	75605401	0	-1.483	2.6352	1.9359	.1053	.3363	-1.6678	2.4277	2.0955
Switzerland	CHE	75600043	75600095	0	.3105	1.3889	1.9359	.4852	.9518	-.3042	.1305	1.1232
Switzerland	CHE	75600043	75605963	1	1.0607	.451558427551149	.6631	1.3105	.907109674375196	1.054	1.0854	.4777
Switzerland	CHE	75600044	75602358	0	.1299	.6257	.4173	.4052	-.2165	.9223	-.5579	-.3368
Switzerland	CHE	75600044	75602590	0	-.2796	.32	.0226	-.1073	.7235	.4531	-.8012	-.1563
Switzerland	CHE	75600044	75601002	0	-.8268	.1852	.4173	-.2432	.016	1.0002	.3482	-.1563
Switzerland	CHE	75600045	75605424	0	1.8699	.7821	1.9359	-.2243	.7465	.001	-.6567	1.515
Switzerland	CHE	75600045	75605956	0	.0327	-.7099	.3785	-.3113	-.053	-.0287	-.7045	.6802
Switzerland	CHE	75600045	75604597	0	-.2531	1.7162	1.9359	-1.7857	1.0448	.3093	2.4277	1.2147
Switzerland	CHE	75600045	75601792	0	.6395	-.0862	.0226	-.0215	.2805	1.1126	1.0854	.1216
Switzerland	CHE	75600046	75601218	1	-.0788	.1815	-1.5553	-.2054	.1627	-.2104	-1.039	-.2274
Switzerland	CHE	75600046	75605083	1	.557	-.9334	-.4728	-.3336	-.3942	.0909	.075	.1216
Switzerland	CHE	75600046	75601231	1	1.2053	.0763	.0226	-1.0068	-.6085	-.3435	-.8012	.1216
Switzerland	CHE	75600046	75604755	1	.3735	-.8398	-2.664	-.6441	-.8459	-.8849	-2.1355	-2.5027
Switzerland	CHE	75600046	75602284	1	-.2082	-1.3763	-1.2891	-1.6895	-1.0325	-.8604	-.8433	-.6959
Switzerland	CHE	75600046	75603207	0	-.4105	-1.1816	.0226	-1.0314	-.8376	-.0499	-.3763	2.0955
Switzerland	CHE	75600046	75605796	0	.3018	-.0862	.0226	-.3377	-.5127	.7044	.5755	.1216
Switzerland	CHE	75600046	75605686	0	-.0362	-.8294	1.9359	-.2446	-.6709	-.4795	1.802	2.0955
Switzerland	CHE	75600046	75601669	0	-.2936	-1.2839	.7825	-2.6893	-.2636	-1.6678	-2.1355	.7334
Switzerland	CHE	75600046	75604043	0	.9786	-1.0688	-1.5179	-1.5123	-1.3782	-.0197	-1.2835	-.1563
Switzerland	CHE	75600046	75603640	0	-.7521	.1943	.8348	-1.2054	-.0865	-.8849	1.1129	1.515
Switzerland	CHE	75600047	75602562	1	.4075	.9304	.9192	-.638	-.6763	-.1899	-1.5848	.0388
Switzerland	CHE	75600047	75604370	1	-.2907	-.4314	-.6587	-.1628	-.1402	.1209	-.5798	.7435
Switzerland	CHE	75600047	75605125	1	.136881337435558	-.0454985770191016	.0103241703097739	-.196940787784011	.000681426659228129	-.0896050493253218	-.126996654991348	.123370316847846
Switzerland	CHE	75600047	75601377	1	-.3676	-2.9627	-1.1926	.7113	-.0408	1.0062	-.6852	.1216
Switzerland	CHE	75600047	75604773	1	.3414	-.1167	-.8554	-.1938	-.6551	.3801	-.7325	.5553
Switzerland	CHE	75600047	75600199	1	.8045	.5228	-.4806	.1357	-.079	.9119	-1.4541	-.3856
Switzerland	CHE	75600047	75604364	1	.6723	-.1957	-.9285	-2.6893	-.7907	-.424	-.9936	.0388
Switzerland	CHE	75600047	75605825	1	1.1622	-1.0325	.0226	-.0976	-.803	.4298	-.6232	-.7108
Switzerland	CHE	75600047	75601137	1	1.5589	-1.1551	-.8279	1.3239	.7898	.6153	-.3763	-.9943
Switzerland	CHE	75600047	75601568	1	.7408	-1.1046	.0226	.4833	.854	.1526	2.4277	2.0955
Switzerland	CHE	75600047	75602797	1	.7907	-.2662	-.4728	.5866	-.0252	.9112	1.6338	-.6959
Switzerland	CHE	75600047	75600920	1	.428	.3875	.8038	.4658	.1495	1.0107	-.1722	1.1013
Switzerland	CHE	75600047	75601305	1	-.9476	-.4314	.0226	-.1342	-.4702	-.6351	.3482	.1216
Switzerland	CHE	75600047	75602488	0	-.4009	-.0862	.0226	-.1153	.2553	.2272	-.00690732969312742	.141065299075861
Switzerland	CHE	75600047	75600425	0	.385	.468	1.9359	.288726574828741	.4313	1.2606	-.0823	2.0955
Switzerland	CHE	75600047	75602707	0	-.3742	-1.1085	-.227	-.7732	-.586	.1569	-.4358	.4777
Switzerland	CHE	75600047	75605136	0	.9338	.8489	.5833	-.9177	.1365	.0485	-.6232	2.0955
Switzerland	CHE	75600047	75600059	0	1.8003	-1.2858	-1.2182	-.6447	-1.6129	.3259	-2.1355	.1216
Switzerland	CHE	75600047	75605994	0	-.3251	.2656	1.9359	1.3595	4.8357	1.5531	.3473	.6663
Switzerland	CHE	75600047	75600806	0	-1.5104	.8489	.7162	-.2835	.393	.0362	1.4752	1.0177
Switzerland	CHE	75600047	75601502	0	-1.0636	.7825	-.4806	.6476	-.0025	.8875	-.309	-.6698
Switzerland	CHE	75600047	75600938	0	.0302	.5746	1.4967	.1757	.4334	1.2254	1.3656	2.0955
Switzerland	CHE	75600047	75602257	0	-.2154	.5068	.4173	-.548	-.6173	.0451	-1.5596	.3236
Switzerland	CHE	75600047	75604882	0	-.9663	.2516	-.6928	.3014	-.1215	.7008	-.76	-1.236
Switzerland	CHE	75600047	75602349	0	1.1858	-.2924	.4173	.8482	.6058	1.7001	.8038	1.0904
Switzerland	CHE	75600047	75602425	0	-1.7573	-.3401	-.2934	.4812	.708	1.8117	-.5202	1.515
Switzerland	CHE	75600047	75601153	0	-1.1137	-.2662	-.5034	.2432	-.3261	.9757	-.6852	-.4377
Switzerland	CHE	75600047	75602500	0	-.7208	.1519	.4907	.5904	.7791	1.0932	-.8913	.9339
Switzerland	CHE	75600048	75606295	1	.5319	-.1046	-.8034	.3712	-.6002	1.1272	-1.0426	-.3036
Switzerland	CHE	75600048	75603103	1	-.4992	-.891	-1.0611	-.5026	-.4483	-.2348	-.2852	-.5251
Switzerland	CHE	75600048	75606269	1	1.424	-.2479	.0226	.3021	-.0026	.6787	-.2821	-.1563
Switzerland	CHE	75600048	75601277	1	1.0487	-1.1408	-1.0611	-.3445	-.1579	.3475	-.8738	-1.6557
Switzerland	CHE	75600048	75600495	1	-.2936	.6492	-.1587	-1.3102	.6519	-1.6678	-1.2835	-.4784
Switzerland	CHE	75600048	75606198	1	-.6022	-.5197	-1.1412	-1.668	-.483	-.5569	-.6852	-.6544
Switzerland	CHE	75600048	75603582	1	1.121	.5859	1.1381	.0545	.6714	-.2131	-.2224	2.0955
Switzerland	CHE	75600048	75605241	1	.4882	-.6501	-1.7997	-.7361	-.7775	-.526	-2.1355	-1.4694
Switzerland	CHE	75600048	75603231	1	.9312	-.59	.4173	-.3336	-1.2288	-.2159	-.9906	-1.0788
Switzerland	CHE	75600048	75605228	1	.8245	-.4203	-1.2374	-1.0129	-.3416	-.1589	-.2852	-.7496
Switzerland	CHE	75600048	75600615	1	1.5753	-.8956	-1.4928	-.4014	-.2794	.0252	-2.1355	-1.1242
Switzerland	CHE	75600048	75604708	1	-.495	-.269	.0226	.3053	.9212	.8146	-.0553	.1216
Switzerland	CHE	75600048	75605253	1	.7678	-.5743	-1.0611	-.9331	-1.3631	-.5037	-.674	-.2201
Switzerland	CHE	75600048	75603227	1	.9518	.3326	.4173	-.0357	-.2881	.5532	-.2821	-.1563
Switzerland	CHE	75600048	75605154	1	1.5652	-.8948	-.3802	.473	-.1064	.2575	-.6852	-.1563
Switzerland	CHE	75600048	75603021	1	.2982	-.2662	.0226	-1.0129	-.0903	-.2144	.0256	-.1563
Switzerland	CHE	75600048	75604362	1	1.5765	.7855	.6592	-1.1077	.3312	-.1845	-1.5848	-1.8806
Switzerland	CHE	75600048	75600746	1	-.0495	-.891	-.7638	-.2866	-.3933	.2343	-1.305	-.5752
Switzerland	CHE	75600048	75600905	1	-.1625	-.6593	-1.3325	.0892	.4127	.2525	-.6852	-.4607
Switzerland	CHE	75600048	75606521	0	-.0348	-.269	-1.6877	.009	-.133	-.4795	-.8661	-1.3017
Switzerland	CHE	75600048	75600619	0	1.4021	-.8802	-.5907	-.2136	-.3211	-.5032	-.703	.4994
Switzerland	CHE	75600048	75603048	0	1.2861	-.9924	-.5836	-.4213	-.5581	-.7793	.3473	-.7496
Switzerland	CHE	75600048	75601726	0	1.7787	.3178	-.6315	.111	.016	-1.6678	-.1566	-.5475
Switzerland	CHE	75600048	75600914	0	.1044	-1.0619	-.4728	.1532	-.8646	-.3355	-.3876	-.222
Switzerland	CHE	75600048	75602491	0	-.135	-.7861	-.290981939924389	-.2395	.1996	-.6274	-.279544383713261	-.0919487481026508
Switzerland	CHE	75600048	75604967	0	-.5306	-.4314	.0226	.4834	.3345	-.421	-.2821	.1216
Switzerland	CHE	75600048	75601442	0	1.4537	-.0862	.0226	-.4807	.0478	-.9292	.5755	.1216
Switzerland	CHE	75600048	75601655	0	.7761	-.3386	.0226	.204	.4699	.5718	.5755	.1216
Switzerland	CHE	75600048	75600738	0	-.5164	-.1058	.0226	-.75	-.4352	-.0122	-.1722	1.0448
Switzerland	CHE	75600048	75603077	0	1.8179	.4631	1.4967	-.3245	.2318	-.0816	.1922	2.0955
Switzerland	CHE	75600048	75601777	0	1.2679	.7308	.4683	.1403	.4669	-.1117	-.4775	-.1563
Switzerland	CHE	75600048	75602965	0	1.3795	-.192	1.2867	-.536	.5136	.0504	-1.2695	1.2147
Switzerland	CHE	75600048	75606373	0	.245	-.0451810833156811	.0147262271518231	-.192522992389256	.000714582209917674	-.086782148423846	-.13271368264814	.131526014767086
Switzerland	CHE	75600048	75604762	0	1.2522	-.8977	.8877	-2.6893	.0663	-1.0529	-1.7719	1.1508
Switzerland	CHE	75600049	75602237	1	-.6966	.64	-.335	-.3531	-.0928	-.1971	-1.1693	.3216
Switzerland	CHE	75600049	75600877	1	1.6928	-.5259	-.652	.3243	-.2403	-.0625	-.5828	-.409
Switzerland	CHE	75600049	75606011	1	.136881337435558	-.0454985770191016	.0103241703097739	-.196940787784011	.000681426659228129	-.0896050493253218	-.126996654991348	.123370316847846
Switzerland	CHE	75600049	75606077	1	-.0068	.101926862999578	.456156018014987	.6247	-.1351	.5159	-.7897	1.2147
Switzerland	CHE	75600049	75604177	1	-.713	-.9752	.3591	-1.3102	-.9066	-.4694	-2.1355	-.6091
Switzerland	CHE	75600049	75604432	1	.4621	-.847	-.5034	-.1893	-.884	-.5309	-.4948	-.7108
Switzerland	CHE	75600050	75603979	1	.7452	.9275	-1.2374	-.6447	-.4818	-.2793	-2.1355	-1.5298
Switzerland	CHE	75600050	75602480	1	-.5079	-.2662	-.691	-.6447	-.0237	-.0294	-.6852	-.2503
Switzerland	CHE	75600050	75601822	0	.7705	.9349	1.9359	-.5879	.3478	.513	1.802	1.1232
Switzerland	CHE	75600050	75605175	0	-.4157	-.498940522327182	-1.2891	-.315613529005089	-.1345	-.4223	.0037	-.2503
Switzerland	CHE	75600050	75606475	0	1.2277	-2.0412	-1.1926	.8826	1.0883	1.597	-.5832	.4777
Switzerland	CHE	75600050	75603478	0	-.0534	-.983	-.6843	.4729	1.0846	.8941	1.3918	-.5265
Switzerland	CHE	75600050	75601724	0	1.023	-.0862	.0226	.4775	4.8357	1.5721	.5755	.1216
Switzerland	CHE	75600050	75603612	0	.224684200090904	2.6352	1.9359	1.51827642318276	.8779	3.6292	2.4277	2.0955
Switzerland	CHE	75600050	75603264	0	-.8899	.3902	-.3048	-.5782	-.8253	.1841	-.1722	-.2176
Switzerland	CHE	75600050	75600996	0	-.0932	-.4516	.9192	-.2414	-.8263	-.0086	-2.1355	.4158
Switzerland	CHE	75600050	75604753	0	.0571	.3289	1.9359	.166	-.2544	.1978	2.4277	-.222
Switzerland	CHE	75600050	75603391	0	.3431	-1.322	1.2867	-.4067	-1.227	.4641	-.3268	.8277
Switzerland	CHE	75600050	75603327	0	1.1147	-1.0705	-.7302	.3615	.0898	.8933	-2.1355	-1.1252
Switzerland	CHE	75600050	75602497	0	.8056	.1141	1.1355	-.5956	.0311	.356	-.532	.4385
Switzerland	CHE	75600050	75600191	0	1.52	.4457	.9192	-1.0068	.2002	-.5956	.8992	1.1508
Switzerland	CHE	75600050	75601942	0	.5423	.5719	1.1381	.2513	-.1085	-.5309	2.4277	1.1508
Switzerland	CHE	75600050	75603236	0	.0819	.2621	.5462	-.0334	-.0931	.3748	.1648	1.1508
Switzerland	CHE	75600050	75604080	0	1.2282	.3787	-.5836	.0332013149554496	.1915	.4276	-.6007	.9097
Switzerland	CHE	75600050	75601531	0	.8036	.7763	-.335	-.7025	-.4136	-.475	.8038	.2909
Switzerland	CHE	75600050	75601622	0	-.3555	.5606	.893005950352081	.106462709931133	.5252	.4496	.610697421302156	1.4234
Switzerland	CHE	75600050	75602088	0	.9295	.5606	.1386	-.7025	-.0228	.2704	-.6601	.1216
Switzerland	CHE	75600050	75601259	0	.1364	-.7327	-.0587	1.2836	.0118	1.5721	-.6852	.1216
Switzerland	CHE	75600050	75606604	0	.3669	-.0862	.0226	.0709	.1061	.0318	-.3763	.4777
Switzerland	CHE	75600050	75600535	0	.0593	.5338	1.0108	-.7486	-.3411	-.2765	-.0246	.4385
Switzerland	CHE	75600050	75601744	0	.4275	-.04464516657846	.0221567239284101	-.185065929561993	.000770547460109658	-.0820172040349689	-.14236379783286	.145292508311845
Switzerland	CHE	75600050	75605839	0	-.5328	.1852	.4173	.1712	.8217	.5248	.1922	1.0448
Switzerland	CHE	75600050	75603313	0	-.2464	-.7737	-.0094	-.2544	-1.1761	-.1073	.5755	-.3297
Switzerland	CHE	75600051	75606192	1	-.4257	.963	-.5472	.0591	-.8557	-1.6678	-.2852	-1.4344
Switzerland	CHE	75600051	75603351	0	.5207	-2.9627	1.9359	3.6039	4.8357	3.6292	1.77737241730133	1.6623168702801
Switzerland	CHE	75600051	75600390	0	-2.0538	-.0862	.0226	1.2836	.8779	.4394	.5755	.1216
Switzerland	CHE	75600051	75606032	0	-.9077	.9526	1.4967	-.0933	.1894	-.1792	1.0689	.9339
Switzerland	CHE	75600051	75606416	1	-1.315	-1.7749	-.7002	.5685	-.5048	.6591	.3142	-.3362
Switzerland	CHE	75600051	75602730	1	-.6718	.5068	-.732	-1.3089	.2763	-.0444	-.5974	.3236
Switzerland	CHE	75600051	75605568	1	-.7866	.5155	.3619	.751	.1875	1.7004	2.0386	-.6544
Switzerland	CHE	75600051	75601585	1	.0302	-.0251	-.5034	.7113	-.0408	1.2486	-.9563	-.2503
Switzerland	CHE	75600051	75600949	1	.6085	.0789	-.227	.0262	-.5287	-1.6678	-.6852	-.6353
Switzerland	CHE	75600051	75601139	1	-.9105	-.7716	-.3802	.7891	-.4036	1.3058	1.2262	.4777
Switzerland	CHE	75600051	75602791	1	.2082	-1.0197	.2536	.7419	-.1459	1.2554	2.4277	.1216
Switzerland	CHE	75600051	75601950	1	-.112	-.0862	.0226	.6697	-.0408	.2869	-2.1355	.1216
Switzerland	CHE	75600051	75605048	1	-1.8808	-.0862	.0226	.7113	1.0899	1.5721	.5755	.1216
Switzerland	CHE	75600051	75606317	1	.328	2.6352	-.2603	.6532	-.5091	3.6292	.9203	-1.5378
Switzerland	CHE	75600051	75604182	1	-.6091	-1.4093	.606	.7887	.1402	-1.6678	-1.166	-.9136
Switzerland	CHE	75600051	75605616	1	-1.3088	-.9245	-1.4747	.4646	-.2216	.1173	-.2907	-1.4344
Switzerland	CHE	75600051	75602344	1	-.0244	.9349	-.8219	.538	.1023	.3293	-.2004	-.7507
Switzerland	CHE	75600051	75605022	1	-1.0063	-1.5214	-.9418	3.6039	1.1179	-.1961	2.4277	2.0955
Switzerland	CHE	75600051	75600399	1	-.0702	-.4203	-.7775	-1.5213	.5415	.1865	.9628	2.0955
Switzerland	CHE	75600051	75601355	0	.3284	-.5874	.8571	1.447	1.4002	1.4449	1.5037	.4725
Switzerland	CHE	75600051	75601084	0	-1.4286	-.7221	-.8219	.7211	-.0162	1.0281	-.0857	-.8198
Switzerland	CHE	75600051	75601221	0	-.5366	-.0474762752160209	-.0170966565773845	-.224459651599059	.000474897609643388	-.107189165050401	-.091384750985802	.07256770597485
Switzerland	CHE	75600051	75606252	0	.2389	-2.9627	1.9633	-2.6893	2.0116	3.1018	2.0386	2.0955
Switzerland	CHE	75600051	75602083	0	1.8427	-.4259	1.1381	-.737	-.3412	-.9484	-.3943	1.515
Switzerland	CHE	75600051	75601846	0	.3117	-.0039	-.227	-.4528	-.4676	-.0808	-.1026	-.4095
Switzerland	CHE	75600051	75605145	0	.8999	-.137820708185445	-.0553923252823354	-.274211739139616	-.2567	-.143969380219114	-.280806391382684	.0824532532230949
Switzerland	CHE	75600051	75602185	0	-.4133	.330159729671239	.365016362220763	1.0395	.9413	1.3728	.479461086440907	.447946462407151
Switzerland	CHE	75600051	75600034	0	.4413	-.817	-.3612	.4392	4.8357	.789	-.3702	-1.4475
Switzerland	CHE	75600051	75600462	0	-.7686	-.8379	.6755	-.2181	.2666	.3266	.5755	.1216
Switzerland	CHE	75600051	75601332	0	.3204	-.0862	.0226	1.2836	.8779	1.5721	.5755	.1216
Switzerland	CHE	75600051	75600856	0	-.5712	.9166	.8038	-1.3089	.6276	-.8849	.9863	.8806
Switzerland	CHE	75600051	75601449	0	-.2165	-.0465362919415854	-.00406376880650505	-.21138016770313	.000573059125185609	-.0988315831387325	-.108310788633083	.0967137584881494
Switzerland	CHE	75600051	75604916	0	-1.5677	-.8802	-1.1926	.0222756165856684	-.122364150664754	.337	.5755	-1.0526
Switzerland	CHE	75600052	75601400	1	-1.677	-.8189	-.6587	.0276	-.1099	-.9484	-.2479	-1.8063
Switzerland	CHE	75600052	75605806	0	1.1123	.111045291594117	.230973619155393	-.0463	.2531	1.5311	.0544431121241151	.374187970437022
Switzerland	CHE	75600052	75600600	0	.5334	-.0443341880443684	.0264684478113721	-.180738790091268	.000803022638166276	-.0792522308252041	-.147963508507171	.153280846209872
Switzerland	CHE	75600052	75603464	1	-1.4673	.2032	-1.4945	-.3232	-.3767	.2263	-1.0084	-.2274
Switzerland	CHE	75600052	75604635	1	-.5096	-.9924	-.496899187669891	.09	-.3618	.3432	-.379306432002585	-.323400391585166
Switzerland	CHE	75600052	75601694	1	.2454	1.3697	.1386	.3948	1.2556	.5715	.1922	.1216
Switzerland	CHE	75600052	75602830	1	-1.2125	-.0494610758882825	-.0446159594337962	-.252077343461784	.000267626855644666	-.124836430324056	-.0556449545290793	.0215826485123723
Switzerland	CHE	75600052	75600012	1	.725	-.4488	.0226	-.4989	-.0423	.4507	.0256	-.4607
Switzerland	CHE	75600052	75601819	1	1.2317	-.0862	.0226	.2971	-.7241	.414	-.6852	-.943
Switzerland	CHE	75600052	75604188	1	-1.2062	-.0494425757488606	-.0443594546135634	-.251819921566925	.000269558806747184	-.124671941832824	-.0559780817929901	.0220578754128215
Switzerland	CHE	75600052	75601182	1	-.4905	1.0919	1.1381	.7692	.5555	.3646	1.0903	1.3857
Switzerland	CHE	75600052	75605322	1	-.7588	-.7221	-1.0611	-.1683	-.3484	.3061	-.5974	-.1563
Switzerland	CHE	75600052	75603184	1	-.1265	-1.7372	-1.0288	-.5782	.1782	-.0722	1.6284	-1.2535
Switzerland	CHE	75600052	75602696	1	.0659	-.0457070158506745	.00743416154806023	-.199841129114532	.000659659600003236	-.0914583212460262	-.123243350431246	.118015992882888
Switzerland	CHE	75600052	75605880	1	-.6613	-.5826	-.7263	.7756	.4638	1.2464	-.0954721777518139	-.30326151829312
Switzerland	CHE	75600052	75601313	1	-.6937	.649	.0226	.7399	-.2941	1.2855	.5755	.1216
Switzerland	CHE	75600052	75606069	0	1.036	-.6447	-.4246	.7866	.2198	.9663	.0221	-.5711
Switzerland	CHE	75600052	75602055	0	1.9296	-.040234204764872	.0833148017810749	-.123689194916336	.00123117980155287	-.0427984480539701	-.221790855471036	.258600179290373
Switzerland	CHE	75600052	75604603	0	-2.1212	-2.9627	-2.664	-2.6893	-3.7095	-1.6678	-2.1355	-2.5027
Switzerland	CHE	75600052	75604170	0	1.2285	.3039	-.5544	-1.4389	-.0297	-.6614	-.0766	-.3406
Switzerland	CHE	75600052	75600761	0	.8241	-2.9627	-2.664	-2.6893	-3.7095	-1.6678	-2.1355	-2.5027
Switzerland	CHE	75600052	75605301	0	-.3134	-.7221	.0226	.7113	-.0408	1.0062	-.6852	.6314
Switzerland	CHE	75600052	75602014	0	-1.273	2.6352	1.9359	3.6039	4.8357	3.6292	2.4277	2.0955
Switzerland	CHE	75600052	75604101	0	1.474	.0518299206141373	.0755198062543947	3.229	.2834	1.32234251154998	.281611685501706	.183312798476018
Switzerland	CHE	75600052	75602261	0	1.342	1.1871	.94734574871393	-1.1887	1.4466	-.277526628395777	.44142656909528	1.05975145702192
Switzerland	CHE	75600052	75604018	0	.8357	-1.5407	-1.6665	.6131	-.4679	-1.6678	-1.1908	-1.4344
Switzerland	CHE	75600052	75606167	0	-1.7452	.4571	.0226	-.066	.1117	.2089	.0256	.4777
Switzerland	CHE	75600052	75605751	0	-.3899	-.463346294278206	-.437198196893524	-.695895869413754	-1.1336	-.430394718355804	-.598650114605328	-.349884668354531
Switzerland	CHE	75600052	75604817	0	.6449	.7156	1.9359	.7113	2.1128	1.0062	2.4277	2.0955
Switzerland	CHE	75600053	75601958	1	.4006	1.3403	1.1381	-.268	.3778	.0064	-.0987	-.5005
Switzerland	CHE	75600053	75600554	1	-.176	-.1167	1.036	-.5066	-.3495	-.0033	-.1021	1.515
Switzerland	CHE	75600053	75606106	0	-.3253	.3178	-.691	-.7397	-.1517	-.0661	.2724	.3516
Switzerland	CHE	75600053	75605101	0	-.3118	.0502	.6407	.3353	.1158	.2545	.8038	.1554
Switzerland	CHE	75600053	75601759	1	-.0591	.3875	-.227	.5834	-.3183	.6248	.0221	-.2726
Switzerland	CHE	75600053	75604883	1	-.2081	1.3697	.8801	.2809	.6088	.4491	2.4277	2.0955
Switzerland	CHE	75600053	75601866	0	-.0677	-.1167	-.4728	-.7397	-.3682	-.9484	-1.3153	-.8771
Switzerland	CHE	75600053	75603611	0	-.9589	.9484	-.1119	-.1436	-.4677	-.1845	.3415	-.1563
Switzerland	CHE	75600053	75605533	0	-.1528	-.4488	-.5836	-.2757	-.3038	-.8768	-.1021	-.8947
Switzerland	CHE	75600053	75600972	0	-.5116	-.1106	-.711	-.2942	-1.3599	-.8849	-.5172	-.0295
Switzerland	CHE	75600053	75605100	0	.3839	.3729	1.9359	-.2068	-.073	.4937	1.1176	2.0955
Switzerland	CHE	75600053	75600992	0	-.2168	-.2806	-.1627	-.3399	.2142	.4855	.0221	.8375
Switzerland	CHE	75600053	75602352	0	.181	-1.2102	-1.1926	.122	-.0882	.1491	-.6852	-1.2874
Switzerland	CHE	75600053	75600880	0	-.0888	.3289	.0226	.7113	.5512	2.3707	1.6284	2.0955
Switzerland	CHE	75600053	75606442	0	-.433	-.2662	-.7902	-.101	-.1868	.1439	-1.1698	.5807
Switzerland	CHE	75600053	75604351	0	.1947	-.59	.7162	.5369	.3002	.0668	.5755	.9339
Switzerland	CHE	75600053	75603190	0	.7162	.6464	1.9359	.3569	.28	.7102	-.4801	1.4234
Switzerland	CHE	75600053	75605120	0	1.1242	-.682	.5143	-.6551	-.2726	.2967	-.9057	1.515
Switzerland	CHE	75600053	75605385	0	.230714105873849	.7665	1.9359	-.1272	-.049	.3303	-.1026	.7334
Switzerland	CHE	75600053	75603926	0	1.3724	-.1259	1.9359	.1848	.1824	.9412	2.0386	2.0955
Switzerland	CHE	75600053	75603075	0	-.702	.0502	1.4967	.1554	-.2007	.8314	2.4277	2.0955
Switzerland	CHE	75600053	75603935	0	.3363	-1.0744	-.7902	.0407	-.3383	-.0064	-.6004	-.1563
Switzerland	CHE	75600054	75600934	1	.9265	-.7353	-1.9313	-.968	-.9832	-1.6678	-1.2624	-1.0296
Switzerland	CHE	75600054	75600395	1	.9628	-.5743	-.3802	-.3258	-.881	-1.6678	-.6852	-.9061
Switzerland	CHE	75600054	75601121	1	1.4389	-.5169	-.732	-.4039	-.3418	-.801	-1.7719	-.6774
Switzerland	CHE	75600054	75604384	0	-.999	-1.3452	-1.1926	.7113	4.8357	1.0062	1.5037	2.0955
Switzerland	CHE	75600054	75605722	1	.5496	-1.6895	-1.5117	-2.6893	-2.135	-.9292	-1.27	-1.0913
Switzerland	CHE	75600055	75604338	1	.1422	-.0862	.0226	-.3734	-.4934	-.0127	-.5832	-.2503
Switzerland	CHE	75600055	75602397	1	.9316	-.4203	.9726	.0954	.3396	-.0064	.5755	1.1508
Switzerland	CHE	75600055	75604354	1	-.2267	-.2626	1.9359	.5477	.3255	.1941	-1.2624	1.4234
Switzerland	CHE	75600055	75601560	0	1.1981	2.6352	.8348	-.881	-.2461	-.0745	.1058	1.515
Switzerland	CHE	75600055	75604921	0	1.3207	-.0862	-.4806	.835	.6541	.5825	1.2115	-.5768
Switzerland	CHE	75600055	75601499	1	.9595	-.0430829325828347	.0438171309702966	-.163328080662792	.000933689997655627	-.0681270647753381	-.170494544563111	.185422779905332
Switzerland	CHE	75600055	75601729	1	1.8444	-.2662	.0226	-.3249	-.2384	-.2156	-.2821	.1216
Switzerland	CHE	75600055	75601184	1	.5001	-.7702	-.335	-.7919	-.6799	-.801	-1.2871	-.1563
Switzerland	CHE	75600055	75601906	1	1.4579	-.983	-.5907	-.7349	-.0938	-.6274	-2.1355	-.1563
Switzerland	CHE	75600055	75602346	1	1.4202	-.8887	.4173	-.2919	-.9209	-1.6678	-1.054	1.0641
Switzerland	CHE	75600055	75601896	1	1.7222	-.269	.4173	-.1755	-.2648	-.8849	.1693	.1216
Switzerland	CHE	75600055	75604192	1	1.7721	-.2662	.0234405416755322	3.6039	.6408	1.50420155966055	.332623922199865	.191719412342615
Switzerland	CHE	75600055	75604099	1	1.1943	.5923	-.1587	-.5073	-.0003	-.2229	-.3387	.5362
Switzerland	CHE	75600055	75602875	1	.1634	.468	1.9359	-1.5123	-.6713	-.8768	-.9936	-.1314
Switzerland	CHE	75600055	75602223	1	1.3987	-.1827	-1.486	-.2237	-.1993	-1.6678	-1.036	-1.0169
Switzerland	CHE	75600055	75605705	1	1.4168	1.1493	-.1587	-2.0365	-.6443	-1.6678	-.6852	.4104
Switzerland	CHE	75600055	75601465	1	1.0734	-.6019	-.5836	.0353	-.1708	-1.6678	.0256	.1216
Switzerland	CHE	75600055	75603116	1	.9883	-.6978	-.7902	-.3773	-.4575	-.8849	-.0987	-.6959
Switzerland	CHE	75600055	75600714	0	.5443	.8006	1.9359	-.6338	.4538	-.5569	.7741	.6361
Switzerland	CHE	75600055	75602680	0	.56	.5859	-.227	.1842	.503	.1848	-.309	-.0274
Switzerland	CHE	75600055	75603331	0	1.5712	.394	1.9359	-.3645	.7988	-.3239	-.3272	2.0955
Switzerland	CHE	75600055	75604675	0	.6189	.9637	-.6387	.6149	.2448	-.1062	.542	.1216
Switzerland	CHE	75600055	75602398	0	.7813	-.0862	.0226	-.4355	-.0987	.2289	.1648	.1216
Switzerland	CHE	75600055	75603804	0	.5522	-.0442789812791095	.0272338907669876	-.179970610468515	.000808787825583314	-.0787613762799389	-.148957602564556	.154698983627085
Switzerland	CHE	75600055	75602374	0	1.3929	-.7737	.0226	-1.5123	-1.0488	-.4795	-.3912	.0453
Switzerland	CHE	75600055	75600042	0	1.901	-.0862	.0226	.379629801163262	.6752	.6938	-.0051268423889252	.321730265980328
Switzerland	CHE	75600055	75601474	0	1.4696	.5266	.586	-.8508	.5524	-.0258	-.0823	1.1508
Switzerland	CHE	75600055	75602247	0	.94	.1705	1.1657	-.377	-.116	-.8849	-.0823	2.0955
Switzerland	CHE	75600055	75606431	0	1.507	.5289	1.9359	-.4764	.8574	.6174	1.8077	2.0955
Switzerland	CHE	75600055	75604718	0	1.31	-.00506900784154536	.092192700735783	.1053	.0903	.175	-.116324138529415	.24256309495335
Switzerland	CHE	75600055	75603951	0	1.064	.7156	.586	-.5199	.3249	-.3242	.8038	1.0448
Switzerland	CHE	75600055	75605255	0	.7861	-.110208087177549	-.0314227838157201	-.246811168047689	-.1806	-.124986292168394	-.24125633058239	.102971630796631
Switzerland	CHE	75600055	75603813	0	.1383	.8828	1.0433	-.1536	.0101	.2546	-1.0084	.7627
Switzerland	CHE	75600056	75603466	1	-.957	-.0487107924561729	-.0342132639465744	-.241637455503615	.000345978205913447	-.118165508179628	-.0691551157876865	.040855739475034
Switzerland	CHE	75600056	75600106	1	-1.8397	.0225433715033692	.00162980515801242	-.0469	.2025	-.0248443667199098	.0825647119012613	.0449859763238291
Switzerland	CHE	75600056	75604520	1	-1.7807	1.1493	1.2899	-.236777163807345	.466861537935534	-.0440237721587278	-.1972	1.4136
Switzerland	CHE	75600056	75606458	0	.136881337435558	-.0454985770191016	.0103241703097739	-.196940787784011	.000681426659228129	-.0896050493253218	-.126996654991348	.123370316847846
Switzerland	CHE	75600056	75603194	0	.7786	.468	1.0433	.8016	.1422	-.4753	1.1171	.1216
Switzerland	CHE	75600056	75603984	0	.32	.360380199597402	.432637223387276	.275402926384996	1.105	.233602108611926	.349678443817402	.559288806059651
Switzerland	CHE	75600056	75603699	0	1.265	2.6352	1.9359	2.8611	2.3772	-1.6678	2.4277	2.0955
Switzerland	CHE	75600056	75601510	1	-.7653	2.6352	1.9359	3.6039	2.0116	3.6292	-2.1355	-2.5027
Switzerland	CHE	75600056	75603820	1	-1.3824	.8072	-1.2089	-.0085	-.2781	.2978	2.4277	-.3902
Switzerland	CHE	75600056	75602107	1	-1.0925	.6636	.8116	.1771	.2087	-.801	.9628	1.4234
Switzerland	CHE	75600056	75601666	1	-1.6894	-.369521469798831	-.395162232217136	-.1673	-.9186	.2937	-.34151375173837	-.361367012297327
Switzerland	CHE	75600056	75602845	1	.4564	-.4203	.0226	-.4742	-.0274	.2639	.0447	.1216
Switzerland	CHE	75600056	75601903	1	-.4325	-.2548	-.3802	-.43	-.5695	.1167	.0256	-.1563
Switzerland	CHE	75600056	75601529	1	-1.2757	-.0637013768059782	-.056824678349935	-.4535	-.0396	-.210503583260735	-.0897242918063676	.00991458685864129
Switzerland	CHE	75600056	75600799	1	-.175	.3376	.4173	.2309	.4236	.4	-.3583	1.3857
Switzerland	CHE	75600056	75605375	1	-1.181	-1.168	-.469317243634608	.322253447336997	.1689	1.1898	-.2004	-.275103829360317
Switzerland	CHE	75600056	75601285	1	-2.1125	2.6352	1.9359	.9012	.709565218273703	2.1354	-2.1355	-.945
Switzerland	CHE	75600056	75603444	1	.0829	-.7811	-.4728	-.1692	-.6492	.3187	-.5974	-.7887
Switzerland	CHE	75600056	75602561	0	.316	-.089	-.5836	-.5318	-.007	.2595	-.3241	.1216
Switzerland	CHE	75600056	75606314	0	-1.0218	.982711792030304	-.6378	1.53800728487526	4.8357	.3885	2.3404	2.0955
Switzerland	CHE	75600056	75605952	0	-1.3045	.4718	.5021	.0867	.5259	.2783	.3415	-.1314
Switzerland	CHE	75600056	75603383	0	-.3039	1.63086217499196	1.70003591302826	.678571297281553	4.8357	-1.6678	1.70108492273328	1.85700099864226
Switzerland	CHE	75600056	75602433	0	.1834	-.0862	.0226	1.2836	.8779	1.5721	.5755	.1216
Switzerland	CHE	75600056	75601675	0	-.2467	.116321693710541	.179798386542431	-.0603239488553424	.210107659962824	.0138090038926305	.5755	.1959
Switzerland	CHE	75600056	75600727	0	.7439	-.7737	-.7638	-1.0648	-1.0717	-.421	.0221	-.7096
Switzerland	CHE	75600056	75604410	0	.136881337435558	-.0454985770191016	.0103241703097739	-.196940787784011	.000681426659228129	-.0896050493253218	-.126996654991348	.123370316847846
Switzerland	CHE	75600056	75605571	0	-1.3667	-2.9627	1.9359	-.7949	-.3264	-.345922487301864	.5755	.1216
Switzerland	CHE	75600056	75606318	0	-.2063	.8006	1.4967	-1.0068	.2823	-.0671	2.4277	2.0955
Switzerland	CHE	75600056	75603719	1	-1.8897	2.6352	1.036	1.546	1.3446	1.3667	-.1222	1.2841
Switzerland	CHE	75600057	75604914	0	-.9054	-.2662	-.4246	-.4563	-.2114	-.4932	-.309	-.9122
Switzerland	CHE	75600057	75602550	1	1.4093	-.948	-1.1657	-.0121	-.4067	-.1285	-1.5848	1.3566
Switzerland	CHE	75600057	75606584	1	-.1699	1.3697	1.2867	.230724515186985	1.2974	.1018	-.8309	-.9884
Switzerland	CHE	75600057	75606489	1	-.1808	-.4174	-.4728	-.2875	.3795	.6475	-1.2871	-1.1252
Switzerland	CHE	75600057	75601088	1	-.9917	-.2662	-1.9313	.174	-.0089	-1.6678	-2.1355	-.6128
Switzerland	CHE	75600057	75603683	1	-.6371	-.2479	-.4728	-.0214	-.6898	.1793	.0256	-.2503
Switzerland	CHE	75600057	75601173	1	-.7963	2.6352	.0652	-.2146	.055	.1386	-.0553	1.2841
Switzerland	CHE	75600057	75604681	1	.884	-.0384	-.7095	-.3823	.108	-.7368	-.8488	.833
Switzerland	CHE	75600057	75604315	1	.7957	-1.4479	-1.2193	-.8301	-1.5922	-1.6678	-.2668	.1216
Switzerland	CHE	75600057	75603787	1	-.1413	-.488011984907684	-1.1926	.139037431205133	-.0591854531454772	.8006	-.4948	-.2503
Switzerland	CHE	75600057	75606365	1	.3856	-.2662	-1.4626	-.2237	-.6676	.3101	-.8483	-.946
Switzerland	CHE	75600057	75601094	1	.5485	.176	1.2867	-.9912	-.8042	-1.6678	-.6852	2.0955
Switzerland	CHE	75600057	75603508	1	1.0751	1.7242	1.4967	-.3718	-.2066	-.1088	1.3432	2.0955
Switzerland	CHE	75600057	75606354	0	-.1925	.1892	.0226	-.3673	.041	-.0957	.1693	-.4607
Switzerland	CHE	75600057	75602472	0	-1.6719	-.454	-.4806	-1.1482	-.1356	-.1082	-.3241	-.3969
Switzerland	CHE	75600057	75603284	0	-.1186	1.01713774994093	1.58145327098973	1.47792874513566	.8969	3.5017	2.4277	2.0955
Switzerland	CHE	75600057	75601174	0	.4319	-.1806	.8116	-2.6893	.1684	-1.2919	.5755	-.2778
Switzerland	CHE	75600057	75602104	0	.9178	-.0432053858866271	.04211931335066	-.165031968443049	.000920902321310404	-.0692158219315911	-.168289559340082	.182277230421406
Switzerland	CHE	75600057	75606538	0	-.4132	1.7671	.1386	.3317	.3671	.8505	-.2852	.1216
Switzerland	CHE	75600057	75601337	0	-.4203	-.2662	-.227	.2322	-.2333	.5925	-.8738	-1.3027
Switzerland	CHE	75600057	75600135	0	.5424	-2.9627	.0226	-.2764	-1.3785	-.4657	.1648	.1216
Switzerland	CHE	75600057	75603730	0	-.8638	1.7162	1.4967	.0668	-.209	.3742	2.4277	1.2147
Switzerland	CHE	75600057	75600944	0	.1579	-.847	-.227	-1.1307	.2601	-.0657	-.6852	-.6158
Switzerland	CHE	75600057	75600398	0	.0799	1.1132	1.9359	-.5977	.0013	-.3345	.0709	2.0955
Switzerland	CHE	75600057	75606129	0	1.2158	-.6568	-.6428	.168	.0509	-1.6678	-.8094	2.0955
Switzerland	CHE	75600057	75603881	0	.4311	.2607	-.7638	-.8191	-.0337	.0615	-.4771	-.2503
Switzerland	CHE	75600058	75601085	1	-1.478	.1997	.0226	-.0055	.7336	-.4874	-.0987	.5553
Switzerland	CHE	75600058	75605514	1	-1.4017	-1.1002	-.8627	-.3699	-1.1473	-.1699	-1.2871	.1216
Switzerland	CHE	75600058	75605685	0	.0549	-.891	1.4967	-.5857	-.0798	-.801	-.6852	.5759
Switzerland	CHE	75600058	75603821	0	.7514	-.847	.8038	-1.7857	.3791	-1.6678	-.3237	.5553
Switzerland	CHE	75600058	75601928	0	-1.2447	.6321	1.2341	-1.0549	-.1133	-.457	.8038	1.0904
Switzerland	CHE	75600058	75603302	0	.3426	.3875	.4173	.0967	.3588	.3086	-.0251	2.0955
Switzerland	CHE	75600058	75602146	1	-1.1418	1.7162	.8038	-.0014	-.0995	-.4932	.5755	.6113
Switzerland	CHE	75600058	75606099	1	-.3414	-.847	-.5217	-.5563	-.5963	-.4173	-.3206	-.6959
Switzerland	CHE	75600058	75603868	1	-.3723	-.5847	-.9285	-.8245	-.8424	-.2785	-1.0571	-.7108
Switzerland	CHE	75600058	75601148	1	-.1279	-.7306	.0226	-1.2698	-.3199	-.61	-.1722	.5807
Switzerland	CHE	75600058	75606244	1	-.5464	-1.3833	-2.664	-2.6893	-1.6188	-1.2919	-2.1355	-2.5027
Switzerland	CHE	75600058	75602788	1	-.0794	-.1759	-.5034	-.2986	-.8696	-.4657	-1.1693	.3873
Switzerland	CHE	75600058	75601151	1	-.608	-.6593	-.227	-1.668	-.9363	-.4318	-.7394	-.7108
Switzerland	CHE	75600058	75605862	1	-.0683	.9454	.7162	-.012	.4693	-1.6678	-.2821	-.7108
Switzerland	CHE	75600058	75606296	1	.5344	-1.1117	-.711	-2.0365	-1.9527	-1.6678	-1.5848	-.0867
Switzerland	CHE	75600058	75600501	1	-.3434	-.59	-.691	-.7911	.23	-.3477	-1.2624	.1216
Switzerland	CHE	75600058	75602836	1	-1.1587	-.4343	.0226	-.5513	-.6132	-.2785	-.7867	-.5475
Switzerland	CHE	75600058	75601974	1	-.7641	.4435	1.4967	-.4379	.17	.0642	.3482	2.0955
Switzerland	CHE	75600058	75605484	0	1.0879	.181546756567451	.278562434742516	.0991003467960915	.6119	.111392783751661	.0917907759377077	.428635741265172
Switzerland	CHE	75600058	75600370	0	1.9253	-1.5868	-.691	-.5121	-.7904	-1.6678	-1.2871	-.222
Switzerland	CHE	75600058	75601578	0	-.8922	-.0994	.0226	.7456	-.0229	.4394	.5755	.4777
Switzerland	CHE	75600058	75600143	0	1.5487	-.0039	1.9359	-.7354	.1095	-.8849	.8886	1.515
Switzerland	CHE	75600058	75605570	0	.3842	-.2662	.0226	-.8921	-1.0002	-1.6678	.9628	1.1013
Switzerland	CHE	75600058	75603494	0	.1764	.407702163023987	.8348	.0535576367938676	.2033	.5383	.480426905053341	1.4234
Switzerland	CHE	75600058	75605688	0	.9784	.1736	1.9359	-.6228	.9194	-.8849	1.802	2.0955
Switzerland	CHE	75600058	75604974	0	.9197	-.5847	1.2867	-.8263	-.1457	-1.6678	.1648	.5553
Switzerland	CHE	75600058	75601359	0	-.0121	.4349	.7162	-.7926	-.1665	-.4795	.694	1.4234
Switzerland	CHE	75600058	75605602	0	.9344	.4457	1.2867	.279	.961	-.056	.8038	2.0955
Switzerland	CHE	75600058	75601349	0	-1.0454	.64	-.335	-.9407	-.0963	-.3317	2.4277	.8375
Switzerland	CHE	75600058	75600287	0	.7698	-1.1264	.7717	.1192	.0587	.2307	.075	-.0888
Switzerland	CHE	75600058	75603845	0	-.6971	.7946	1.0929	.0643	.231	.3375	.5755	2.0955
Switzerland	CHE	75600058	75603560	0	.357	.6395	1.4967	-.974	2.0757	-1.6678	.5755	2.0955
Switzerland	CHE	75600058	75601706	0	-.7004	1.3697	-.3332	.5339	.5001	-.3699	.8354	-.7108
Switzerland	CHE	75600059	75602735	1	-.4862	-.6426	-.6116	1.0785	.241836795873401	.405455464926839	-.2004	-.4256
Switzerland	CHE	75600059	75600219	1	-.6422	-.4314	.0226	-2.6893	-.919	-1.6678	-.3206	.4994
Switzerland	CHE	75600059	75605183	1	1.7987	-.5717	-1.1926	.1053	-.0408	.4394	.5755	.1216
Switzerland	CHE	75600059	75601931	1	.5699	-.103	.0226	-.2761	-.9291	.2341	.075	-.0542
Switzerland	CHE	75600059	75603934	1	1.0562	-1.3245	-1.5143	-1.3089	-.906	-1.6678	-1.2624	-.901484774996477
Switzerland	CHE	75600059	75603572	0	.5221	-.0443673708341251	.0260083677369862	-.181200515077285	.000799557392537959	-.0795472657380496	-.147365994525871	.152428455102717
Switzerland	CHE	75600059	75602331	0	.5493	1.1132	1.0433	.1053	1.4951	.6783	2.4277	2.0955
Switzerland	CHE	75600059	75602045	0	.1723	-1.0487	-.903	3.6039	1.5354	-1.6678	-2.1355	-.7745
Switzerland	CHE	75600059	75606588	0	-.1999	-.8435	-1.6877	.1049	.415	-.421	-1.0758	-1.1395
Switzerland	CHE	75600059	75605391	0	.7171	-2.9627	-1.1926	.7113	.5478	1.0062	2.4277	2.0955
Switzerland	CHE	75600059	75605786	0	.2911	-.7781	-1.257	-2.6893	-.7514	-1.6678	-.3499	-2.5027
Switzerland	CHE	75600059	75600839	0	2.2954	-.8294	1.18200249729619	1.83549119785805	1.51701633001133	3.6292	2.4277	2.0955
Switzerland	CHE	75600059	75606022	0	.375	1.1132	1.9359	.0392	.9518	.0805	1.1213	1.3857
Switzerland	CHE	75600059	75603912	0	-.4669	-.9929	-.9467	1.0578	-.0581	1.0196	-1.1846	-.7703
Switzerland	CHE	75600059	75605289	0	-.0675	-1.4163	-.2827	1.2836	.8779	-1.6678	.0221	.9973
Switzerland	CHE	75600060	75605462	1	-.4219	-.8842	-1.4242	-.4094	-1.2576	-.9292	-.8686	-.8578
Switzerland	CHE	75600060	75604811	1	.7379	.5946	.8348	-.6472	.4111	.1198	-.216	-.0274
Switzerland	CHE	75600060	75600687	1	.976	.528	-.335	-.9788	.4034	-1.2919	.0444	1.515
Switzerland	CHE	75600060	75604637	1	.5932	.3326	.586	.0695	1.1285	-.0458	-.1021	-.1563
Switzerland	CHE	75600060	75602052	1	.3701	-.438	-.3702	.0161	-.2278	.1246	-.0551	1.2147
Switzerland	CHE	75600060	75604310	1	1.3395	-.4025	-1.1346	-.445960527784662	-.574537752411999	-.315822097784341	-1.5588	-.717
Switzerland	CHE	75600060	75605371	1	1.3392	.6555	-1.161	-.2024	-.4434	-.8768	-.3503	.0388
Switzerland	CHE	75600060	75604778	1	1.1065	-.1629	.0226	.1608	-.1065	.3368	-1.5537	.4385
Switzerland	CHE	75600060	75601930	1	1.3695	.5404	-.0951	-.141906067083995	.0017	-.0294038280620874	.1693	.8654
Switzerland	CHE	75600060	75601603	1	.6758	.5315	-.4728	-1.1089	-.5078	.3293	-.6852	-.1865
Switzerland	CHE	75600060	75603002	1	1.6635	-.7737	-.6569	-.1174	-.1879	.2367	-.722	.1216
Switzerland	CHE	75600060	75602729	1	.9302	-.3647	-.4728	-.5108	-.1415	.0819	-.3206	-.5251
Switzerland	CHE	75600060	75604671	1	1.5293	.9637	1.1381	.0216	.0182	-.0606	-.1566	.346
Switzerland	CHE	75600060	75604162	1	1.4706	-.6603	-.4728	-.023	.253	-.3735	-.7394	-.1563
Switzerland	CHE	75600060	75600764	1	.3064	.2621	1.2899	-.3616	-.3624	.0348	.765	1.515
Switzerland	CHE	75600060	75601513	1	-.4857	-.7757	-1.0345	-.370099863796367	-.443079346905561	-.256946916334178	-.5974	-.8802
Switzerland	CHE	75600060	75604989	1	.1427	.0608	1.9359	-2.6904	-.1855	-.8768	-.7045	1.2147
Switzerland	CHE	75600060	75602628	1	.353	2.6352	.4173	-.7544	.1615	-.2196	.8107	1.1232
Switzerland	CHE	75600060	75601689	0	-.064	.0666	1.1381	-.6342	-.254	.1071	.5755	.4777
Switzerland	CHE	75600060	75604081	0	1.2357	2.6352	1.9359	-.2735	1.4479	.1111	2.4277	-.2661
Switzerland	CHE	75600060	75601595	0	1.934	-.0013	-.408	.1817	-.4431	.1963	-.0352	-.4377
Switzerland	CHE	75600060	75600538	0	.7482	.8655	1.4967	.3973	.2336	.6605	.5755	-.4607
Switzerland	CHE	75600060	75605501	0	1.1636	-.269	.4173	.9976	.8745	.3714	.0256	.1216
Switzerland	CHE	75600060	75601456	0	.8937	-.59	.0226	-.8669	-.2256	-.5193	-.787	-.3856
Switzerland	CHE	75600060	75600700	0	1.1834	.1292	.1386	-.886	.3362	-.8849	1.2262	-.3856
Switzerland	CHE	75600060	75604814	0	.2067	-.7499	1.9359	-2.6893	-.0764	-.568	.3415	1.2147
Switzerland	CHE	75600060	75601993	0	.7279	.2718	-.7638	-.2828	-.1067	-1.6678	-.4771	-.2503
Switzerland	CHE	75600060	75600277	0	-.011	.2733	-.6315	.3398	.4571	.7116	.8098	.7627
Switzerland	CHE	75600060	75602051	0	1.2067	-.4203	-.1587	-.4123	-.1649	-.4657	-.1727	.2546
Switzerland	CHE	75600060	75600308	0	.6115	1.153	1.9359	.6838	1.1433	1.1646	.9628	2.0955
Switzerland	CHE	75600060	75604944	0	-.0928	.5266	-.5544	-.2546	.5184	-.153	-.4835	.8567
Switzerland	CHE	75600060	75602165	0	-.3045	-.2662	.0226	.0293	.0725	-.1602	.5755	.388
Switzerland	CHE	75600060	75605954	0	-1.4475	.8655	1.9359	.0793	.3907	.2055	.8038	1.515
Switzerland	CHE	75600060	75601988	0	1.4224	-.1692	.9192	-.4509	-.3368	.1606	.5755	1.515
Switzerland	CHE	75600061	75603089	1	1.4058	.802	.0226	.0554	.134	.2733	-.1026	.1216
Switzerland	CHE	75600061	75603201	1	1.366	-.0862	-.7902	.3212	.3999	.6767	.3482	-.4607
Switzerland	CHE	75600061	75602259	1	1.6536	-.0862	-.8627	.789	.2975	.7768	.1701	.1216
Switzerland	CHE	75600061	75604430	1	.8974	1.3889	-.0951	.1306	.4891	.5164	-.454	-.1985
Switzerland	CHE	75600061	75601443	1	1.1972	-.7136	-1.7997	-.9285	-.6494	-.3419	-.722	-.2503
Switzerland	CHE	75600061	75600722	1	.829	-.0994	-.4246	-.3681	-.4239	.5232	-.3876	-.3856
Switzerland	CHE	75600061	75601783	1	1.6976	-.7737	-.9607	-1.3001	-.2357	-.1443	-.6852	-.1563
Switzerland	CHE	75600061	75606525	1	1.2732	-.5743	-1.0611	-.8108	-.7236	.1055	-.6852	-.7496
Switzerland	CHE	75600061	75605262	1	1.3721	-.4203	-.8627	-.3255	.3803	.4634	-.4288	.4385
Switzerland	CHE	75600061	75605702	1	1.5841	.0571694668886916	.155186668214512	.5441	.2741	.252759427410365	-.0214122270697455	.310937382428063
Switzerland	CHE	75600061	75600017	1	2.1107	1.7671	1.9359	-.321	1.1096	.1417	1.802	1.1232
Switzerland	CHE	75600061	75606359	1	.621	-.7221	.0226	.026	-.4465	.4494	.1922	-.222
Switzerland	CHE	75600061	75600043	1	-.3677	-.1692	-1.0611	-.2771	-.6087	.043	-.1026	-.7496
Switzerland	CHE	75600061	75601936	1	1.3102	.5128	1.0108	-.2317	.0309	-.1443	-.3846	-.3856
Switzerland	CHE	75600061	75602775	1	.9004	-.3466	-.5907	.7657	.7214	.7495	-.0987	-.0625
Switzerland	CHE	75600061	75605314	0	.0551	.7665	.9268	.2028	.5257	.9076	.2469	1.1232
Switzerland	CHE	75600061	75603953	0	1.4271	.5179	1.4967	.3137	.4392	.8123	.5837	1.1232
Switzerland	CHE	75600061	75605850	0	-.6669	-.7221	1.9359	.0815	.2221	-.801	1.802	2.0955
Switzerland	CHE	75600061	75600596	0	.7338	-.269	.0226	-.177	-.1868	.2306	1.2262	-.1563
Switzerland	CHE	75600061	75606436	0	.4889	.0014	-.2737	-.2785	.2462	.5327	-2.1355	.5823
Switzerland	CHE	75600061	75605402	0	.9484	1.1493	-1.1412	.5685	.2918	.2863	-.722	-.4362
Switzerland	CHE	75600061	75600029	0	1.4124	.0502	1.9359	.2444	.134	.5635	.0215	.8375
Switzerland	CHE	75600061	75604394	0	1.2275	-.59	-.7249	-.1188	-.3869	-.0738	-.2513	-.222
Switzerland	CHE	75600061	75601989	0	.9563	-.7737	-1.0611	-.9348	-.23	.2911	-.6852	-.4607
Switzerland	CHE	75600061	75604939	0	1.3255	-.9767	.7162	-.4165	-1.0844	-1.0529	-.4801	.1216
Switzerland	CHE	75600061	75602231	0	1.1395	-.938	.0226	.082	.2686	.0143	-.7867	-.2503
Switzerland	CHE	75600061	75601890	0	1.0748	1.3697	1.4967	.1534	1.3729	.8683	1.1417	1.0448
Switzerland	CHE	75600062	75603101	1	-.1004	-.6593	-.335	.138	-.2355	.4869	-.3055	-.0625
Switzerland	CHE	75600062	75604100	1	.018	.3326	.586	-.7096	-.2582	.0319	-.5978	-.1563
Switzerland	CHE	75600062	75604676	1	-1.7601	-.7657	1.0433	-.3923	-.2566	.0886	-.9789	.5553
Switzerland	CHE	75600062	75602058	1	-.2126	.1892	.0226	-1.3001	-.5281	-.7054	.7274	.1216
Switzerland	CHE	75600062	75603890	1	-.9645	-.59	-.7836	-.4354	-.8251	-.1032	-.1972	-.8273
Switzerland	CHE	75600062	75602669	1	-.2317	-.089	.0226	-1.3001	-.8904	.0912	-.5798	-.6774
Switzerland	CHE	75600062	75605871	1	-1.3153	-.8734	-.5252	-1.3102	-.7042	-.2858	-1.2835	1.2147
Switzerland	CHE	75600062	75606599	1	-.9132	-.2548	-.7638	-.5769	.0618	-.0157	-1.2871	-.2503
Switzerland	CHE	75600062	75606603	1	.2424	-.7184	.8348	-.0288	-.4096	.374	-2.1355	2.0955
Switzerland	CHE	75600062	75601391	0	-.7086	.3875	1.9359	-.3643	-.1525	-.7433	.441315279446886	.8375
Switzerland	CHE	75600062	75602901	0	-.9102	-1.5102	-2.664	-2.6893	-3.7095	-1.6678	-2.1355	-2.5027
Switzerland	CHE	75600062	75605345	0	.9466	.8762	.8348	-.358	.4623	.4689	.7679	.9182
Switzerland	CHE	75600062	75600038	0	-.1946	-.089	-.9607	-.4823	-.5544	-.0518	-.3912	-.0542
Switzerland	CHE	75600062	75603285	0	.3749	-.9752	-.9607	-.6878	-.7436	-.8849	-.6852	-.4607
Switzerland	CHE	75600062	75600550	0	.546	-.3234	1.036	-1.0059	.1793	-.5058	.3415	.8375
Switzerland	CHE	75600062	75602634	0	-.8686	-.9389	.0226	.4483	-.3764	.6619	.5755	.1216
Switzerland	CHE	75600062	75603018	0	.3576	-.7353	.0226	-.1028	-.1632	.3965	-.3912	-.0625
Switzerland	CHE	75600063	75600208	1	-1.6753	-1.1429	-.7638	-1.1025	-1.9751	-.3646	-.6852	-.5652
Switzerland	CHE	75600063	75606116	1	1.4344	-.125	-.9489	-.112646734612254	-.0509	-.0890451776928711	-.5659	-.8119
Switzerland	CHE	75600063	75602306	1	-.6213	-.0862	.0226	.533	-.629	1.0062	.5755	.1216
Switzerland	CHE	75600063	75601565	1	1.5228	-.9262	.1802	.6425	-1.6038	.611	-.2852	-.2503
Switzerland	CHE	75600063	75602686	1	-.0863	-.5197	-.8627	-.2442	-.3153	.8195	-.4948	-.7496
Switzerland	CHE	75600063	75605730	1	-.0423	.5179	.0226	3.6039	.8278	.8286	-.3912	-.7496
Switzerland	CHE	75600063	75601975	1	-.079	-.7136	-.227	-.2814	.3443	.414	-.4948	.1216
Switzerland	CHE	75600063	75602978	0	-.3542	.9061	.8801	1.2658	.7966	2.7977	1.1375	2.0955
Switzerland	CHE	75600063	75600525	0	-.7941	.042	1.4967	-.4408	.6803	.8027	2.4277	2.0955
Switzerland	CHE	75600063	75604135	0	-.587	-.9808	-1.8814	.6769	-.7205	-1.6678	-.2479	-2.3976
Switzerland	CHE	75600063	75602183	0	-.0259	2.6352	1.9359	3.6039	4.6287	2.6944	2.4277	2.0955
Switzerland	CHE	75600063	75601372	0	-1.4719	-.0862	.0226	1.871	1.6392	1.0062	.5755	.1216
Switzerland	CHE	75600063	75605640	0	-.0388	-.0862	.0226	.294	.6051	.9697	.5755	.4777
Switzerland	CHE	75600063	75602410	0	-.1939	-.0753	-.8958	1.7657	4.8357	3.6292	-.6681	1.515
Switzerland	CHE	75600063	75602387	0	-.648	-2.9288	1.9359	-2.6893	1.6792	.9066	2.4277	2.0955
Switzerland	CHE	75600063	75604901	0	-.4187	-.0862	.0226	3.6039	1.0673	-1.6678	.5755	.1216
Switzerland	CHE	75600063	75602053	0	-.5297	-2.9627	-.2827	.7294	.9503	.9595	1.4152	.1216
Switzerland	CHE	75600063	75600211	0	1.5004	.746579872542504	1.37327628584813	.103326600872594	.5511	.203415237009622	1.3467	2.0955
Switzerland	CHE	75600063	75602964	0	-.0356	-.512	.0226	-2.6718	-.361	-1.6678	2.4277	2.0955
Switzerland	CHE	75600063	75606622	0	-.6089	-1.4704	-1.1473	.2338	-.499	.8616	-1.3972	.7435
Switzerland	CHE	75600063	75605219	0	.9835	-1.0138	-.6843	.7306	.7466	1.0062	-.2004	-.7507
Switzerland	CHE	75600063	75603589	0	-1.6321	.0731599490316375	.104194578102583	-.182885307811505	.14229635705022	-.0672947805479328	.3482	.158148495875039
Switzerland	CHE	75600064	75604418	1	1.1316	2.6352	1.0108	.593	1.4622	.851	2.4277	2.0955
Switzerland	CHE	75600064	75601875	1	.5224	-.0862	-.4728	-.3311	-.257	-1.6678	-.414	-.2201
Switzerland	CHE	75600064	75606082	1	-.1044	-1.2252	-1.3877	-.0951	-.3474	-.0712	-2.1355	-1.5334
Switzerland	CHE	75600064	75601172	1	.9322	-2.1972	-.7445	.3352	1.0015	.7778	-.1154	2.0955
Switzerland	CHE	75600064	75602409	1	-.7094	.5935	-.4728	-1.1401	.0109	-1.6678	-2.1355	.7864
Switzerland	CHE	75600064	75603049	1	1.0096	-.0862	-1.0611	1.3599	-.4759	1.0258	.775	.7864
Switzerland	CHE	75600064	75605243	1	-.6319	2.6352	.0226	.2105	-.7683	.9284	.0447	.4777
Switzerland	CHE	75600064	75603156	1	.8096	-.9428	-.6241	-1.6895	-.9165	.5561	-.1566	-.6959
Switzerland	CHE	75600064	75601992	1	.7743	-.8213	-.5836	.5899	-.4589	.9782	.3768	-.4607
Switzerland	CHE	75600064	75601412	1	.2324	2.6352	.0226	1.1773	1.0097	.733	.5755	-.1563
Switzerland	CHE	75600064	75602651	1	.878	-.4203	-.8627	-1.1209	-.3989	-.4701	-.216	-.1563
Switzerland	CHE	75600064	75605943	0	.1941	-1.2867	.6496	1.0128	.8462	2.6944	.5755	2.0955
Switzerland	CHE	75600064	75601472	0	-.7715	-1.3452	.0226	.1566	.6004	-1.6678	.5755	.1216
Switzerland	CHE	75600064	75600978	0	.5091	-.0357	-1.1412	-1.0613	-.9363	-1.6678	.1693	.1216
Switzerland	CHE	75600064	75602301	0	-.401	.5886	-.1119	-1.0599	-.1716	-.7853	-.4918	.4725
Switzerland	CHE	75600064	75602157	0	.6665	-.891	.0226	-.354	.1455	.354	-.1026	-.1563
Switzerland	CHE	75600064	75606231	0	-.3851	-.7327	.9726	.0493	-.0418	-.8768	.8038	.4777
Switzerland	CHE	75600064	75603390	0	-.3428	-.0469071756890431	-.00920607972641156	-.216540863785779	.000534328105463679	-.102129185748679	-.101632380151822	.0871865906267632
Switzerland	CHE	75600064	75602490	0	.2974	-.983	-.4728	-1.3874	-1.0212	-.5058	-.1026	-.3297
Switzerland	CHE	75600064	75603365	0	.2104	-.4314	.0226	-2.6893	.8779	.0901	.5755	.1216
Switzerland	CHE	75600064	75605433	0	.4149	2.6682	1.9359	2.2246	.7388	2.2118	2.4277	2.0955
Switzerland	CHE	75600064	75602290	0	-.766	-1.2123	.6407	.9429	.5672	.6585	.5755	1.515
Switzerland	CHE	75600064	75606495	0	-1.8755	-.0966	.0226	-.3069	.2829	.474	-.3912	-.4607
Switzerland	CHE	75600064	75606536	0	-1.4166	.7608	1.9737	-1.2335	.7522	-.0625	.959947393196356	2.0955
Switzerland	CHE	75600064	75602446	0	.1747	.3789	.9247	-.0044	.1894	-.7433	-.176	.1216
Switzerland	CHE	75600064	75601956	0	-.9138	.4521	-.2236	-.6054	-.857	-.6742	-.0553	.1959
Switzerland	CHE	75600064	75605449	0	-.7494	-.301753144531456	-.2737	-.3167	-.7765	-.232157368717178	-.2538	-.19981890916642
Switzerland	CHE	75600064	75601660	0	-.658	.7211	1.9359	.7088	.3191	.6351	.5409	2.0955
Switzerland	CHE	75600064	75601132	0	.3965	-1.2115	-.4246	-1.1564	-.5858	-1.6678	-.1026	-.5265
Switzerland	CHE	75600064	75602672	0	-.2368	-2.9627	-2.664	1.2836	4.8357	-1.6678	2.4277	2.0955
Switzerland	CHE	75600065	75600025	1	-.0462	-.5874	-1.4815	.1053	-3.7095	-1.6678	-.9794	-2.5027
Switzerland	CHE	75600065	75603900	1	-.4825	-.6019	-1.2567	.0417	-.4916	.1963	-.4692	-1.275
Switzerland	CHE	75600065	75600817	1	.3057	-.9814	-1.3815	-.7392	-.7553	-.2229	-.0553	1.1779
Switzerland	CHE	75600065	75601396	1	-.7064	-.7353	.0226	.166	.0074	-.6274	-2.1355	-.2503
Switzerland	CHE	75600065	75606612	1	.1615	.6321	-.227	-.351	-.4445	-.006	-.6852	2.0955
Switzerland	CHE	75600065	75600337	1	.0227	.3875	-.6789	-.1684	-.8778	-1.6678	-2.1355	-1.5767
Switzerland	CHE	75600065	75605473	1	-.485	.2403	.1386	-.7919	-.2841	-.4384	-.6852	-.1563
Switzerland	CHE	75600065	75600124	1	-.4422	.0308	-.8627	-.4063	-.3918	-.2436	-.4771	.8375
Switzerland	CHE	75600065	75603306	0	-.5176	-.7938	.6407	.1814	-.4511	-.4795	.0221	.1216
Switzerland	CHE	75600065	75604363	0	.0933	-.0862	.0226	-.3621	-.0016	-.4795	-.7867	-.6774
Switzerland	CHE	75600065	75601799	0	-.6945	-.7992	1.1381	-1.1482	-.3294	-1.6678	2.4277	1.1232
Switzerland	CHE	75600065	75606381	0	-.443	-.7221	-.7902	.1742	-.6674	-.8849	-.242688995386814	.8375
Switzerland	CHE	75600065	75600281	0	-.2788	.0502	1.036	-1.3102	-.6677	-.1467	-.8512	2.0955
Switzerland	CHE	75600065	75605699	0	-.6151	.6544	-.5836	-.3543	.6002	-.3447	-.6852	-.3501
Switzerland	CHE	75600065	75602993	0	-.2074	-.2662	-.227	-1.149	-.7595	-.8768	.1648	-.1563
Switzerland	CHE	75600065	75605812	0	.3624	1.0919	-.4728	-.8529	.0699	-.0386	-1.1229	.0388
Switzerland	CHE	75600065	75603354	0	.1887	.64	1.0929	-.7714	.395	-.1142	.3473	.8136
Switzerland	CHE	75600065	75603885	0	1.2856	.3815	1.4967	.2993	.6612	-.0808	-.4175	2.0955
Switzerland	CHE	75600065	75606418	0	.0811	.9166	.8038	-.541	.2284	-.6614	1.1171	.8806
Switzerland	CHE	75600065	75603050	0	.9918	.7062	1.0433	-.0318	.7109	.5341	1.6331	1.4234
Switzerland	CHE	75600065	75604717	0	-.9957	-1.3895	.9268	-.3492	-.8356	-1.6678	-.2668	-.4377
Switzerland	CHE	75600065	75606321	0	-.6111	.3738	-.227	-.1039	.6216	.4125	-2.1355	-1.2688
Switzerland	CHE	75600065	75603122	0	.8109	-1.855	-1.1926	-.421	-.6508	1.2097	-.6852	.1216
Switzerland	CHE	75600065	75605654	0	.9108	.6257	.4173	-2.6893	2.9962	-1.0529	1.4995	1.1013
Switzerland	CHE	75600065	75602648	0	-.8461	.7763	-.7638	-.423164352776396	-.4733	-.243112707750551	-.280350904007331	-.0867
Switzerland	CHE	75600065	75601543	0	1.5046	1.1352	1.9359	-.6222	.841	.5521	.7679	2.0955
Switzerland	CHE	75600065	75605739	0	1.4276	-.5994	-.3802	.7456	-.1912	.9433	-.0857	-.4784
Switzerland	CHE	75600065	75605045	0	-.1073	1.0919	1.9359	-2.6893	.1446	-.7368	-2.1355	2.0955
Switzerland	CHE	75600065	75600320	0	.0902	-.7815	-.7249	.7113	4.8357	-1.6678	.2287	-.7674
Switzerland	CHE	75600065	75603006	0	-1.2927	1.1352	.0226	.5493	.2244	.1192	.0444	-.1865
Switzerland	CHE	75600065	75600422	0	.3074	.9349	1.4967	-.5432	.6532	-.2492	.7264	1.1508
Switzerland	CHE	75600065	75601487	0	-.9157	.4571	-.227	-.1886	.2479	-1.6678	-.6852	.1216
Switzerland	CHE	75600065	75601066	0	-.1711	-1.2135	.4317	-1.6821	-.7035	-.3646	.0116	-.8578
Switzerland	CHE	75600066	75603990	1	.0907	-.4314	.8877	-.0639	-.5244	-.0949	-.3727	.0208
Switzerland	CHE	75600066	75600507	1	-.0702	-.0461066775927884	.00189284313001373	-.20540225925585	.000617923323010742	-.095011794842334	-.116046743983902	.107749583176358
Switzerland	CHE	75600066	75606486	0	.8169	-.8836	-.5034	-1.0563	-.8473	-.7106	-1.7719	-.6353
Switzerland	CHE	75600066	75602850	0	1.443	-.7221	.6496	.4989	.72	.6612	-.0553	1.1508
Switzerland	CHE	75600066	75601120	0	-.1452	.3815	.0226	-.7046	.2129	-1.6678	-.5832	.9339
Switzerland	CHE	75600066	75602330	0	-1.0708	-.5375	-.3178	-2.6893	-.2948	-1.6678	-.2857	-.4324
Switzerland	CHE	75600066	75602285	0	.8832	.041	-1.0264	.1113	.3222	-1.6678	-.6852	.1532
Switzerland	CHE	75600066	75606459	1	-1.4369	2.6352	1.1657	-.1808	.7004	.4271	-.8012	.5295
Switzerland	CHE	75600066	75602612	1	.5328	.5042	1.9359	.0491	-.1653	.2085	-.2432	1.2293
Switzerland	CHE	75600066	75604475	1	-1.5046	.1125	.0226	-.4601	.7758	-.8849	-2.1355	.2286
Switzerland	CHE	75600066	75602033	1	-1.2657	-1.5065	-.691	-1.6841	-1.6533	-.2348	-1.0753	-.3297
Switzerland	CHE	75600066	75606115	1	.3403	-.4343	-1.5553	-.0349	-.2787	.0559	1.0645	-1.2688
Switzerland	CHE	75600066	75602451	1	-.0392	1.1132	.8038	-.1725	.5071	.1423	.0256	1.1232
Switzerland	CHE	75600066	75604709	1	-.3684	-.7199	-.174705115097082	-.2778	-.0895	-.0413	-.205674046892979	.1216
Switzerland	CHE	75600066	75604548	1	-.3217	1.1132	.4173	.0635	.3872	.6635	.5755	1.1232
Switzerland	CHE	75600066	75602448	1	-.7182	-.0862	-.691	-.8301	-2.1404	-.4318	.0221	-1.1252
Switzerland	CHE	75600066	75604340	1	.5571	-.4488	-.335	-.0023	-.3656	.1769	-.3055	-1.0788
Switzerland	CHE	75600066	75604013	1	-.3638	-.0469688428204493	-.0100610957938544	-.217398936768642	.000527888268455299	-.102677480719454	-.100521955938786	.0856025009585993
Switzerland	CHE	75600066	75601981	1	-.8933	.3924	-.0619199941713634	-.3275	-.8794	-.7054	-.268472224896909	-.0828542640364239
Switzerland	CHE	75600066	75602483	1	-1.2575	-.0495932197412959	-.0464481367211738	-.253916071282205	.000253827204912376	-.126011348118574	-.053265474072573	.018188170652021
Switzerland	CHE	75600066	75604436	1	-.2407	-.0862	-.227	-.1664	-.53	-.0107	-.176	-.3856
Switzerland	CHE	75600066	75603001	0	.0101	.0466456928213533	.129083139404196	-.137628532280857	.106832099647395	-.0417488593536456	.1648	.239462887227123
Switzerland	CHE	75600066	75604688	0	.1992	-.4203	.0226	.7113	-.1701	-.0558	-.0998338103945715	.1216
Switzerland	CHE	75600066	75604949	0	.334	-.9814	-.227	-.3163	-.4217	.2575	-.8041	-.222
Switzerland	CHE	75600066	75605152	0	-.4916	.3289	1.4967	1.2547	2.9567	.9963	-.0585	.9883
Switzerland	CHE	75600066	75601116	0	-.2102	.4546	-.9145	.7524	.5988	-.801	.5755	2.0955
Switzerland	CHE	75600066	75604866	0	-.5378	.1125	-.3891	-1.2502	-.2258	-.5569	-.6852	-.1563
Switzerland	CHE	75600066	75605715	0	.9058	.3729	1.9359	.1685	-.1883	-.5569	.450769362639516	1.201087338575
Switzerland	CHE	75600066	75601990	0	.9046	-.4857	-1.5179	-.6115	-1.017	-.3435	-1.5848	-.1563
Switzerland	CHE	75600066	75604408	0	-.7795	.792	.4173	-.0112	.0915	.6378	.9194	-.4607
Switzerland	CHE	75600066	75602896	0	-.5102	.7821	1.2867	.5614	.6139	.4627	.5755	.1216
Switzerland	CHE	75600066	75605199	0	-1.0217	-.0489007859515056	-.0368475277353151	-.244281137503199	.000326137374749465	-.119854778875301	-.0657339516646654	.0359752346402622
Switzerland	CHE	75600066	75600365	0	-.4113	-.0384	1.4967	-.4413	.0559	-.2608	-.6856	.1554
Switzerland	CHE	75600066	75601653	0	-.7344	1.3697	-.0951	.5502	1.017	-.8849	.0256	-.1563
Switzerland	CHE	75600067	75603238	1	-.1059	-.9298	-.4728	.11	-.2426	.1055	.5755	-.8028
Switzerland	CHE	75600067	75602726	1	-.2716	-.269	.0226	-1.0129	.2676	-.0737	.0791	-.6924
Switzerland	CHE	75600067	75603083	1	-.8226	-1.7305	-2.664	-2.6893	-.2835	-1.6678	-2.1355	-1.1252
Switzerland	CHE	75600067	75600961	1	.2677	2.6352	-.227	1.5457	2.3813	1.5721	.5755	.1216
Switzerland	CHE	75600067	75604064	1	1.2826	-1.7305	-1.3694	-2.6893	-.8096	-1.6678	-1.1469	-1.5298
Switzerland	CHE	75600067	75602958	1	1.5216	-1.2443	-.5034	-.344	-.9651	.1631	-.9759	.1216
Switzerland	CHE	75600067	75606374	1	-.1327	-1.6343	-.51	-.9243	-.4449	.9237	-1.092	-1.1565
Switzerland	CHE	75600067	75604779	1	.4667	-1.0674	.0226	-.4593	.0234	-.1082	-1.5848	-.5251
Switzerland	CHE	75600067	75600530	0	-.9519	-.59	.0226	-1.5123	-.2287	-.8849	-.3912	.1216
Switzerland	CHE	75600067	75600771	0	-.5705	2.6352	-.3536	2.46	3.4299	-.7946	.9911	1.4234
Switzerland	CHE	75600067	75604156	0	-.2063	.6684	1.9359	.1653	4.8357	-1.6678	2.4277	2.0955
Switzerland	CHE	75600067	75602162	0	-.0208	.120317476177481	.0226	.394331974129601	.43957366420275	1.0016	.5755	.281254616787209
Switzerland	CHE	75600067	75601553	0	-.9226	.2493	.5563	1.0451	-.616	.4505	-.6658	-1.1242
Switzerland	CHE	75600067	75601382	0	-.8751	-.1652	-.1284	-1.5123	-.5466	-.0033	-.3912	.1216
Switzerland	CHE	75600068	75601288	1	.0793	1.7162	-.5544	-1.3723	-.3194	-.8849	1.48	.9883
Switzerland	CHE	75600068	75602666	1	-.8135	-.5743	-.5034	-.5545	-.3829	-.4318	-.3907	.1216
Switzerland	CHE	75600068	75606090	1	-1.3075	-.5338	-.485841286267894	-1.6841	-1.0272	-1.6678	-.698580208634203	-.401687323343803
Switzerland	CHE	75600068	75601435	1	-.2603	.0467	.0226	-.1947	-.3277	-.3646	.3482	-.4095
Switzerland	CHE	75600068	75603020	1	-.1311	-1.289	-.691	-.3594	-.9206	-.3551	-1.1908	.2525
Switzerland	CHE	75600068	75601336	1	-.5306	-.269	-.691	-.7069	-.7402	-.2785	-1.4214	-.4784
Switzerland	CHE	75600068	75606220	1	-.7529	-.2806	.0226	-.3718	.2235	-1.6678	.5755	-1.1252
Switzerland	CHE	75600068	75601302	1	-.022	.3289	-.227	-1.5123	-1.1322	-1.6678	-.2852	.1216
Switzerland	CHE	75600068	75600450	1	.9715	.0467	-.1587	-.5415	-.3527	-1.6678	-.4948	.1959
Switzerland	CHE	75600068	75604134	1	1.066	.6464	.5462	.0206	-.2156	-1.0529	-.532	.9339
Switzerland	CHE	75600068	75603398	1	.3778	-.5994	.0226	-.4554	-1.0933	-1.6678	-.7867	-.8947
Switzerland	CHE	75600068	75605387	1	1.0363	-1.3534	-1.5179	-2.6893	-1.2285	-.801	-1.4541	-1.1038
Switzerland	CHE	75600068	75601654	1	.8582	-.7136	-2.664	-2.6893	-1.0856	-1.6678	-2.1355	-1.5298
Switzerland	CHE	75600068	75601798	1	-.8804	-.2662	-.5034	-.5678	-.0034	-.6274	-.6852	-.943
Switzerland	CHE	75600068	75604693	1	-.7062	-.847	-.227	-1.1482	-.5603	-1.6678	-.2852	.1216
Switzerland	CHE	75600068	75600037	1	.1039	-.0055	-1.5179	-.8995	-1.4758	-.801	-2.1355	-.5305
Switzerland	CHE	75600068	75603852	1	-.8134	.4931	-.2004	-.4605	-.6512	-1.6678	.075	-.7363
Switzerland	CHE	75600068	75600673	1	-.5594	.64	1.036	-.9969	.3673	-.8849	-.5974	1.1232
Switzerland	CHE	75600068	75600107	0	-.6899	.7789	1.1752	3.6039	2.1143	.7402	.3424	1.2147
Switzerland	CHE	75600068	75605012	0	-.7631	-.4488	.6407	-1.2177	-1.006	-.1763	.2294	.346
Switzerland	CHE	75600068	75604716	0	-.9014	.2842	1.9359	-2.6893	.7997	-1.6678	2.4277	-1.5298
Switzerland	CHE	75600068	75604931	0	.4685	-.4488	.3416	.16	.6635	.4963	.5755	.1216
Switzerland	CHE	75600068	75605478	0	.5348	.7608	.4173	-1.0138	-.4881	.3401	-.4805	1.4234
Switzerland	CHE	75600068	75602699	0	-.6678	-.4102	-1.0935	-.4701	-.4931	.0629	-1.1855	.6802
Switzerland	CHE	75600068	75605827	0	.9322	-.1789	-.5034	-.4708	-.8486	-.5309	-.4594	-.5475
Switzerland	CHE	75600068	75602298	0	.0357	-.7199	-.5373	.2147	-.635	-1.6678	.5755	-.222
Switzerland	CHE	75600068	75602348	0	.9364	.64	1.4967	.2496	.2853	-1.6678	.8038	.9339
Switzerland	CHE	75600068	75602504	0	1.4134	-.9464	-.5034	.5398	-.4519	-.2144	.0447	-.4607
Switzerland	CHE	75600068	75606516	0	.9882	-.198725129178705	-.114396863474572	-.340748750909085	-.4233	-.189712657932098	-.358864176137485	.0254206188285297
Switzerland	CHE	75600068	75600181	0	.1537	.5091	.6825	-.2874	.4199	-1.6678	-.5832	1.2147
Switzerland	CHE	75600068	75601295	0	-.4849	.21351971515253	.438514965113857	-.164033990116375	.1952	-.0350217831602101	.23413092479788	.7864
Switzerland	CHE	75600068	75600348	0	-.154	2.6352	1.1752	-.2902	.5861	-1.6678	2.4277	.7095
Switzerland	CHE	75600068	75601889	0	.5821	.2465	-.335	-.7563	-.4	.0403	-1.5848	.5553
Switzerland	CHE	75600068	75604765	0	-.2633	.3289	-.227	-.8975	.2179	-.219	.5755	.1216
Switzerland	CHE	75600069	75601554	1	.1879	1.1352	-1.2567	-1.0059	-.6328	-.7946	-1.2871	-.6353
Switzerland	CHE	75600069	75606020	1	.2402	.6424	.8961	.2206	-.2835	-.5569	-.1755	-1.0938
Switzerland	CHE	75600069	75604309	1	-1.0438	-.59	-.7638	-.3784	.2134	-1.6678	-.6852	-.4607
Switzerland	CHE	75600069	75602140	1	-.5722	.5251	1.9359	-.2976	.1234	.0104	-.6481	.9097
Switzerland	CHE	75600069	75603608	0	.6537	.3039	.1386	-.1295	-.6078	-.801	-.1021	.1604
Switzerland	CHE	75600069	75605337	0	.0031	.7763	.6907	-.1502	.0729	-.0296	-.6852	1.2147
Switzerland	CHE	75600069	75601937	0	.7212	-.9924	1.4967	-.0928	-.3764	-1.6678	-.309	-.1019
Switzerland	CHE	75600069	75605874	0	-.9686	-1.7324	-.0607	-1.7984	-1.0618	-1.6678	-1.1469	-.6924
Switzerland	CHE	75600069	75605321	1	.3507	.5179	-.227	.1888	-.0485	.065	.3044	.9097
Switzerland	CHE	75600069	75606221	1	-.5895	.6515	-.6843	-.4926	-.0277	-.1225	-.5172	-.2503
Switzerland	CHE	75600069	75602309	1	.4749	.9454	1.1381	.1989	-.4461	-.2785	-.8483	2.0955
Switzerland	CHE	75600069	75604887	1	1.0105	-.5133	.9192	-.8319	-.8667	-.4795	-.2704	1.1013
Switzerland	CHE	75600069	75606313	1	.8088	.7763	.4173	-.5637	-.0065	-.0737	.1648	-.1865
Switzerland	CHE	75600069	75602150	1	1.2078	.1125	-.7902	-.664	-.8295	-.443	-.2744	-.9471
Switzerland	CHE	75600069	75600522	1	1.204	.4981	.4173	-.7025	-.2166	-.4795	.5826	.5759
Switzerland	CHE	75600069	75606568	1	.2599	-.0862	.0226	.5028	.3311	.2601	.5755	.1216
Switzerland	CHE	75600069	75604777	1	.7651	.2465	.0226	-.4877	-.1384	-1.6678	-.0553	.6559
Switzerland	CHE	75600069	75602753	1	.6653	.5091	-.691	-.4091	-.5013	-1.6678	.3482	-.2503
Switzerland	CHE	75600069	75603556	1	.6148	1.7671	-.3048	.0921	.9066	.1489	-2.1355	.9642
Switzerland	CHE	75600069	75600843	1	.7915	.3404	1.9359	-.025	.1361	-.0879	-.5798	2.0955
Switzerland	CHE	75600069	75604878	0	1.1733	-.1107	1.2899	-.4672	-.5634	-1.6678	.6102	1.515
Switzerland	CHE	75600069	75601272	0	1.3284	-.0994	-.227	-.2414	.0312	-1.6678	.1693	-.0295
Switzerland	CHE	75600069	75604422	0	-.492	.4571	.9726	-.5116	.1402	-.5569	.9863	.8375
Switzerland	CHE	75600069	75604084	0	1.6236	.5068	1.1381	.5593	.4478	.2646	.5755	2.0955
Switzerland	CHE	75600069	75605497	0	.4507	-.2662	.0226	-.2143	.7665	-1.6678	.5755	-.1563
Switzerland	CHE	75600069	75602407	0	-.3792	-.7353	.0226	.1053	.6053	.5105	.1648	.9339
Switzerland	CHE	75600069	75604292	0	.5904	.7825	1.4967	-.3991	-.2794	-.3973	-.4952	1.515
Switzerland	CHE	75600069	75601306	0	.0107	-1.026	.8038	-.7797	-.8606	-.801	-.216	-.222
Switzerland	CHE	75600069	75606002	0	.9765	.1892	.3416	-.6441	-.1755	-.0818	-.0823	-.7639
Switzerland	CHE	75600069	75603975	0	1.378	-.847	.0226	-1.5123	.0961	-.4795	-.1026	-.2503
Switzerland	CHE	75600069	75605461	0	1.2143	-.269	-.5034	-.6157	-.5519	-.8849	.3473	.5553
Switzerland	CHE	75600069	75602256	0	1.1846	-.192	-1.3325	-.1643	-.0647	-.2608	-.0251	.1216
Switzerland	CHE	75600070	75600516	1	-.5994	1.3037	.0226	-.2025	-.459	-.2571	.5755	.1216
Switzerland	CHE	75600070	75603109	1	1.0442	-.59	-.9607	-.7179	-.5783	-1.6678	-.2004	.2261
Switzerland	CHE	75600070	75604483	0	.4732	.5696	-.4806	-.4215	.3589	-.2785	.7741	.6314
Switzerland	CHE	75600070	75602076	0	-.3189	-.59	1.1381	1.3291	2.0116	-1.6678	.5755	.1216
Switzerland	CHE	75600070	75600500	1	-.2126	1.7671	.1453	-.8283	.8691	-.7433	-2.1355	.3236
Switzerland	CHE	75600070	75603350	1	1.6693	-.3466	-1.0611	-.3834	-.0849	-1.6678	-1.5596	-.3657
Switzerland	CHE	75600070	75602812	0	1.2178	1.1132	1.2899	.7651	.8547	-1.6678	2.4277	2.0955
Switzerland	CHE	75600071	75603747	1	.8057	-.7221	-1.6877	.5629	-.1328	.3899	-1.1908	-1.3768
Switzerland	CHE	75600071	75600216	1	1.3253	.802	1.9359	-.8965	.3216	.2563	-.5798	.6559
Switzerland	CHE	75600071	75603277	0	.9268	.6348	1.9359	-.3764	-.7113	.0523	2.4277	2.0955
Switzerland	CHE	75600071	75604665	1	1.8325	-.8283	1.2899	.0618	-.2273	.2798	-2.1355	.7095
Switzerland	CHE	75600071	75604318	0	.8182	.6578	.396205474302978	-.6336	-.2389	.6027	1.231	.1739
Switzerland	CHE	75600071	75601067	0	.9775	.5266	.0226	-2.6893	.3848	-1.6678	-1.5596	-.1563
Switzerland	CHE	75600071	75604946	0	.6997	.176821896628775	.257015232392089	.2418	.5871	.3108	.131816848104003	.390150502428931
Switzerland	CHE	75600071	75600253	1	1.4024	-.9238	-.2943	-.8533	-.8809	-.5309	.0256	-.0998
Switzerland	CHE	75600071	75605927	0	1.4209	.3039	.8348	-.4318	.5058	-1.6678	.3473	1.515
Switzerland	CHE	75600071	75606091	0	.83	.7855	1.9359	-.5739	.2835	.2261	1.3918	2.0955
Switzerland	CHE	75600071	75602467	1	1.6219	.6492	1.9359	-.7656	-.1178	-.2766	.1655	1.2147
Switzerland	CHE	75600072	75601102	1	-.0098	-.0384	-.6863	-1.7857	.0928	-1.6678	-.0987	-.9111
Switzerland	CHE	75600072	75605479	0	-.288	.5228	.5433	-.442	-.5057	-.4694	-.6885	.1216
Switzerland	CHE	75600072	75606170	0	.6715	.2577	-.5034	.7663	1.2087	-1.6678	-.3763	-1.1252
Switzerland	CHE	75600072	75606377	0	-1.3018	-.5994	-.4806	-.238	-.0684	-.0871	-1.5537	-.2503
Switzerland	CHE	75600072	75605232	0	-.894	-.5946	.6407	1.1468	.8779	-.0267	.5826	.1216
Switzerland	CHE	75600072	75603727	0	-1.3284	.7989	.0226	-.6166	.5977	-.424	.8038	-.1563
Switzerland	CHE	75600072	75606404	1	.9551	-.1077	-2.664	.1696	-2.3886	-.2785	.9677	-1.5367
Switzerland	CHE	75600072	75601420	1	-.588	.2465	-.7902	.4469	.8209	.0342	.1701	-1.0169
Switzerland	CHE	75600072	75604530	1	-.2091	-1.4093	-2.664	.5505	-.3515	-1.6678	-1.5537	-2.5027
Switzerland	CHE	75600072	75605344	1	.6964	2.6352	1.9359	1.8685	1.4331	1.3133	-.6852	2.0955
Switzerland	CHE	75600072	75601796	1	.7225	.5119	-1.4242	-.1593	-.058	-.2607	-2.1355	-.6269
Switzerland	CHE	75600072	75600926	1	.1923	-.7353	-.4806	-.7919	-.3515	-.2348	-.5832	-.4377
Switzerland	CHE	75600072	75603989	1	.5456	-.0862	.0226	-.5711	-.3316	-.8849	.5755	.1216
Switzerland	CHE	75600072	75600648	1	.915	.1179	.6825	-.2981	-.6605	-.1741	-1.5537	.3873
Switzerland	CHE	75600072	75600828	1	.1322	-.5994	1.4967	-.5472	.037	-.1225	.5755	1.4234
Switzerland	CHE	75600072	75602641	0	.6624	1.1132	1.0433	-.0761	.7738	.7134	.7264	1.1508
Switzerland	CHE	75600072	75600779	1	1.6178	-.2662	-.4728	-.504	-.712	.2518	.5755	.1216
Switzerland	CHE	75600072	75604304	1	1.4675	-1.0744	-.5034	.1377	-.5298	-.5037	-1.2871	-.8578
Switzerland	CHE	75600072	75604231	1	.1649	-.1106	-.7902	-.8939	-.3822	.1863	-.9533	-.6508
Switzerland	CHE	75600072	75600141	1	.3824	-.9443	-1.5179	-.6312	-1.0887	-.3243	-2.1355	-1.236
Switzerland	CHE	75600072	75606276	1	1.458	-.2662	-.8627	-.5297	-.462	-.5569	-.6852	-.4607
Switzerland	CHE	75600072	75605293	1	1.4355	.18	-1.2637	-.7437	-.8853	.0276	-1.2871	-1.236
Switzerland	CHE	75600072	75601924	0	.5064	.631	1.9359	-1.4373	-.302	-.4998	2.0386	2.0955
Switzerland	CHE	75600072	75605167	0	-2.8422	-.5717	-.4806	-1.4428	-.6457	-.0849	-.9681	-.2726
Switzerland	CHE	75600072	75605352	0	.1221	-.4488	-.0656757484161951	-2.6893	.9247	-1.5939	.5755	-.222
Switzerland	CHE	75600072	75606480	0	.3043	-.5994	-.4246	.732	.7506	-.21	-1.0571	-.222
Switzerland	CHE	75600072	75601511	0	-.2151	1.3403	-.1587	.7408	-.0968	.7885	.5755	-.7108
Switzerland	CHE	75600072	75602061	0	-1.0645	.0502	.0226	-.8676	.1135	.0792	-.3206	-.222
Switzerland	CHE	75600072	75604940	0	1.3715	.792	1.2341	.48	.7979	.9569	1.1417	.7864
Switzerland	CHE	75600072	75600226	0	.0014	.32	1.9359	.447	.2456	-.5569	1.2034	2.0955
Switzerland	CHE	75600072	75603594	0	1.7779	-.1167	1.4967	.1184	.4883	.0228	1.6284	2.0955
Switzerland	CHE	75600072	75606199	0	.4419	.1736	.0226	-.0846	-.5332	-.443	-.2821	-.1563
Switzerland	CHE	75600073	75605995	1	.2278	-.4203	-.0848513512653067	-.5307	.4191	.3206	-.3357	.095778609279788
Switzerland	CHE	75600073	75602355	1	1.211	-1.3452	.0226	.1053	-.8825	-.0446990508552965	.3482	-1.1252
Switzerland	CHE	75600073	75600357	1	-.7428	-.4699	-1.1926	-.6294	-.5196	.2876	-.3206	-1.113
Switzerland	CHE	75600073	75602118	1	-.3923	.0634	.0226	-.5021	.0714	.373	-.6852	-.6353
Switzerland	CHE	75600073	75600807	1	.3178	-.6593	.0226	.2487	.3487	.6106	.1693	-.2503
Switzerland	CHE	75600073	75604336	1	.9913	-.0862	.0226	.5259	-.0056	.7333	.5755	.273692964632369
Switzerland	CHE	75600073	75601207	1	.0243	-.5847	-.227	-.1546	.2843	-.0443	-.3912	-.1563
Switzerland	CHE	75600073	75605629	1	.2059	-.2479	.0226	-.1835	1.3032	1.1515	.5755	-.7496
Switzerland	CHE	75600073	75602318	1	.1649	-.4488	.9726	-.431	-.0288	.3965	.075	.1216
Switzerland	CHE	75600073	75606421	1	1.1491	-.269	-.9607	.0916	.9887	1.281	-.414	-.7639
Switzerland	CHE	75600073	75601280	1	-1.0035	-.59	.0226	.3485	.3977	.4286	.3482	.1216
Switzerland	CHE	75600073	75602513	1	-.0906	.0789	-.7638	-.6579	-.267	.2493	-.6852	-.6073
Switzerland	CHE	75600073	75606580	1	-1.2107	-.0862	.0226	-1.3089	.1013	.7179	-1.305	.1216
Switzerland	CHE	75600073	75604890	1	-.3828	2.6352	1.1355	-.2237	.3903	-.2708	1.6338	2.0955
Switzerland	CHE	75600073	75603172	1	-.5777	.8762	.586	-.7361	.103	.5232	.8038	-.6195
Switzerland	CHE	75600073	75604000	1	-.2023	.004	-1.1075	-.7935	-.1988	.0944	-.6852	-.6959
Switzerland	CHE	75600073	75601800	0	.0916	.2032	.33427731904152	-.2139	.9906	-.2126	.21875636899826	.472322640642108
Switzerland	CHE	75600073	75603506	0	.4368	-.1167	-.227	.3329	-.0576	.0714	.5755	.1216
Switzerland	CHE	75600073	75601111	0	.7607	-.7815	1.4967	.643	.5143	.8005	2.4277	2.0955
Switzerland	CHE	75600073	75605001	0	.4975	-.5847	-2.664	-.6228	-.0359	.387	-.1972	.4504
Switzerland	CHE	75600073	75600616	0	-.2725	1.1132	-.227	1.0433	1.3302	.9009	.8038	.1216
Switzerland	CHE	75600073	75605667	0	.8951	-.8379	-.3802	.7247	.1224	.5095	.5755	.1216
Switzerland	CHE	75600073	75605021	0	-.3141	-.4456	-1.1801	-1.0549	-.4511	.2176	-.8012	-.942
Switzerland	CHE	75600073	75604302	0	-.3584	.1852	.586	.0576	.7841	.1055	.8038	.1216
Switzerland	CHE	75600073	75601738	0	-.2174	.161018692167404	.185091367060314	-.5571	.4503	.3269	.5755	.1216
Switzerland	CHE	75600073	75602176	0	-.3032	-.2662	.0226	.1533	-.0288	.5302	.5755	.1216
Switzerland	CHE	75600073	75601367	0	-.4782	-1.3452	-1.0611	.3987	-.8363	1.0052	-.3272	-1.3027
Switzerland	CHE	75600073	75600408	0	-.0292	-.8264	-.9211	.7906	.3028	.1057	-.0823	.1216
Switzerland	CHE	75600073	75604109	0	.8329	-.4203	.0226	.6846	.5807	-.8768	.5755	.1216
Switzerland	CHE	75600073	75602249	0	-1.7584	-.7243	.0226	-.221	-.3065	-.2198	-.8486	.0301
Switzerland	CHE	75600073	75604508	0	-.5231	-1.2115	-1.3325	-1.3102	-.7058	-1.6678	-1.4019	-.3297
Switzerland	CHE	75600074	75605912	0	.5197	.6654	-.9084	-1.6629	.5676	-1.6678	-.474276859199762	-.190257299789557
Switzerland	CHE	75600074	75604549	1	-1.7159	-.2662	-1.0611	.0564	-.4844	-.8849	.5755	-.5912
Switzerland	CHE	75600074	75605881	1	.8655	-.3827	.0226	.6438	.503	-.7433	-.4948	-.5265
Switzerland	CHE	75600074	75602047	1	-1.2114	.748507613336549	.937784764072375	2.6276	1.57320960756918	1.24106763164202	1.17369904201587	1.2841
Switzerland	CHE	75600074	75601691	1	.7576	-1.3592	-.3086	1.2621	.3718	.508863945856068	.2447	-1.3849
Switzerland	CHE	75600074	75601594	1	-.3316	1.3889	1.1657	-.8492	.4229	-.2942	1.6922	1.2147
Switzerland	CHE	75600074	75602751	1	.512	.4768	.0226	-1.3963	-.0191	-.7368	.5755	.1216
Switzerland	CHE	75600074	75604253	1	-1.4812	-.9924	-.4728	-.5963	-.2482	-1.6678	-.6852	-.7317
Switzerland	CHE	75600074	75600424	1	-.8617	-.2548	.0226	.0526	.7379	.2271	.3482	-.7639
Switzerland	CHE	75600074	75602871	1	.7347	-.1473	.0226	-.4124	.9917	-.801	-.0553	-.1563
Switzerland	CHE	75600074	75602509	0	-.0022	.1466	.0226	.1053	1.3799	-1.6678	1.2262	.1216
Switzerland	CHE	75600074	75605070	0	-.6524	-1.2833	-.4958	-.9348	-.3316	-1.6678	.1693	-.4607
Switzerland	CHE	75600074	75602191	0	-.7852	-.2662	-.227	-1.4373	-.0674	-.6155	.0254	-.6924
Switzerland	CHE	75600074	75604322	0	-.4495	-.0472205034471882	-.013550375650038	-.220900691751088	.000501607600282938	-.104915046385902	-.0959903676027284	.0791379064556634
Switzerland	CHE	75600074	75600242	0	.0876	1.3889	1.9359	-.4651	1.9611	.4219	2.4277	2.0955
Switzerland	CHE	75600074	75602429	0	-.7687	-2.9627	-2.664	-2.6893	-3.7095	-1.2919	-2.1355	-2.5027
Switzerland	CHE	75600074	75602749	0	-1.235	-1.4192	-1.2637	.2146	-.7641	.4743	-1.1501	-.8273
Switzerland	CHE	75600075	75600036	1	.6359	2.6352	.8038	.5325	-.2894	-.2047	-.1722	-.3969
Switzerland	CHE	75600075	75602637	1	-.042	.8137	.484616218755046	-.3868	-.433	-.0845	-.1727	.7338
Switzerland	CHE	75600075	75600498	1	-1.0113	.0634	-.7638	-1.1401	.3365	-.4207	.0221	-.6594
Switzerland	CHE	75600075	75600096	0	-1.6545	.172825719285075	.223230663565643	-.0948678222997944	.3248	-.00268748504397388	.5755	.278239666053124
Switzerland	CHE	75600075	75600813	1	.2199	-.8977	.0226	.179377843527186	.698	.294	-.0260423448650574	.1216
Switzerland	CHE	75600075	75600488	1	.0975	.957	.586	-.4512	-.2383	-.6515	-1.2835	1.1508
Switzerland	CHE	75600075	75605162	1	.136881337435558	-.0454985770191016	.0103241703097739	-.196940787784011	.000681426659228129	-.0896050493253218	-.126996654991348	.123370316847846
Switzerland	CHE	75600075	75601618	1	.4091	1.3889	1.9359	-1.0091	-1.1378	-1.0529	-1.0906	.7095
Switzerland	CHE	75600075	75603487	1	-1.3579	1.3889	.9268	-.7844	-.3677	-1.6678	-.1566	.4104
Switzerland	CHE	75600075	75604911	1	.2102	-1.3452	-.9899	.6963	.7641	-.7685	.9579	-1.1395
Switzerland	CHE	75600075	75601774	1	-.2405	.7308	.4173	-.1809	.2219	-.4657	-.3912	.4725
Switzerland	CHE	75600075	75606057	1	.9948	-.0252	.7739	-.213	-.4589	.0008	.7812	-.1314
Switzerland	CHE	75600075	75604159	1	-.88	.963	-.9285	-.8986	-.4297	-1.6678	-2.1355	-1.1068
Switzerland	CHE	75600075	75605710	1	-1.4348	2.6352	1.2867	-.9352	1.0224	-.8211	2.4277	1.7439
Switzerland	CHE	75600075	75605847	1	.4643	-.7271	-.9607	-.1092	-.5461	.5235	-.6852	-.7507
Switzerland	CHE	75600075	75601453	1	.2416	1.7671	.8038	-1.3102	.6439	.0912	.0598	.8567
Switzerland	CHE	75600075	75601631	0	.7669	2.6352	1.9359	2.5574	4.8357	3.6292	2.4277	2.0955
Switzerland	CHE	75600075	75603778	0	-.6498	.3353	.9268	-2.6015	.0491	-.0466	-.5577	-.7441
Switzerland	CHE	75600075	75603439	0	.6869	2.6352	1.1657	.7558	2.275	-1.6678	1.4152	2.0955
Switzerland	CHE	75600075	75600524	0	-.6217	.2718	.0226	.2647	.0526	.7159	.5755	.1216
Switzerland	CHE	75600075	75600268	0	-.4996	2.6352	.8348	-.8921	.2365	-.7054	.2785	2.0955
Switzerland	CHE	75600075	75605273	0	-.7173	.0634	.0226	.1053	-.8526	-1.6678	.5755	.1216
Switzerland	CHE	75600075	75603697	0	-1.2762	-1.4456	-1.1926	3.6039	4.8357	-1.6678	-.6852	-1.1252
Switzerland	CHE	75600075	75600023	0	-.644	-.3349	-1.0411	-.7096	-.5653	-.3646	.3482	.1216
Switzerland	CHE	75600075	75604169	0	-1.369	-.7353	.0226	.6282	.6348	-1.6678	.5755	.1216
Switzerland	CHE	75600075	75604861	0	.4903	2.6352	1.9359	3.6039	1.4951	2.142	2.4277	2.0955
Switzerland	CHE	75600075	75606376	0	.6901	-.0862	.0226	.8871	.8779	-.2348	.5755	.4504
Switzerland	CHE	75600076	75603304	1	-1.4004	-.4314	-1.0611	-1.3723	-2.2782	-.8849	-.6852	.1216
Switzerland	CHE	75600076	75604692	1	1.0501	1.1132	1.2867	-.9012	-.2589	-.6073	.9638	-.8947
Switzerland	CHE	75600076	75603581	0	-.7712	.7821	.1386	-.1233	.0663	.8078	.3473	-.6508
Switzerland	CHE	75600076	75600333	0	.5226	-.0862	-.2827	.7113	-.0316	1.0062	.5755	-.4607
Switzerland	CHE	75600076	75600631	1	.0784	.64	.0226	-.1876	-.1953	-.0413	.5755	-.222
Switzerland	CHE	75600076	75605176	1	.0025	1.1132	.5462	.0706	-.1097	-.0745	-.7394	2.0955
Switzerland	CHE	75600076	75604605	1	-1.0762	.5091	.586	-.7101	-.7652	-1.6678	-.5974	-.222
Switzerland	CHE	75600076	75601216	1	-.0609	-.2857	-.6315	-.3447	-.1393	-.182	-.7867	-1.0101
Switzerland	CHE	75600076	75604936	1	.5912	.3875	.6496	.3556	.3171	-.0447	.5755	.1216
Switzerland	CHE	75600076	75600726	1	1.8379	1.7162	.0226	.2188	.2982	-.1285	-.1021	1.0641
Switzerland	CHE	75600076	75605932	1	-.2578	-.59	-.6097	-.6525	-.419	.1525	-.6852	.2286
Switzerland	CHE	75600076	75605325	1	.0321	-.7737	-.435080739030137	-.8286	-.7575	.2438	-.554850556164257	-.273381408127537
Switzerland	CHE	75600076	75600177	1	-.1813	.6608	-.4806	-.2094	-.4407	.0577	-.8041	-.959
Switzerland	CHE	75600076	75603597	1	-.5778	-1.5214	-2.2485	-2.6893	-.7211	-1.6678	.5755	1.3857
Switzerland	CHE	75600076	75602507	1	-1.2662	-.2741	.1386	-.0871	-.3184	-.8849	-.1021	1.1013
Switzerland	CHE	75600076	75606411	1	-1.0678	-.2894	-1.1075	-2.6893	-.8674	-1.2919	-1.5848	-1.7277
Switzerland	CHE	75600076	75603690	0	.173	.64	.0226	-.5295	.0517	-.5037	.5755	-.222
Switzerland	CHE	75600076	75605681	0	1.068	-.7913	.120808908261753	1.1836	1.9674	.0861	.333983587606578	.437584299406358
Switzerland	CHE	75600076	75604511	0	-.4873	-.1077	.3461	-1.1459	-.7728	-.231	.5755	-.4377
Switzerland	CHE	75600076	75606503	0	-.3375	-1.6598	.0226	-.8948	-1.0512	-1.6622	-.1026	-.5093
Switzerland	CHE	75600076	75604924	0	.1542	.3178	.4173	-.6184	-.4688	-.3435	-.3763	.4994
Switzerland	CHE	75600076	75601642	0	-1.4911	1.7162	.0226	.4092	.2028	-1.6678	-.6852	.1216
Switzerland	CHE	75600076	75601358	0	-.9059	-.5874	-.5836	-.5767	.1502	.4882	.0447	-.2503
[truncated: 3,861 more rows]
