# Supplementary material for: Antecedents of adolescent students’ ICT self-efficacy: The ICT dataset
Source: Data Brief. 2020 Oct 22;33:106437. doi: 10.1016/j.dib.2020.106437 (PMC7644865; doi:10.1016/j.dib.2020.106437)
Supplement: Supplementary file 2 [file mmc2.zip › UK.csv]

CNTRYID	CNT	CNTSCHID	CNTSTUID	ST004D01T	ESCS	INTICT	COMPICT	HOMESCH	ENTUSE	USESCH	SOIAICT	AUTICT
United Kingdom	GBR	82600001	82611226	1	.1508	.0566	-.1587	-.0123	-.017	-.0696	-.5832	-.6158
United Kingdom	GBR	82600001	82604977	1	.8596	2.6352	1.1381	-.4995	-.1368	-.8768	-2.1355	-2.5027
United Kingdom	GBR	82600001	82606302	1	-.2764	.582960828875359	1.9359	-2.6893	-.7032	-.7368	-2.1355	-.6774
United Kingdom	GBR	82600001	82606330	1	.6836	-.0862	1.9359	.5675	.5695	.2842	.6296	2.0955
United Kingdom	GBR	82600001	82611409	1	1.7918	.5266	-.9624	.3348	-.5849	.259	-.2821	-.7816
United Kingdom	GBR	82600001	82609460	1	.3965	.802	1.9359	-.0582	-.4343	-.1147	-.0726	-.1563
United Kingdom	GBR	82600001	82606501	1	.1478	.468	.0226	-.1545	.5522	-.0538	.5755	.1216
United Kingdom	GBR	82600001	82605984	1	-.5738	.1892	-.2943	-.1058	.0442	.3484	.5826	.4725
United Kingdom	GBR	82600001	82606673	1	.7131	.0566	.1386	.4889	.1093	-.0922	-.2668	-.7816
United Kingdom	GBR	82600001	82606823	1	.758	2.6352	1.9359	-.2257	.3012	.3633	.5755	2.0955
United Kingdom	GBR	82600001	82601325	0	.9009	.1371	.4173	-.0915	-.3113	.4434	-.4156	-.4607
United Kingdom	GBR	82600001	82610826	0	1.6203	1.1576	1.9359	-2.6893	4.8357	-.006	.8482	1.515
United Kingdom	GBR	82600001	82603965	0	-1.3895	-.59	-.227	-.7797	-.37	.1182	-.4948	-.1563
United Kingdom	GBR	82600001	82600957	0	.1627	.2695	-.7638	-.6267	.2952	-.0558	-.2673	-.959
United Kingdom	GBR	82600001	82602546	0	.1714	-.2662	.0226	.5365	.0516	-.2229	-.414	-.5912
United Kingdom	GBR	82600001	82604239	0	.5445	-.0862	.6407	-.6048	.4943	.5922	.5755	.5553
United Kingdom	GBR	82600001	82607642	0	.4613	1.7162	.4173	-.0955	.6534	.1567	.5755	2.0955
United Kingdom	GBR	82600001	82606468	0	-.2892	2.6352	1.9359	1.2748	.8609	.5489	2.4277	.1408
United Kingdom	GBR	82600001	82607034	0	1.3683	.468	-.6315	-.7075	-.2863	-.1091	1.1171	-.5461
United Kingdom	GBR	82600001	82602929	0	-.1294	.5836	.8038	.1619	.2887	.3551	.0221	2.0955
United Kingdom	GBR	82600001	82605038	0	.101	.2403	-.335	-1.3102	-.8249	.3596	-.3855	-1.1252
United Kingdom	GBR	82600001	82600334	0	1.2501	.3289	.8038	.4994	.1932	.9616	.5755	.1216
United Kingdom	GBR	82600001	82608273	0	-.1953	-.2662	.0226	.7113	.1664	.6845	-.00209018637707088	-.0679661247273919
United Kingdom	GBR	82600002	82604458	1	-.8277	-.0862	.0226	1.1161	1.466	1.9037	.5755	.1216
United Kingdom	GBR	82600002	82608732	1	-1.2809	.5946	-1.1801	3.6039	2.2216	-1.6678	-.4771	.5917
United Kingdom	GBR	82600002	82606170	1	-1.8717	.96	-.829	-.4098	.2643	.2418	-.3503	-1.022
United Kingdom	GBR	82600002	82606739	1	-.0355	-1.1772	-.3802	.822	-.7715	.0818	-.4948	-.4607
United Kingdom	GBR	82600002	82600156	1	.5079	-.59	.0226	-.38	-.2689	.1529	-.6852	.1216
United Kingdom	GBR	82600002	82605101	1	-.8953	-1.055	-.691	-1.1433	-1.4681	-1.6678	-2.1355	-.7496
United Kingdom	GBR	82600002	82607873	1	1.0439	-.0862	1.1381	.239	.398	.6279	.5755	-.2995
United Kingdom	GBR	82600002	82606029	1	.8681	.2554	-.732	-.7032	-.2277	.1718	.0256	-.7496
United Kingdom	GBR	82600002	82601818	1	-1.1122	.2032	-1.0611	-2.6893	-.0836	-.2282	-.5832	-.7496
United Kingdom	GBR	82600002	82603795	1	.7463	1.1132	.8038	.0845	-.3724	-.3716	.0256	.1216
United Kingdom	GBR	82600002	82609607	1	-.4727	-.59	-1.0611	.4889	-.1184	.4001	-.3733	-.7639
United Kingdom	GBR	82600002	82612686	1	-1.2185	.145953873578407	.130012817044613	-.0979904779557371	-.0847	.148984456421737	-.0611711857907738	-.0294429977110896
United Kingdom	GBR	82600002	82604369	1	.3016	-.847	-.6863	.6427	-.2189	.726	-.6595	.1216
United Kingdom	GBR	82600002	82607423	0	.0492	-.0862	.8348	.1987	.1788	.5829	1.2568	.428
United Kingdom	GBR	82600002	82609758	0	-.8664	.3427	-.227	.1665	-.0026	.4851	-.3733	-.4607
United Kingdom	GBR	82600002	82600419	0	-.2353	2.6352	1.9359	.0358	.9432	.408	2.4277	2.0955
United Kingdom	GBR	82600002	82601448	0	.8596	2.6352	1.9359	1.2836	2.5233	.6088	2.4277	2.0955
United Kingdom	GBR	82600002	82606680	0	-.5844	-2.9627	-1.1926	-.7667	.3651	-1.6678	-2.1355	-2.5027
United Kingdom	GBR	82600002	82610599	0	.1263	.6478	1.9359	.536	.0071	1.0509	-.1061	2.0955
United Kingdom	GBR	82600002	82610020	0	-.128	-.8785	.0226	.7456	-.0408	1.0062	.5755	.1216
United Kingdom	GBR	82600002	82609945	0	.1445	-.0862	.0226	3.6039	4.8357	1.5721	.5755	.1216
United Kingdom	GBR	82600002	82604044	0	.4818	1.3403	1.9359	.4703	4.8357	.8496	1.836	2.0955
United Kingdom	GBR	82600002	82611507	0	-.7574	.9454	.4173	.3922	.1145	.553	-.1026	1.0448
United Kingdom	GBR	82600002	82600395	0	.7571	2.6352	1.9359	-2.6893	.3959	-.2204	2.4277	2.0955
United Kingdom	GBR	82600002	82607398	0	.802	-.0994	1.9359	.1795	.6777	.1545	-.2008	2.0955
United Kingdom	GBR	82600002	82605985	0	-.4877	.2141	.0226	.4956	.1903	.3689	.5755	.1216
United Kingdom	GBR	82600002	82609489	0	-1.1217	.3404	-.6315	.4049	.2553	.8259	1.2302	.1959
United Kingdom	GBR	82600002	82612106	0	-.7434	1.7242	1.4967	-1.4389	.7073	.0561	-.0823	2.0955
United Kingdom	GBR	82600003	82602462	1	.739	-.5034	.0226	.6832	1.2101	1.5428	-.6852	-.4607
United Kingdom	GBR	82600003	82605428	1	-.7863	.3289	.8038	-.1001	-.3385	.4851	-.0553	.1216
United Kingdom	GBR	82600003	82611220	1	1.0576	-.4516	-.652	-.1125	-.3212	.5608	-.8546	-.1314
United Kingdom	GBR	82600003	82602939	1	1.0918	-.7332	.3461	.1496	-.0847	.4738	-.6852	-.4607
United Kingdom	GBR	82600003	82602651	1	.5142	-.5743	-.3802	.4228	-.3616	.1731	-.0553	-.7108
United Kingdom	GBR	82600003	82612826	1	.4022	2.6352	.0226	.4182	-.0024	.5245	-.5974	.1216
United Kingdom	GBR	82600003	82613215	1	1.4645	.1852	1.4967	.1375	.4284	-.0162	-.4288	.9097
United Kingdom	GBR	82600003	82610536	1	1.1996	-.2662	.0226	.7113	.832	.8509	.5755	.1216
United Kingdom	GBR	82600003	82610711	1	1.4156	.2032	-.7638	.2013	-.0731	.2603	.1693	.7627
United Kingdom	GBR	82600003	82603954	1	.6716	-.7353	.0226	.1238	-.4451	.2664	-.3237	-.7108
United Kingdom	GBR	82600003	82607966	1	.8673	.2768	-.7638	-.0542	-.3285	.3196	-.6852	-.4607
United Kingdom	GBR	82600003	82602967	0	-.2596	-.0862	.0226	.7113	.7481	1.0705	.5755	.1216
United Kingdom	GBR	82600003	82610442	0	1.7575	.468	.4173	.0606	-.5192	.5832	.5755	.4504
United Kingdom	GBR	82600003	82603658	0	.1586	-1.5214	1.9359	.6185	1.1723	1.1625	.8038	2.0955
United Kingdom	GBR	82600003	82612802	0	.7996	.4571	.4173	.8914	-.6171	.9429	-.6852	.8806
United Kingdom	GBR	82600003	82611670	0	.195	.3875	1.4967	-.1514	.2036	.5333	-.0585	1.515
United Kingdom	GBR	82600003	82604727	0	-.2851	.773245760672563	.676404654060837	-.2121	1.4199	.7973	.582337826701401	.669894491572468
United Kingdom	GBR	82600003	82611050	0	.2975	2.6352	1.9359	-.3546	.4658	.2129	1.1417	2.0955
United Kingdom	GBR	82600003	82608103	0	1.5397	.6555	-.6587	.465	.5521	.6172	-.0551	.8136
United Kingdom	GBR	82600003	82604752	0	1.4976	1.7671	.8038	.6565	.2161	.7035	2.0386	.9642
United Kingdom	GBR	82600003	82607796	0	1.1982	.4981	1.4967	.0933	.8508	.6312	1.2067	.839
United Kingdom	GBR	82600003	82611746	0	1.2408	.1141	.4173	.3768	.3425	.9754	.8038	.4504
United Kingdom	GBR	82600003	82610302	0	.5377	.8489	1.9359	.3065	-.2009	.5234	.9254	2.0955
United Kingdom	GBR	82600003	82610041	0	1.0818	-.2479	.0226	.4926	-.175	.1378	-.5832	-.4607
United Kingdom	GBR	82600003	82612068	0	1.2075	1.4003	-.1627	.3115	.702	.8815	.1701	.4777
United Kingdom	GBR	82600003	82601040	0	.21929798758391	.298460869698924	.350002727365122	.189170625176934	.171766925014542	.304003994798555	.0366265628760092	.188109870618701
United Kingdom	GBR	82600003	82606293	0	1.0348	.7855	-.8554	-1.1	-.4191	-.8768	-1.0844	-.5768
United Kingdom	GBR	82600003	82609322	0	-.4118	-.4314	1.4967	.2859	-.1073	1.0062	.5755	1.515
United Kingdom	GBR	82600004	82606243	1	1.0588	.343246355426387	.440474877387529	.309373805221406	.192988819750052	.360406424412153	.0390657079158751	.267541567523126
United Kingdom	GBR	82600004	82606280	1	-.0358	.284851983581828	.322511115597947	.152644698047491	.165318265500117	.286865088546428	.0358853841987785	.163973101759294
United Kingdom	GBR	82600004	82610896	1	.1359	.294011780444345	.34101502378292	.177229375282793	.169658695031191	.298400852632071	.0363842528103493	.180218950079822
United Kingdom	GBR	82600004	82609739	1	.1082	.292534049675028	.338029827179986	.173263180993813	.168958462660715	.296539812066129	.036303771386118	.177598041527238
United Kingdom	GBR	82600004	82604321	1	1.2194	.351813993027552	.457782551554719	.332369141062929	.197048650749997	.371196428559819	.0395323258484218	.282737160069875
United Kingdom	GBR	82600004	82609229	1	.9693	.338471737958738	.43082956706397	.29655884533463	.190726336098152	.354393315002339	.0388056686570772	.2590732889868
United Kingdom	GBR	82600004	82606407	1	.7469	.326607213659241	.406861779176154	.26471474389531	.185104253816784	.339451242010801	.0381594928899638	.238030326456308
United Kingdom	GBR	82600004	82610707	1	.6606	.322003308771441	.397561329109974	.252357972518452	.18292266343512	.33365312645698	.037908751124218	.229864824359269
United Kingdom	GBR	82600004	82606810	1	-.3423	.268500919293178	.289479969070899	.108758829831882	.157570206960372	.266272708277065	.0349948586923925	.134972795933774
United Kingdom	GBR	82600004	82608022	1	1.0179	.341064435265193	.436067132222908	.303517583329013	.191954902639854	.357658534190238	.0389468743328043	.263671706158481
United Kingdom	GBR	82600004	82603538	1	1.4231	.362680915688558	.479735062313479	.361535703397413	.202198012983426	.384882131205396	.0401241693905126	.30201077278328
United Kingdom	GBR	82600004	82606878	1	.776	.328159631182242	.409997852141691	.26888139565738	.185839876992988	.341406342388741	.0382440419674054	.24078369970108
United Kingdom	GBR	82600004	82603014	1	1.5984	.372032764203404	.498626938288002	.386635842706373	.206629447443515	.396659763379031	.040633497681767	.318597244598006
United Kingdom	GBR	82600004	82606761	1	.054	.289642605353838	.332188756570635	.165502613107072	.167588332896101	.292898353630241	.0361462950975499	.172469765586804
United Kingdom	GBR	82600004	82604128	1	.7735	.328026261979235	.409728430065614	.268523435884006	.185776679125617	.341238378438746	.0382367783009585	.240547155607887
United Kingdom	GBR	82600004	82601023	1	.6322	.320488234625282	.394500694325738	.248291549492928	.18220473566178	.331745055985039	.0378262358733815	.227177683460591
United Kingdom	GBR	82600004	82612276	0	.6764	.322846202134445	.399264076630781	.254620278286174	.183322073956908	.334714658620948	.0379546574961622	.231359783028252
United Kingdom	GBR	82600004	82613291	0	1.5033	.36695939972102	.488378122514031	.373019052927239	.204225400568703	.390270414721229	.0403571878101282	.309599107292926
United Kingdom	GBR	82600004	82611501	0	.6887	.323502378613239	.40058963324508	.256381440371172	.183633007464376	.335541041254922	.0379903947350808	.232523579966764
United Kingdom	GBR	82600004	82612024	0	.9018	.334870769477551	.423555171009889	.286893931453541	.189019993679122	.349858288352479	.0386095496630118	.252686598470576
United Kingdom	GBR	82600004	82607794	0	.8208	.330549607300126	.414825895744992	.275296034796235	.186972382776286	.344416256372648	.0383742068701332	.245022569851107
United Kingdom	GBR	82600004	82605786	0	.3158	.303609028292724	.360402636377425	.20298816057476	.174206413567244	.310487538473697	.0369069462478659	.197240663026025
United Kingdom	GBR	82600004	82609064	0	.4649	.311563167560058	.376470968994661	.224336881458764	.17797553437728	.320504908451387	.0373401513147571	.211348152744084
United Kingdom	GBR	82600004	82608969	0	.6946	.323817129932336	.401225469344622	.257226225436334	.183782154431373	.33593743617691	.0380075369878954	.2330818240267
United Kingdom	GBR	82600004	82600576	0	.914	.335521611188225	.424869950741145	.288640775147605	.189328399271895	.350677952428454	.0386449963552725	.25384093364536
United Kingdom	GBR	82600004	82612691	0	.21929798758391	.298460869698924	.350002727365122	.189170625176934	.171766925014542	.304003994798555	.0366265628760092	.188109870618701
United Kingdom	GBR	82600004	82604846	0	.6316	.320456226016561	.39443603302748	.248205639147318	.182189568173611	.331704744637041	.0378244925934343	.227120912878225
United Kingdom	GBR	82600004	82602698	0	1.7316	.379138675339614	.512981746501388	.40570793943172	.209996629817068	.405608882634754	.0410205058300561	.331200313883355
United Kingdom	GBR	82600004	82603039	0	1.198	.350672352649813	.4554762985835	.32930500540285	.196507677005297	.369758657147863	.0394701488636367	.280712342632139
United Kingdom	GBR	82600005	82608239	1	-.4722	1.1132	1.9359	.877	.4696	.1609	-.3206	.1216
United Kingdom	GBR	82600005	82611054	1	-.8217	.242926040924567	.237815591762361	.0401164636897531	.145451383913214	.234063941226061	.0336019780145411	.0896131006229926
United Kingdom	GBR	82600005	82610715	1	-.4727	-.4454	-.4806	-.3912	.16	-.3242	-.0992	-.1563
United Kingdom	GBR	82600005	82605019	1	-.2499	-.1968	-.732	-.3754	-.6973	-.1091	-.7867	-1.7277
United Kingdom	GBR	82600005	82607297	1	-1.0194	-.59	-.8627	-.238	-1.0146	.1431	-.9936	-.7496
United Kingdom	GBR	82600005	82607386	1	.2585	-.0862	-.7638	-.3962	-.4505	-.4795	-.414	-.4607
United Kingdom	GBR	82600005	82602298	1	-.5149	.468	.0226	.6577	.1549	.5525	.5172	.2546
United Kingdom	GBR	82600005	82609034	1	.5664	2.6352	1.9359	.7139	.8962	.813	2.4277	2.0955
United Kingdom	GBR	82600005	82605832	1	-.7398	.247295216015074	.246641858974645	.0518432258654735	.147521746048305	.239566440227891	.0338399357273405	.097362285116011
United Kingdom	GBR	82600005	82607905	1	.2746	1.153	1.4967	.212	.1594	.025	.1701	.1216
United Kingdom	GBR	82600005	82607448	1	1.2149	.788	.8038	.4557	-.0253	-.8211	-.6852	.1216
United Kingdom	GBR	82600005	82611880	1	-.0729	2.6352	1.1381	.326	-.0476	-.4694	.5755	2.0955
United Kingdom	GBR	82600005	82609519	0	.5567	.524	.4173	-1.1044	.2327	.3269	.5755	-.1563
United Kingdom	GBR	82600005	82608967	0	.2102	.4034	.8038	-1.2502	.2777	-.3205	.5755	.1216
United Kingdom	GBR	82600005	82611189	0	.7693	-.0862	.0226	.7113	.4717	-.1049	.0444	.1216
United Kingdom	GBR	82600005	82600671	0	.4104	1.1493	1.4967	-1.3089	1.0919	.0115	-.0992	.7627
United Kingdom	GBR	82600005	82605467	0	.0268	.9454	.4173	.31	.8361	.548	.5755	.4504
United Kingdom	GBR	82600005	82601466	0	1.4631	-.0862	1.9359	3.6039	4.8357	1.7326	2.4277	2.0955
United Kingdom	GBR	82600005	82602695	0	.5002	1.4003	1.1381	.8639	1.61	.3725	2.4277	.1216
United Kingdom	GBR	82600005	82607838	0	-.5747	-.0219	-1.277	-.078	-.737	.1756	-.0992	-.0129
United Kingdom	GBR	82600005	82604940	0	.0226	-.0862	1.9359	2.0322	2.0925	.7371	2.4277	1.3857
United Kingdom	GBR	82600005	82612588	0	.9643	-.812	-.3802	.695906869537135	.3262	1.0062	.3482	-.1563
United Kingdom	GBR	82600005	82600936	0	.0691	.0566	1.9359	-.4054	.5679	-.2942	.5755	2.0955
United Kingdom	GBR	82600005	82608105	0	-.3878	.266073599798451	.284576487286296	.102243961956482	.156420005774211	.263215764387159	.0348626599630595	.130667693437653
United Kingdom	GBR	82600005	82602052	0	-.8092	.792	1.0433	.0138	.7671	.6124	.8038	.8136
United Kingdom	GBR	82600005	82611018	0	1.0591	.343262359730747	.440507208036658	.309416760394211	.192996403494136	.360426580086152	.0390665795558487	.267569952814309
United Kingdom	GBR	82600006	82602935	1	-.1306	.6555	1.4967	-.198	-.1876	.3346	-1.305	-.6353
United Kingdom	GBR	82600006	82600947	1	.4234	.309349238790143	.371998562531782	.218394749220761	.176926449778913	.317716706881473	.0372195744517391	.207421520797072
United Kingdom	GBR	82600006	82603459	1	-.8714	-.59	.0226	-.6455	-.7087	-.0152	-.6852	-.4607
United Kingdom	GBR	82600006	82605689	1	-.2813	-.2479	.0226	-.491	-1.1809	-.8849	-.6852	.1216
United Kingdom	GBR	82600006	82608807	1	-.8166	.3875	.4173	-.5264	.3947	-.3973	.1693	-.4607
United Kingdom	GBR	82600006	82602375	1	-.8471	.241571009822016	.235078263469418	.0364795923922769	.14480929358072	.232357427494114	.0335281791634409	.0872098126361469
United Kingdom	GBR	82600006	82609680	1	-.03	-1.3534	-.829	-.6274	-1.3134	-.8849	-.6852	-.2503
United Kingdom	GBR	82600006	82604942	1	.204038730611189	.1828	.6825	-.1683	-.3176	-.2126	-.217398291347341	-.1563
United Kingdom	GBR	82600006	82605640	1	.1775	-1.3452	-.5034	1.2836	.9909	-1.6678	-.6852	.1216
United Kingdom	GBR	82600006	82609279	1	.6661	2.6352	1.9359	.596	.231	.578376543803529	.700991296970407	1.34217575764052
United Kingdom	GBR	82600006	82607712	1	-.8544	.2032	.0226	-.0118	-.0594	-.3149	-.4948	-.7108
United Kingdom	GBR	82600006	82610987	1	-.9861	.234155682134831	.220098396039533	.0165770289927024	.141295492154865	.223018631874403	.0331243193089951	.0740579610545896
United Kingdom	GBR	82600006	82612326	1	-.5014	.260013303213816	.272333948149354	.0859782698543839	.15354829468085	.255583482499396	.0345325989597138	.119919129842941
United Kingdom	GBR	82600006	82611640	0	.6051	-.0862	.0226	.7456	-.0408	1.0062	.5755	.1216
United Kingdom	GBR	82600006	82606890	0	-.5681	.256455012877591	.265145767159618	.0764279031007752	.151862175579379	.251102204313534	.0343388043389114	.113608133436539
United Kingdom	GBR	82600006	82609299	0	.4953	.313184937068622	.379747141439758	.228689672302987	.178744020444517	.322547350083324	.037428477498751	.214224528917316
United Kingdom	GBR	82600006	82604110	0	-1.1842	2.6352	.0226	1.5174	.8186	1.036	.5858	1.0448
United Kingdom	GBR	82600006	82604818	0	.4579	1.3403	1.9359	-.3954	-.0986	-.2857	.352134153381616	1.13347448735517
United Kingdom	GBR	82600006	82602933	0	-.792	.244510467056289	.241016326026156	.0443690257974319	.146202174577588	.236059352952	.0336882703719299	.0924232444501311
United Kingdom	GBR	82600006	82600907	0	-.3719	.266921827929575	.286290011690146	.104520586115139	.156821944210694	.264284015109126	.0349088568816616	.132172113870363
United Kingdom	GBR	82600006	82609809	0	-.5766	.256001557587367	.264229732100956	.0752108398713048	.151647302830316	.250531126883552	.034314107872992	.112803883519681
United Kingdom	GBR	82600006	82608275	0	.311621115959945	-.0862	-.227	3.02053880251972	4.8357	3.6292	1.52868010253704	.1216
United Kingdom	GBR	82600006	82605806	0	-1.418	-.7861	.3461	-1.6841	-1.3118	-.212	-.0585	.4777
United Kingdom	GBR	82600006	82604539	0	.2967	.302590087581751	.358344251716196	.200253347906185	.173723581860526	.309204293895737	.0368514518362119	.195433466154027
United Kingdom	GBR	82600006	82609893	0	.21929798758391	.298460869698924	.350002727365122	.189170625176934	.171766925014542	.304003994798555	.0366265628760092	.188109870618701
United Kingdom	GBR	82600007	82610342	1	.21929798758391	.298460869698924	.350002727365122	.189170625176934	.171766925014542	.304003994798555	.0366265628760092	.188109870618701
United Kingdom	GBR	82600007	82600694	1	.8887	.334171914853794	.422143399331245	.285018222241063	.188688836854095	.348978157254506	.0385714880508302	.251447107422242
United Kingdom	GBR	82600007	82605682	1	.1522	.29488134764795	.342771655718942	.179563273005189	.170070745126453	.299495977586037	.0364316119155829	.181761217567444
United Kingdom	GBR	82600007	82612968	1	.21929798758391	.298460869698924	.350002727365122	.189170625176934	.171766925014542	.304003994798555	.0366265628760092	.188109870618701
United Kingdom	GBR	82600007	82609301	1	.21929798758391	.298460869698924	.350002727365122	.189170625176934	.171766925014542	.304003994798555	.0366265628760092	.188109870618701
United Kingdom	GBR	82600007	82600811	1	.21929798758391	.298460869698924	.350002727365122	.189170625176934	.171766925014542	.304003994798555	.0366265628760092	.188109870618701
United Kingdom	GBR	82600007	82603737	1	.21929798758391	.298460869698924	.350002727365122	.189170625176934	.171766925014542	.304003994798555	.0366265628760092	.188109870618701
United Kingdom	GBR	82600007	82607847	1	.21929798758391	.298460869698924	.350002727365122	.189170625176934	.171766925014542	.304003994798555	.0366265628760092	.188109870618701
United Kingdom	GBR	82600007	82600055	1	.21929798758391	.298460869698924	.350002727365122	.189170625176934	.171766925014542	.304003994798555	.0366265628760092	.188109870618701
United Kingdom	GBR	82600007	82605604	1	.21929798758391	.298460869698924	.350002727365122	.189170625176934	.171766925014542	.304003994798555	.0366265628760092	.188109870618701
United Kingdom	GBR	82600007	82600141	1	.21929798758391	.298460869698924	.350002727365122	.189170625176934	.171766925014542	.304003994798555	.0366265628760092	.188109870618701
United Kingdom	GBR	82600007	82605581	0	.21929798758391	.298460869698924	.350002727365122	.189170625176934	.171766925014542	.304003994798555	.0366265628760092	.188109870618701
United Kingdom	GBR	82600007	82603084	0	.21929798758391	.298460869698924	.350002727365122	.189170625176934	.171766925014542	.304003994798555	.0366265628760092	.188109870618701
United Kingdom	GBR	82600007	82603714	0	.336	.30468665145302	.362579566752128	.205880475543619	.174717052335606	.311844687189655	.0369656366727566	.199151939299028
United Kingdom	GBR	82600007	82601322	0	.21929798758391	.298460869698924	.350002727365122	.189170625176934	.171766925014542	.304003994798555	.0366265628760092	.188109870618701
United Kingdom	GBR	82600007	82606165	0	.21929798758391	.298460869698924	.350002727365122	.189170625176934	.171766925014542	.304003994798555	.0366265628760092	.188109870618701
United Kingdom	GBR	82600007	82612185	0	.21929798758391	.298460869698924	.350002727365122	.189170625176934	.171766925014542	.304003994798555	.0366265628760092	.188109870618701
United Kingdom	GBR	82600007	82602410	0	.21929798758391	.298460869698924	.350002727365122	.189170625176934	.171766925014542	.304003994798555	.0366265628760092	.188109870618701
United Kingdom	GBR	82600007	82611086	0	.21929798758391	.298460869698924	.350002727365122	.189170625176934	.171766925014542	.304003994798555	.0366265628760092	.188109870618701
United Kingdom	GBR	82600007	82609640	0	.21929798758391	.298460869698924	.350002727365122	.189170625176934	.171766925014542	.304003994798555	.0366265628760092	.188109870618701
United Kingdom	GBR	82600007	82601787	0	.21929798758391	.298460869698924	.350002727365122	.189170625176934	.171766925014542	.304003994798555	.0366265628760092	.188109870618701
United Kingdom	GBR	82600007	82608020	0	.21929798758391	.298460869698924	.350002727365122	.189170625176934	.171766925014542	.304003994798555	.0366265628760092	.188109870618701
United Kingdom	GBR	82600007	82612504	0	.21929798758391	.298460869698924	.350002727365122	.189170625176934	.171766925014542	.304003994798555	.0366265628760092	.188109870618701
United Kingdom	GBR	82600007	82611173	0	.21929798758391	.298460869698924	.350002727365122	.189170625176934	.171766925014542	.304003994798555	.0366265628760092	.188109870618701
United Kingdom	GBR	82600008	82605117	1	1.3055	.356407228379111	.467061447854814	.344697275657917	.199225185302271	.37698110699764	.039782486520852	.290883738639459
United Kingdom	GBR	82600008	82610489	1	.7032	.32427591999068	.402152281286327	.258457607056739	.183999555095131	.336515232164892	.0380325240004726	.233895535707286
United Kingdom	GBR	82600008	82605817	1	-.2923	.271168303353316	.29486841059244	.115918025299355	.158834164307802	.269631987276961	.0351401320213298	.139703677797643
United Kingdom	GBR	82600008	82601962	1	-.3434	.268442236843854	.289361423357425	.108601327531598	.157542399898729	.266198804139067	.0349916626791558	.134868716532769
United Kingdom	GBR	82600008	82602166	1	.9585	.337895583001748	.429665663695317	.295012459113655	.190453321311108	.353667710738361	.0387742896180267	.258051418504204
United Kingdom	GBR	82600008	82605209	1	.2124	.298092878056357	.349259339310878	.188182944348026	.171592549772759	.303540549501912	.0366065210036235	.187457199331543
United Kingdom	GBR	82600008	82600739	1	-.6716	.250933527873104	.253991693210028	.0616083684831064	.149245783870199	.244148496783749	.034038088548011	.103815207978329
United Kingdom	GBR	82600008	82607574	1	-.4738	.261485699215013	.275308367869245	.0899301457524289	.154245999136631	.257437804507338	.0346127898372872	.122530576631797
United Kingdom	GBR	82600008	82604537	1	-.7335	.247631306406652	.247320802606359	.052745284494375	.147681004674081	.239989709381878	.0338582401667866	.0979583762308584
United Kingdom	GBR	82600008	82607019	1	-.6349	.252891387773245	.257946809286839	.0668632179562314	.150173528563212	.246614207569673	.0341447191714511	.107287675266409
United Kingdom	GBR	82600008	82605955	1	1.1607	.348682484140949	.45145652120843	.323964245584116	.195564764824114	.367252635013941	.0393617749602494	.277183104761692
United Kingdom	GBR	82600008	82612381	1	-1.4025	.211941707681995	.175223455048137	-.0430447508604114	.130769255365469	.195042556363269	.0319144830256048	.0346591768922839
United Kingdom	GBR	82600008	82608147	1	1.2654	.35426798636288	.462739917754537	.338955600893004	.198211491509632	.374286965239723	.0396659773110442	.287089571384635
United Kingdom	GBR	82600008	82612890	1	.9133	.335484267811383	.424794512559844	.28854054641106	.189310703869031	.350630922522455	.0386429625286674	.253774701299266
United Kingdom	GBR	82600008	82612128	0	.098	.29198990332676	.336930585109591	.171802705118448	.168700615361839	.29585451915015	.0362741356270148	.176632941627009
United Kingdom	GBR	82600008	82613007	0	1.365	.359581415410676	.473473693265448	.35321671826421	.200729294545712	.380978649007516	.0399553617822874	.296513488057463
United Kingdom	GBR	82600008	82609490	0	-.5281	.258588920125702	.269456520376851	.0821552594747534	.152873341457323	.253789627513451	.0344550230020612	.117392838927635
United Kingdom	GBR	82600008	82604707	0	.7123	.324761383889625	.403132977643248	.259760580631819	.184229595332363	.337126620942873	.0380589637463392	.23475655620651
United Kingdom	GBR	82600008	82612307	0	.2432	.299735986637403	.352578619288147	.192593008755989	.172371147498776	.305609865365848	.0366960093742489	.190371422559686
United Kingdom	GBR	82600008	82603961	0	.7627	.327450107022245	.408564526696961	.266977049663032	.185503664338572	.340512774174768	.038205399261908	.239525285125291
United Kingdom	GBR	82600008	82606693	0	-.5673	.256497691022553	.265231982223963	.0765424502282547	.151882398896938	.251155952777533	.0343411287121744	.113683827546361
United Kingdom	GBR	82600008	82601087	0	-.9544	.235846803628959	.22351466796419	.0211159589190801	.142096841113136	.225148414760337	.0332164225995414	.0770573401562828
United Kingdom	GBR	82600008	82610902	0	-.6372	.252768688106479	.257698940976848	.0665338949647277	.150115386525231	.246459680735678	.0341380365983199	.107070054700671
United Kingdom	GBR	82600008	82612391	0	.981	.339095905828811	.43209046238001	.298234097074018	.191022102117451	.355179386288315	.0388396626160485	.260180315342945
United Kingdom	GBR	82600008	82606299	0	-1.1951	.22300601676345	.19757471047949	-.0133484080613341	.136012150442608	.208976845654837	.0325170767940369	.0542828748636147
United Kingdom	GBR	82600008	82602605	0	-.1512	.278695661171028	.310074592566229	.136121274908564	.162401051942249	.279111872614668	.035550093355591	.153054226417483
United Kingdom	GBR	82600008	82606499	0	1.2328	.35252885195567	.459226653882493	.334287805448211	.197387391319108	.372096715331791	.0395712591005771	.284005036409392
United Kingdom	GBR	82600009	82600493	1	.0097	.287279303076555	.327414597382549	.159159565922891	.166468466686278	.289922032436333	.0360175829281114	.168278204255415
United Kingdom	GBR	82600009	82606849	1	-.0202	.285684207408592	.324192309352668	.154878367033342	.165712620192515	.287913183594395	.0359307094774069	.165449136900821
United Kingdom	GBR	82600009	82601275	1	-.2156	.275260070501569	.303134279886484	.126900231146459	.160773074878759	.274785121262802	.0353629813079197	.146960850576819
United Kingdom	GBR	82600009	82607222	1	-1.1675	.224478412764647	.200549130199381	-.00939653216328912	.136709854898389	.21083116766278	.0325972676716103	.0568943216524707
United Kingdom	GBR	82600009	82603886	1	.9779	.338930528017082	.431756379005675	.297790226955035	.19094373676191	.354971110990321	.0388306556696544	.259887000667385
United Kingdom	GBR	82600009	82607854	1	-.6217	.253595577165122	.259369357848526	.0687532455596443	.150507213302934	.247501057225646	.0341830713302905	.108536628078471
United Kingdom	GBR	82600009	82601823	1	-1.2165	.221864376385711	.195268457508271	-.0164125437214125	.135471176697908	.207539074242882	.0324548998092517	.0522580574258786
United Kingdom	GBR	82600009	82612481	1	.8119	.330074812937421	.413866753154158	.274021698003025	.186747398368443	.343818304710666	.0383483482175824	.244180472879338
United Kingdom	GBR	82600009	82606882	1	1.322	.357287465118957	.468839633556922	.347059810162183	.199642291226923	.378089669067606	.0398304267194013	.292444929654536
United Kingdom	GBR	82600009	82607682	1	1.0991	.345396266978858	.444817961253891	.315144116768189	.19400756937208	.363114003286069	.0391827982189986	.271354658305405
United Kingdom	GBR	82600009	82608138	1	-.1132	.280722873056733	.314169808122601	.141562263463843	.163361659526296	.281664924654589	.0356605010855834	.156649696634024
United Kingdom	GBR	82600009	82600830	0	.9798	.339031888611367	.431961139783493	.298062276382799	.190991767141113	.355098763592317	.038836176056154	.260066774178212
United Kingdom	GBR	82600009	82605510	0	.8479	.331995329460721	.417746431049668	.279176318739606	.187657447658593	.346236985590591	.0384529450144173	.247586707821325
United Kingdom	GBR	82600009	82604446	0	.9887	.339506682974072	.432920282374328	.299336613176009	.191216751548955	.355696715254299	.0388620347087049	.260908871149981
United Kingdom	GBR	82600009	82611339	0	.5615	.316716553564246	.386881438014279	.238168447101921	.180417499972514	.326995035479186	.0376208193862641	.22048821650508
United Kingdom	GBR	82600009	82603008	0	-.0452	.284350515378522	.321498088591897	.151298769299606	.1650806415188	.286233544094447	.0358580728129382	.163083695968887
United Kingdom	GBR	82600009	82612431	0	.4967	.313259623822306	.379898017802361	.228890129776076	.178779411250245	.322641409895321	.0374325451519613	.214356993609505
United Kingdom	GBR	82600009	82613038	0	2.1379	.400813838212302	.556768222305433	.463883561800404	.220267547222283	.43290638378791	.0422009969010011	.369643459909159
United Kingdom	GBR	82600009	82600248	0	.4657	.31160584570502	.376557184059006	.224451428586243	.177995757694839	.320558656915386	.0373424756880201	.211423846853906
United Kingdom	GBR	82600009	82604912	0	.3813	.307103301411506	.367461494770644	.212366706637149	.175862197692377	.314888193963561	.0370972543087739	.203438118267694
United Kingdom	GBR	82600009	82607720	0	-.6	.254753221847222	.261707941468875	.0718603363925275	.151055770791718	.248958984311601	.0342461199550493	.11058983080739
United Kingdom	GBR	82600009	82601593	0	1.3761	.360173574672027	.47466992728323	.354806059657989	.201009893076842	.381724408945493	.0399876124613115	.297563743831242
United Kingdom	GBR	82600009	82610157	0	.7098	.324628014686618	.402863555567171	.259402620858446	.184166397464991	.336958656992878	.0380517000798923	.234520012113317
United Kingdom	GBR	82600009	82604095	0	1.4892	.366207197416061	.486858582004956	.371000159805412	.203868964596728	.389323098043258	.0403162207313678	.308264998607315
United Kingdom	GBR	82600009	82607768	0	.153	.294924025792912	.342857870783287	.179677820132668	.170090968444012	.299549726050035	.0364339362888459	.181836911677266
United Kingdom	GBR	82600009	82607189	0	-.5718	.256257626457141	.264747022487024	.0758981226361821	.151768642735669	.250853617667542	.03432805411257	.113258048178613
United Kingdom	GBR	82600010	82610880	1	.7102	.96	1.9359	-.6024	.3639	-.7847	.1922	2.0955
United Kingdom	GBR	82600010	82608595	1	1.1965	.2679	-1.4626	.077	.732	-.2507	-.1021	-1.236
United Kingdom	GBR	82600010	82602297	1	1.6597	.5228	.4173	.1094	.3431	-1.6678	-.5945	-.5305
United Kingdom	GBR	82600010	82604533	1	-.7487	1.1352	1.036	-.5736	-.0678	-1.0529	.5755	.7627
United Kingdom	GBR	82600010	82604956	1	1.3202	.1882	1.4967	.6436	-.0391	-.0745	-.0209	-.2503
United Kingdom	GBR	82600010	82610922	1	-.3084	1.3939	1.2867	.1939	.039	.5601	.3482	1.2147
United Kingdom	GBR	82600010	82609793	1	1.3635	-.8398	-.3048	-.0497	-.4661	-.5531	-2.1355	-.4607
United Kingdom	GBR	82600010	82600990	1	.272104029757903	.5068	.4173	.0808	-.1134	.0935	-1.0571	-.2503
United Kingdom	GBR	82600010	82610506	1	-.0472	-.59	-.9607	-.5016	-1.0192	-.5569	-1.2871	-.8443
United Kingdom	GBR	82600010	82605218	1	-.0014	.4571	.8348	.1517	-.218	-.0287	-.8012	-.0129
United Kingdom	GBR	82600010	82612219	1	1.0773	-.210636637777496	-.0154	-.9837	-1.3404	-.295	-.773946919775831	-.6353
United Kingdom	GBR	82600010	82610008	1	-1.1817	1.1352	.7162	.0524	.7189	.5625	-.2555	.0388
United Kingdom	GBR	82600010	82602100	1	1.7352	.2063	.4562	.0256	-.6192	-.7433	-.414	-.1563
United Kingdom	GBR	82600010	82612697	0	.6005	2.6352	1.9359	.328	1.7941	.3796	1.1375	2.0955
United Kingdom	GBR	82600010	82612227	0	1.3543	.1997	1.9359	-.0103	-.1915	-.1169	.7812	.9097
United Kingdom	GBR	82600010	82608160	0	-.0977	.281549762115376	.315840224994279	.143781614058759	.163753486303999	.282706301144557	.035705535817554	.158116270011824
United Kingdom	GBR	82600010	82608588	0	-.263	-2.9627	-2.664	-2.6893	-3.7095	-1.6678	-2.1355	-2.5027
United Kingdom	GBR	82600010	82606035	0	.7494	-.7221	.0226	.1899	-.1375	-.0864	-.5172	-.3297
United Kingdom	GBR	82600010	82610855	0	-1.3026	-.0862	1.9359	3.6039	2.3385	.0714	.5755	.1216
United Kingdom	GBR	82600010	82609676	0	1.2531	-.2662	.0226	-.2641	.1681	.2366	.3482	-.1563
United Kingdom	GBR	82600010	82613167	0	.5696	.9454	.1386	.1476	.6454	.3429	.9911	-.5475
United Kingdom	GBR	82600010	82610667	0	-.5365	.7308	1.8045	-.6537	.0151	-.2306	.3533	1.515
United Kingdom	GBR	82600010	82611286	0	-.5633	.6424	1.9359	.0717	1.8691	.0211	2.4277	1.69512296076102
United Kingdom	GBR	82600010	82604370	0	1.4246	.479456895859587	.580022519302341	.486894553058314	.5411	.474917794358094	.18425199670762	.427635841586652
United Kingdom	GBR	82600010	82608758	0	-.1216	.8671	.7162	-.2744	.0926	-.0154	.3473	-.5251
United Kingdom	GBR	82600010	82605663	0	.569	.32	1.9359	.0342	-.3077	.1489	.3482	2.0955
United Kingdom	GBR	82600010	82604788	0	1.0541	1.3403	1.9359	.4082	.6686	-.5309	2.4277	2.0955
United Kingdom	GBR	82600010	82610658	0	-1.166	.468	1.0433	-.1022	-.1214	-.2499	.8038	-.6073
United Kingdom	GBR	82600010	82600432	0	.1471	-.6616	-.8627	.0304	.0817	-.4128	-1.1855	-.6774
United Kingdom	GBR	82600010	82610137	0	-.6491	.9526	1.1381	.8323	.7331	.5952	.3482	.9097
United Kingdom	GBR	82600011	82610406	1	.0309	.288410273918053	.329699296587683	.1621950648011	.167004384601589	.291346366732289	.0360791788195809	.170284098165696
United Kingdom	GBR	82600011	82612603	1	.4031	.308266280861727	.369810855274036	.215488115860967	.176413283095857	.316352839607516	.0371605934801906	.205500782760341
United Kingdom	GBR	82600011	82608586	1	-1.0457	.230976160335145	.213675373745856	.00804326799547458	.139788854996729	.219014371306527	.0329511535009017	.068418749872857
United Kingdom	GBR	82600011	82610440	1	.8402	.33158455231546	.41691661105535	.278073802637615	.187462798227088	.345719656624607	.0384305729217609	.246858152014289
United Kingdom	GBR	82600011	82606182	1	.4823	.312491417212986	.378346146644158	.226828281481444	.178415391534185	.321673937543351	.0373907064332273	.21299449963271
United Kingdom	GBR	82600011	82600187	1	-1.1485	.2254920187075	.202596737977567	-.00667603788564952	.137190158690413	.212107693682741	.0326524715366065	.0586920567607412
United Kingdom	GBR	82600011	82608820	1	.4647	.311552498023818	.376449415228575	.224308244676894	.17797047854789	.320491471335388	.0373395702214414	.211329229216628
United Kingdom	GBR	82600011	82603068	1	-.5478	.257537970806007	.267333474417364	.0793345364605691	.152375342262435	.252466071587492	.0343977853104599	.11552887147327
United Kingdom	GBR	82600011	82607582	1	.21	.297964843621471	.349000694117844	.187839302965587	.171531879820082	.303379304109917	.0365995478838345	.187230117002077
United Kingdom	GBR	82600011	82601583	1	.328	.304259870003398	.361717416108681	.204735004268823	.174514819160017	.311307202549672	.0369423929401267	.198394998200809
United Kingdom	GBR	82600011	82609202	0	-.6707	.250981540786186	.254088685157415	.0617372340015208	.149268535102453	.244208963805747	.0340407034679319	.103900363851879
United Kingdom	GBR	82600011	82611650	0	-.7188	.248415517320332	.248905004413693	.054850087961812	.148052608134225	.240977337407847	.0339009505254942	.0993492554988361
United Kingdom	GBR	82600011	82607894	0	-.5656	.256588382080598	.265415189235695	.0767858628741487	.15192537344675	.251270168263529	.0343460680053582	.113844677529732
United Kingdom	GBR	82600011	82606198	0	-.6805	.250458733510399	.253032550619193	.0603340316898962	.149020799462356	.243550545121768	.0340122298954602	.10297311100656
United Kingdom	GBR	82600011	82603939	0	.4067	.308458332514057	.370198823063587	.216003577934625	.176504288024871	.316594707695508	.0371710531598741	.20584140625454
United Kingdom	GBR	82600011	82605973	0	-.0632	.283390257116872	.319558249644142	.148721458931316	.164625616873726	.285024203654485	.0358057744145208	.161380578497894
United Kingdom	GBR	82600011	82608191	0	.0506	.289461223237748	.33182234254717	.165015787815284	.167502383796476	.292669922658248	.0361364165111822	.172148065620061
United Kingdom	GBR	82600011	82610671	0	.8624	.332768870838161	.419309079090915	.281252485425173	.188023995289347	.347211176500561	.0384950742798091	.248958663561847
United Kingdom	GBR	82600012	82602074	0	.0047	.287012564670541	.326875753230395	.158443646376144	.166342070951535	.289586104536344	.0360030555952177	.167805116069028
United Kingdom	GBR	82600012	82603583	0	.6024	.31889847372544	.3912891831789	.244024668994314	.181451417082712	.329742925701101	.0377396529693349	.224358077869725
United Kingdom	GBR	82600012	82608319	1	.8097	.329957448038775	.41362966172721	.273706693402456	.186691784245156	.343670496434671	.0383419561911092	.243972314077328
United Kingdom	GBR	82600012	82601362	0	.4134	.308815761978115	.370920874227474	.216962910127267	.176673658309427	.317044851081494	.0371905197859517	.206475344424298
United Kingdom	GBR	82600012	82601469	0	.3102	.303310281277989	.359799130927012	.202186330682403	.174064850344332	.310111299225709	.036890675635025	.196710804257271
United Kingdom	GBR	82600012	82612114	1	-1.275	.218743537035349	.188963980928067	-.0247888024183558	.133992346601415	.203608717813003	.032284930014395	.0467229256451512
United Kingdom	GBR	82600012	82609050	0	1.1689	.349119935126812	.452340225617963	.325138353640781	.195772053829092	.367803556769924	.0393855997861951	.277958969387367
United Kingdom	GBR	82600012	82609225	0	1.0874	.344772099108786	.44355706593785	.3134688650288	.193711803352782	.362327932000093	.0391488042600272	.27024763194926
United Kingdom	GBR	82600012	82600548	0	-.5437	.257756696298938	.26777532662213	.0799215904889018	.152478986764925	.252741532465484	.0344096977234328	.115916803786107
United Kingdom	GBR	82600012	82612090	1	-1.1403	.225929469693363	.203480442387099	-.00550192982898398	.137397447695391	.212658615438724	.0326762963625523	.0594679213864158
United Kingdom	GBR	82600012	82600385	1	-.5509	.257372592994279	.266999391043028	.0788906663415857	.152296976906895	.252257796289498	.0343887783640658	.11523555679771
United Kingdom	GBR	82600012	82602398	1	-1.0797	.229162339174251	.210011233511208	.0031750150775931	.138929364000476	.216730061586598	.0328523676372243	.0652017502054257
United Kingdom	GBR	82600012	82610203	0	-.8225	.242883362779605	.237729376698016	.0400019165622733	.145431160595656	.234010192762063	.0335996536412781	.0895374065131706
United Kingdom	GBR	82600012	82604844	0	-.3214	.269615885830316	.291732337626903	.111751373537286	.158098541131598	.267676886899021	.0350555829438883	.136950304552871
United Kingdom	GBR	82600012	82604470	0	.3448	.305156111047605	.363527932459919	.207140493945894	.174939508828753	.312435920293637	.0369912047786496	.199984574507069
United Kingdom	GBR	82600012	82612995	1	-1.0656	.22991454147921	.211530774020282	.00519390819942045	.139285799972452	.217677378264568	.0328933347159847	.0665358588910369
United Kingdom	GBR	82600012	82605084	0	-.4322	.263704962753048	.279791551215167	.0958865963813662	.155297611649693	.260232724635252	.0347336572469631	.126466670342536
United Kingdom	GBR	82600012	82601908	0	.8382	.331477856953054	.416701073394489	.277787434818916	.187412239933191	.345585285464611	.0384247619886034	.246668916739734
United Kingdom	GBR	82600012	82600564	1	.3505	.305460192830461	.364142214793375	.207956642229186	.17508359996636	.312818878099625	.0370077659381485	.20052389503955
United Kingdom	GBR	82600012	82612590	0	-.6473	.252229876526331	.256610475789497	.0650877374802981	.14986006714105	.245781106377699	.0341086913858746	.10611441656417
United Kingdom	GBR	82600012	82602673	0	-.0673	.283171531623941	.319116397439376	.148134404902983	.164521972371236	.284748742776493	.0357938620015479	.160992646185056
United Kingdom	GBR	82600012	82610391	0	-.9914	.233872939424456	.219527221238249	.0158181542731501	.141161512676037	.222662548300414	.0331089203361277	.0735564875770193
United Kingdom	GBR	82600013	82608236	1	-.4577	.262344596882377	.277043446039181	.0922354066929551	.154652993402504	.258519492345305	.034659567849205	.124053920591963
United Kingdom	GBR	82600013	82606132	1	-.3098	.270234718932268	.2929824560599	.11341230688574	.158391779236201	.268456239626997	.0350892863562017	.138047869145289
United Kingdom	GBR	82600013	82605808	1	-1.0077	.233003372220851	.217770589302227	.013484256550754	.140749462580775	.221567423346448	.0330615612308941	.0720142200893978
United Kingdom	GBR	82600013	82606642	1	.3233	.304009135901745	.361210902605656	.204062039894881	.174396007169358	.310991430323681	.0369287372472066	.197950295305605
United Kingdom	GBR	82600013	82604317	1	.3878	.307450061339324	.368161992168445	.213297402047921	.176026512147543	.315324900233547	.0371161398415357	.204053132909997
United Kingdom	GBR	82600013	82610119	1	-.5069	.259719890967201	.271741219581985	.0851907583529618	.153409259372633	.255213961809407	.0345166188935307	.119398732837915
United Kingdom	GBR	82600013	82600240	1	.9304	.33639651315995	.426637359560211	.290988991260936	.189742977281852	.35177979594042	.0386926460071639	.255392662896709
United Kingdom	GBR	82600013	82611710	1	.756	.327092677558186	.407842475533075	.266017717470391	.185334294054017	.340062630788782	.0381859326358304	.238891346955532
United Kingdom	GBR	82600013	82600197	1	.0675	.290362799050075	.333643635781451	.16743559588329	.167929601379907	.293805358960213	.036185518896363	.173747103690049
United Kingdom	GBR	82600013	82603476	1	-.6186	.253760954976851	.259703441222861	.0691971156786275	.150585578658475	.247709332523639	.0341920782766846	.108829942754031
United Kingdom	GBR	82600013	82612098	1	.21929798758391	.298460869698924	.350002727365122	.189170625176934	.171766925014542	.304003994798555	.0366265628760092	.188109870618701
United Kingdom	GBR	82600013	82600714	1	.21929798758391	.298460869698924	.350002727365122	.189170625176934	.171766925014542	.304003994798555	.0366265628760092	.188109870618701
United Kingdom	GBR	82600013	82608780	1	-.2278	.274609228790895	.301819500155228	.125153387452395	.160464669285986	.273965457186827	.035327534615659	.145806515402035
United Kingdom	GBR	82600013	82608974	0	-.8655	.240589412487885	.23309531698949	.0338450084602467	.144344157276866	.231121212822152	.033474718578392	.0854688481102428
United Kingdom	GBR	82600013	82600389	0	-1.0227	.232203157002809	.216154056845765	.0113364979105121	.140370275376546	.220559639646479	.0330179792322129	.070594955530237
United Kingdom	GBR	82600013	82612754	0	1.2072	.351163151316878	.456467771823463	.330622297368865	.196740245157224	.370376764483844	.0394968791561611	.281582824895091
United Kingdom	GBR	82600013	82606171	0	-.7292	.247860701435824	.247784208577212	.0533609753045776	.14778970500596	.240278607375869	.0338707336730752	.0983652320711512
United Kingdom	GBR	82600013	82610580	0	1.3625	.35944804620767	.473204271189371	.352858758490836	.200666096678341	.380810685057522	.0399480981158406	.29627694396427
United Kingdom	GBR	82600013	82602013	0	-.8809	.239767858197363	.231435677000856	.0316399762562651	.143954858413857	.230086554890184	.0334299743930793	.084011736496171
United Kingdom	GBR	82600013	82611190	0	.21929798758391	.298460869698924	.350002727365122	.189170625176934	.171766925014542	.304003994798555	.0366265628760092	.188109870618701
United Kingdom	GBR	82600013	82613198	0	.21929798758391	.298460869698924	.350002727365122	.189170625176934	.171766925014542	.304003994798555	.0366265628760092	.188109870618701
United Kingdom	GBR	82600013	82606531	0	.9951	-.0862	.0226	1.1609	2.8212	1.422	.075	.1216
United Kingdom	GBR	82600013	82602800	0	-1.0249	.232085792104163	.215916965418817	.0110214933099433	.140314661253259	.220411831370484	.0330115872057397	.0703867967282267
United Kingdom	GBR	82600013	82613200	0	.7644	.327540798080289	.408747733708694	.267220462308926	.185546638888385	.340626989660765	.0382103385550919	.239686135108662
United Kingdom	GBR	82600014	82612895	1	-.014	.286014963032049	.324860476101339	.155766107271309	.165869350903597	.288329734190383	.0359487233701951	.166035766251941
United Kingdom	GBR	82600014	82608116	0	.1338	.293899750313819	.340788709239015	.176928689073159	.169605608822599	.298259762914075	.036378151330534	.18002025304154
United Kingdom	GBR	82600014	82610472	0	.21929798758391	.298460869698924	.350002727365122	.189170625176934	.171766925014542	.304003994798555	.0366265628760092	.188109870618701
United Kingdom	GBR	82600014	82605154	1	1.2527	.353590470811605	.461371253608066	.337137165244266	.197890446343385	.37343370837375	.0396290778854941	.285887927391212
United Kingdom	GBR	82600014	82601923	1	-.6523	.251963138120317	.256071631637343	.0643718179335508	.149733671406307	.245445178477709	.0340941640529809	.105641328377783
United Kingdom	GBR	82600014	82604929	1	1.1746	.349424016909668	.452954507951418	.325954501924073	.195916144966699	.368186514575912	.039402160945694	.278498289919848
United Kingdom	GBR	82600014	82606463	1	-.7848	.244894570360949	.241792261605258	.0453999499447478	.146384184435618	.236543089127985	.0337091897312969	.0931044914385283
United Kingdom	GBR	82600014	82605617	1	-1.062	.23010659313154	.211918741809833	.0057093702730785	.139376804901466	.217919246352561	.0329037943956682	.0668764823852355
United Kingdom	GBR	82600014	82607312	1	1.0735	.344030566340067	.442059079194862	.311478608688843	.193360423210196	.361394052438122	.0391084182745826	.268932446791104
United Kingdom	GBR	82600014	82600920	1	.5822	.317820850565144	.389112252804197	.241132354025455	.18094077831435	.328385776985143	.0376809625444442	.222446801596722
United Kingdom	GBR	82600014	82607087	1	-.0807	.282456672695824	.317672295111603	.1462157405177	.164183231802125	.283848456004521	.0357549287493927	.159724769845539
United Kingdom	GBR	82600014	82606341	1	1.0322	.341827307106393	.437608226498069	.30556511323271	.192316394441219	.358619287984208	.0389884225048804	.265024738371548
United Kingdom	GBR	82600014	82610373	1	.8515	.332187381113051	.418134398839219	.279691780813264	.187748452587608	.346478853678584	.0384634046941008	.247927331315523
United Kingdom	GBR	82600014	82608286	0	.9419	.337010011493782	.427876701110165	.292635606218455	.190033687471761	.352552430110396	.0387260588728195	.256480765725399
United Kingdom	GBR	82600014	82608197	0	-.1973	.27623633306758	.305106449483368	.129520496687554	.161235683267919	.276014617376764	.0354161513463108	.148692353338995
United Kingdom	GBR	82600014	82613154	0	-.4089	.264947963725073	.282302564964206	.0992227814692086	.155886615773595	.261798148649203	.0348013546182479	.1286712612911
United Kingdom	GBR	82600014	82607798	0	-1.0021	.233302119235586	.21837409475264	.0142860864431109	.140891025803687	.221943662594436	.0330778318437351	.0725440788581512
United Kingdom	GBR	82600014	82611822	0	1.525	.368117044403121	.49071670613438	.376126143760123	.204773958057488	.391728341807184	.040420236434887	.311652310021846
United Kingdom	GBR	82600014	82601729	0	1.7594	.380621740877051	.515977719987365	.409688452111635	.210699390102239	.407476641758697	.0411012778009453	.333830684199666
United Kingdom	GBR	82600014	82606491	0	-.5318	.258391533705252	.269057775704257	.0816254790101603	.152779808613613	.253541040867459	.0344442727757199	.117042753669708
United Kingdom	GBR	82600014	82603447	0	-.5738	.256150931094735	.264531484826162	.0756117548174832	.151718084441772	.250719246507546	.0343222431794125	.113068812904058
United Kingdom	GBR	82600014	82612173	0	-.8155	.243256796548024	.238483758511032	.0410042039277195	.145608114624296	.234480491822048	.0336199919073293	.0901997299741124
United Kingdom	GBR	82600014	82600699	0	-.5142	.25933045289442	.27095450711984	.0841455158147108	.153224721599908	.254723507075422	.0344954089875058	.11870802408579
United Kingdom	GBR	82600014	82609971	0	.4848	.312624786415993	.378615568720235	.227186241254818	.178478589401557	.321841901493346	.0373979700996742	.213231043725904
United Kingdom	GBR	82600014	82606578	0	-.8842	.239591810849393	.231080039860434	.0311674693554119	.143871437228927	.229864842476191	.0334203863533694	.0836994982931556
United Kingdom	GBR	82600014	82605550	0	-.8653	.240600082024126	.233116870755577	.0338736452421166	.144349213106256	.231134649938152	.0334752996717077	.0854877716376983
United Kingdom	GBR	82600015	82610330	1	-1.3182	-.0862	.0226	.5216	-.4849	.2238	-.6852	-.1563
United Kingdom	GBR	82600015	82600472	1	-1.3444	.3289	-.3802	-.4926	-.9287	-.2942	-1.305	-.5305
United Kingdom	GBR	82600015	82611782	1	.21929798758391	.298460869698924	.350002727365122	.189170625176934	.171766925014542	.304003994798555	.0366265628760092	.188109870618701
United Kingdom	GBR	82600015	82613075	1	1.2618	-.0071	.0226	.0138	-.1162	-.0864	.0221	.1216
United Kingdom	GBR	82600015	82608831	1	-1.1376	-.7199	.0226	.1081	-.2753	-.7368	-.0553	-1.1252
United Kingdom	GBR	82600015	82610569	1	.2801	.0789	1.4967	-1.4537	-.239	-.3804	-.4398	-1.0526
United Kingdom	GBR	82600015	82604845	1	.2657	.3376	.8348	-.7841	.1165	-1.0529	-2.1355	-.9243
United Kingdom	GBR	82600015	82609011	1	.0782	-.0862	.4173	.0654	.1807	.3342	.075	-.5251
United Kingdom	GBR	82600015	82603870	1	.9311	-.7815	-1.1926	.3294	-.0894	-.2499	.1922	.1216
United Kingdom	GBR	82600015	82605148	1	-.1892	-.5874	.0226	-.0677	-.7761	-.5309	.0256	-.959
United Kingdom	GBR	82600015	82607972	1	.6932	1.3939	1.2899	-.1057	1.3655	-.0123	-.0517	-.222
United Kingdom	GBR	82600015	82608279	1	-.7609	-.0862	-.9285	2.4351	.4378	.9377	-2.1355	-2.5027
United Kingdom	GBR	82600015	82603219	1	-.3149	-.4314	.0226	-.2631	-.3119	.137	-.6852	-.1563
United Kingdom	GBR	82600015	82600892	1	1.0266	1.1576	1.9359	.3515	1.3396	.4068	2.4277	.1216
United Kingdom	GBR	82600015	82610492	1	1.2056	-.4343	.0226	-.1743	-.4889	-1.6678	-.883642835668162	-1.1252
United Kingdom	GBR	82600015	82605207	0	-.9246	.1828	.3416	-.3283	-.1973	.321	.8038	.1216
United Kingdom	GBR	82600015	82611593	0	-.0063	.5091	.4173	-.2671	.3298	.0935	.4875	.1959
United Kingdom	GBR	82600015	82601090	0	-.6173	.4546	-.5544	-.3386	.021	-.1147	-.176	-.0542
United Kingdom	GBR	82600015	82601234	0	-.6066	-.0862	1.9359	.3386	2.2837	.8009	1.1375	2.0955
United Kingdom	GBR	82600015	82605048	0	-.9734	-.103	.3591	.3846	.847	.3373	.3134	-.2503
United Kingdom	GBR	82600015	82608992	0	1.117	-.089	.7162	-.2739	.0733	.0909	-.3912	.7099
United Kingdom	GBR	82600015	82609243	0	-.5876	-.938	1.0108	-.4205	1.6393	-.4931	.5755	.1216
United Kingdom	GBR	82600015	82601918	0	-.6685	.0666	.586	-.1672	.205	-.3157	-.6852	.346
United Kingdom	GBR	82600015	82601209	0	.8688	-.0862	.0226	.6569	-.7646	-.6687	.5755	.1216
United Kingdom	GBR	82600015	82610588	0	.3299	2.6352	.0226	.1053	2.3385	-.2532	.5755	.1216
United Kingdom	GBR	82600015	82611871	0	.0424497369710515	-1.2884	.0226	-.5468	.056	-1.2919	.1693	.1216
United Kingdom	GBR	82600016	82605630	1	.9454	.337196728377992	.428253892016673	.293136749901178	.190122164486081	.352787579640389	.0387362280058452	.25681192745587
United Kingdom	GBR	82600016	82601269	1	.3584	.305881639511962	.364993588553778	.209087795113047	.175283305227254	.313349644181609	.0370307191241206	.201271374374042
United Kingdom	GBR	82600016	82611137	1	1.134	.347258101052835	.448579093435927	.320141235204485	.194889811600586	.365458780027997	.0392841990025969	.274656813846386
United Kingdom	GBR	82600016	82611715	1	-.1756	.27739397774968	.307445033103717	.132627587520437	.161784240756703	.277472544462718	.0354791999710696	.150745556067915
United Kingdom	GBR	82600016	82608650	1	-.1306	.279794623403805	.312294630473104	.139070863441162	.16292180236939	.280495895562625	.0356099459671132	.155003349745397
United Kingdom	GBR	82600016	82606327	1	.156	.295084068836521	.343181177274579	.180107371860717	.170166805884858	.299751282790029	.0364426526885822	.182120764589098
United Kingdom	GBR	82600016	82608568	1	-.5427	.257810043980141	.267883095452561	.0800647743982512	.152504265911873	.252808718045481	.0344126031900115	.116011421423385
United Kingdom	GBR	82600016	82608297	1	-.6569	.251717738786784	.255575895017361	.0637131719505433	.149617387330343	.245136124809719	.0340807989067186	.105206087246307
United Kingdom	GBR	82600016	82610525	1	-.125	.280093370418541	.312898135923517	.139872693333519	.163063365592302	.280872134810613	.0356262165799542	.155533208514151
United Kingdom	GBR	82600016	82605950	1	.3463	.305236132569409	.363689585705565	.207355269809918	.174977427549176	.312536698663634	.0369955629785177	.200126500962985
United Kingdom	GBR	82600016	82600348	1	-1.0807	.229108991493048	.209903464680777	.0030318311682436	.138904084853528	.2166628760066	.0328494621706455	.0651071325681483
United Kingdom	GBR	82600016	82604896	1	-.0484	.284179802798673	.321153228334518	.150840580789688	.164999748248565	.286018550238454	.0358487753198862	.162780919529599
United Kingdom	GBR	82600016	82613033	1	1.2139	.351520580780937	.45718982298735	.331581629561507	.196909615441779	.37082690786983	.0395163457822388	.28221676306485
United Kingdom	GBR	82600016	82600402	0	.1237	.293360938733671	.339700244051663	.175482531588729	.169350289438418	.297581188556096	.0363488061180886	.179064614905038
United Kingdom	GBR	82600016	82608706	0	-1.419	.211061470942149	.173445269346028	-.0454072853646776	.130352149440817	.193933994293303	.0318665428270554	.0330979858772069
United Kingdom	GBR	82600016	82613232	0	-.1636	.278034149924114	.308738259068887	.13434579443263	.162087590520086	.278278771422693	.0355140655700146	.151880967715244
United Kingdom	GBR	82600016	82605809	0	.3909	.307615439151053	.36849607554278	.213741272166904	.176104877503084	.315533175531541	.0371251467879299	.204346447585557
United Kingdom	GBR	82600016	82603785	0	.4659	.311616515241261	.376578737825092	.224480065368113	.178000813524228	.320572094031385	.0373430567813359	.211442770381361
United Kingdom	GBR	82600016	82610478	0	-.5181	.25912239693773	.270534208681159	.0835870985682479	.153126132926809	.25446148331343	.0344840776678487	.118339015300408
United Kingdom	GBR	82600016	82612631	0	.9931	.339741412771364	.433394465228224	.299966622377147	.191327979795529	.355992331806289	.0388748187616514	.261325188754002
United Kingdom	GBR	82600016	82601828	0	-1.4446	.209695770303358	.170686387286999	-.0490727934440237	.129705003278933	.192214043445356	.0317921628826394	.0306757743629057
United Kingdom	GBR	82600016	82611916	0	-1.5566	.203720830008647	.158616278278747	-.0651093912911629	.12687373882069	.184689258485589	.0314667506258198	.0200785989878379
United Kingdom	GBR	82600016	82600772	0	1.0592	.343267694498868	.440517984919701	.309431078785146	.192998931408831	.360433298644152	.0390668701025066	.267579414578037
United Kingdom	GBR	82600016	82609060	0	.1938	.297100611185986	.347254839064864	.185519723634126	.171122357639515	.302290897713951	.0365524793252588	.185697311278183
United Kingdom	GBR	82600016	82600855	0	.8822	.333825154925976	.421442901933445	.284087526830292	.18852452239893	.34854145098452	.0385526025180683	.250832092779939
United Kingdom	GBR	82600017	82602788	1	1.0176	.4098	1.0433	-.1454	-.1753	.4154	.0221	.1959
United Kingdom	GBR	82600017	82600632	1	-.6853	1.3697	-.5836	.1465	-.3427	.6841	.1693	-.8198
United Kingdom	GBR	82600017	82601320	1	1.0841	-.7836	-.9607	-.6059	-.4877	.1407	-.6852	-.4607
United Kingdom	GBR	82600017	82610688	1	1.3246	-.59	-.227	-1.3001	-.1988	-1.6678	-1.5848	-.4607
United Kingdom	GBR	82600017	82605912	1	1.3838	.9718	1.4967	-.1051	.2329	-.2532	-.2821	2.0955
United Kingdom	GBR	82600017	82605838	1	-.2132	-.59	-1.0611	-.173	-3.7095	-.0341	-.6852	-.959
United Kingdom	GBR	82600017	82610897	1	-.1398	-.4343	-.829	-.1773	-.1356	-.4128	-1.7719	-.7639
United Kingdom	GBR	82600017	82609941	1	1.3455	-.7114	-.9607	-.4393	-.5853	.0839	-.4948	-.7496
United Kingdom	GBR	82600017	82605068	1	-.8461	.3427	.0226	-.3534	-.016	-.4694	-.2821	.1216
United Kingdom	GBR	82600017	82609445	1	1.4139	.9454	-.732	.1252	-.0276	-.212	-2.1355	.6919
United Kingdom	GBR	82600017	82608684	1	1.1252	1.3697	1.036	-.0065	-.1732	-.0341	-.9936	.06
United Kingdom	GBR	82600017	82606457	1	.7016	-.7221	.4996	.4548	-.0363	.4332	-.6997	-.1563
United Kingdom	GBR	82600017	82600755	1	.5357	-.0862	.0226	-.2154	-.0511	-.2532	-.4318	-.4607
United Kingdom	GBR	82600017	82602292	1	.584	-.4203	.0226	-.1545	-.9138	.3702	.0256	-.1563
United Kingdom	GBR	82600017	82604022	1	.4972	.4435	.0226	-.0389	-.1452	-.4194	-.4771	.2224
United Kingdom	GBR	82600017	82611606	0	.6622	2.6352	1.9359	.3309	.5562	.8189	1.5037	2.0955
United Kingdom	GBR	82600017	82600850	0	-.0806	-.0862	-.6446	.7113	-.884	-.6998	-.5832	-1.0788
United Kingdom	GBR	82600017	82611807	0	1.8825	-.0862	-.8627	-.5315	-.957	-.4128	-.2821	-.2503
United Kingdom	GBR	82600017	82611401	0	.3374	.0467	.7739	.3852	.3701	-.1091	.3482	-.3297
United Kingdom	GBR	82600017	82603515	0	.969	1.127	.4173	.0029	.8606	.2832	.5409	1.515
United Kingdom	GBR	82600017	82612816	0	.7878	.1155	-1.5553	-.2806	-.4035	-.5309	-1.054	-.5068
United Kingdom	GBR	82600017	82608963	0	-.2245	-.5743	-.227	-.4816	-.3596	-.2084	-.6791	-1.1252
United Kingdom	GBR	82600017	82611350	0	-.182790827800564	.802	.4173	-2.6893	-.6162	-1.6678	-.6852	-.1865
United Kingdom	GBR	82600017	82609892	0	1.8004	-.0994	.8038	-.2132	.0233	.1539	.0256	2.0955
United Kingdom	GBR	82600017	82604237	0	1.5738	.5836	1.9359	.2799	1.3659	.8769	2.4277	2.0955
United Kingdom	GBR	82600017	82611224	0	.808	.7825	-.732	.0974	.3618	-.2532	.3768	.7435
United Kingdom	GBR	82600017	82602504	0	-.2796	-.269	-.3669	-.2444	-1.7167	-.2344	-.77304723252115	-.619363913668166
United Kingdom	GBR	82600017	82605557	0	.7996	-.2479	-.691	-.4935	.229	.5658	-.28355914845529	-.374367319213659
United Kingdom	GBR	82600018	82601820	1	-1.1849	.223550163111719	.198673952549885	-.0118879321859698	.136269997741484	.209662138570816	.0325467125531401	.0552479747638441
United Kingdom	GBR	82600018	82604077	1	.5613	.316705884028006	.386859884248193	.238139810320051	.180412444143125	.326981598363187	.0376202382929484	.220469292977624
United Kingdom	GBR	82600018	82600160	1	.0676	.290368133818195	.333654412664494	.167449914274225	.167932129294602	.293812077518213	.0361858094430209	.173756565453776
United Kingdom	GBR	82600018	82607416	1	-1.6623	.0322795779366347	.0379406881810338	.7338	-.2918	.447342058621519	-.0540394019750881	-.161276801477306
United Kingdom	GBR	82600018	82611485	1	-.6082	-1.135	-.78917497747946	-1.05856834872842	-2.922	-.58002036645937	-1.3398331059835	-1.1438807779117
United Kingdom	GBR	82600018	82611663	1	.1846	.17985454470009	.154830007256114	-2.6859	-.3493	-.888464765342193	-.438582131171035	.0400932416489403
United Kingdom	GBR	82600018	82610242	1	.252598271657377	-.7709	.4173	.0205	-.2766	-.5956	-2.1355	-1.6713
United Kingdom	GBR	82600018	82600769	1	-.0583	-.255122197263093	-.130154582708133	.1053	-1.4025	.2176	-.556464421495701	-.414836530617488
United Kingdom	GBR	82600018	82612125	1	.0877847505181544	-.0963127790985845	-.0106918330291845	-.8921	-.9492	-.4423	-.532404576251002	-.244374894192017
United Kingdom	GBR	82600018	82606936	1	-.4187	-.7221	.586	-.6863	-1.5431	-1.6678	-2.1355	.1216
United Kingdom	GBR	82600018	82600298	1	-.1653	.7946	1.4967	.757	.575136750633983	.2819	.8107	.1216
United Kingdom	GBR	82600018	82602907	1	.1627	.295441498300579	.343903228438466	.181066704053358	.170336176169414	.300201426176015	.0364621193146598	.182754702758856
United Kingdom	GBR	82600018	82601011	0	.4369	-.0862	-.227	.8647	.1996	1.5721	.5755	-.7003
United Kingdom	GBR	82600018	82600971	0	.21929798758391	.298460869698924	.350002727365122	.189170625176934	.171766925014542	.304003994798555	.0366265628760092	.188109870618701
United Kingdom	GBR	82600018	82604382	0	1.6487	.374716152567904	.504047710458673	.39383799334665	.20790098853503	.400039198052927	.040779642650678	.323356511753059
United Kingdom	GBR	82600018	82606763	0	.0777	2.6352	.4173	-2.6893	.2239	-1.6678	-.1026	.1959
United Kingdom	GBR	82600018	82607091	0	1.187	.350085528156582	.454290841448761	.327729982400006	.196229606388862	.369019615767886	.0394381887312705	.279671548622088
United Kingdom	GBR	82600018	82607179	0	-.1806	2.6352	.7804	.3586	1.1264131556287	.65719461147983	1.2498	2.0955
United Kingdom	GBR	82600018	82606757	0	-.0649	2.6352	1.9359	3.6039	1.5157	1.89337490908885	1.37980399284559	1.47901700896464
United Kingdom	GBR	82600018	82604847	0	.4887	.312832842372684	.379035867158915	.227744658501281	.178577178074656	.322103925255338	.0374093014193313	.213600052511286
United Kingdom	GBR	82600018	82606238	0	-.6693	-.6286	1.9359	-.5739	.0155	-1.6678	2.4277	2.0955
United Kingdom	GBR	82600018	82611040	0	1.3256	-.0862	.258583240587699	.303490248204328	.062329282937903	.326432612896332	-.0989605230203712	.103278933079485
United Kingdom	GBR	82600018	82613262	0	-1.3104	.21685502912077	.185148964330816	-.0298575128093265	.133097464799435	.201230348281077	.0321820764975074	.0433734612855315
United Kingdom	GBR	82600018	82602797	0	-1.0504	-1.188	1.9359	.6501	.428	-.5309	.357138663328079	.842687736853445
United Kingdom	GBR	82600018	82603274	0	-.2894	.271323011628804	.295180940200689	.116333258636469	.158907473833953	.269826825458955	.0351485578744082	.139978068945748
United Kingdom	GBR	82600019	82604365	1	-.1374	1.3697	1.036	.0187	-.4685	.0561	-.4771	1.515
United Kingdom	GBR	82600019	82612543	1	-.6744	-.2662	-1.0611	-.0703	-.6977	-.0005	-.9906	-.7496
United Kingdom	GBR	82600019	82611394	1	.7756	-.767513180050938	-.542348332915015	-.424680246273169	-3.2704	.6215	-1.19668898719084	-.9167
United Kingdom	GBR	82600019	82612278	1	.6792	-.0088	.0226	.4013	-.3394	.7299	-.216	-.2503
United Kingdom	GBR	82600019	82606802	1	-.4374	1.1352	.0226	.4333	.0458	.5525	.0447	.1216
United Kingdom	GBR	82600019	82600075	1	.6311	.9535	1.9359	.6742	.715	.7806	-.4771	-.6698
United Kingdom	GBR	82600019	82600072	1	.6422	-.6565	.4173	-.6428	-.1199	.2094	-.4805	1.2147
United Kingdom	GBR	82600019	82607959	1	.9294	2.6352	.0226	-.0183	-.232	-.0927	.0256	-.5251
United Kingdom	GBR	82600019	82602669	1	.8062	-.59	.0226	.9572	.4549	.2807	.1693	-.2503
United Kingdom	GBR	82600019	82602151	1	1.5172	.1395	.586	-.0438	-.1518	-.1125	.0256	-.2503
United Kingdom	GBR	82600019	82605457	1	.6729	.792	.577125641478846	.3118	.0033	.2793	.0701691595367746	.343912857376019
United Kingdom	GBR	82600019	82603762	1	-.4381	-1.2237	-1.161	-1.1401	.1459	-.3343	-1.0396	-1.0424
United Kingdom	GBR	82600019	82601452	1	.098	-.0862	.0226	.9184	.1542	1.1747	.5755	-.5475
United Kingdom	GBR	82600019	82606774	0	-.341	.2656	-.227	.2913	.6737	.0901	-.4918	.1216
United Kingdom	GBR	82600019	82610377	0	.5521	.3178	.9192	-.0782	.5928	.6434	.5755	1.1508
United Kingdom	GBR	82600019	82611162	0	-.9951	.96	1.9359	-.3787	1.1805	-.3716	2.4277	.3016
United Kingdom	GBR	82600019	82602975	0	-.8381	-.421	.7825	-1.6841	-.5193	-.5032	1.2503	2.0955
United Kingdom	GBR	82600019	82603590	0	.6882	1.3889	1.9359	-.1932	.1984	-.0591	-.5031	2.0955
United Kingdom	GBR	82600019	82611711	0	1.7671	-.0323	1.9359	-.3732	-.6537	-.4188	.00322795714258431	.917281853416198
United Kingdom	GBR	82600019	82602865	0	2.4785	.418984058429967	.593474285950172	.512652001324829	.228877624672976	.455789792335202	.0431905988177224	.401870227165838
United Kingdom	GBR	82600019	82612876	0	1.1308	.8006	.917	.927	.9676	.093	1.1171	1.2147
United Kingdom	GBR	82600019	82612928	0	.9401	-.7221	.0226	.0388	.5807	.4143	-.0992	-.1563
United Kingdom	GBR	82600019	82600935	0	-.1587	.0502	-.335	-.2442	-.4218	.0513	-.5802	-1.1405
United Kingdom	GBR	82600019	82604908	0	.4663	-.8264	1.9359	1.0757	.703	.57335457726259	.0221	-.3416
United Kingdom	GBR	82600019	82601014	0	1.203	2.6352	1.86038919738621	.7113	.8956	.1276	-.3733	2.0955
United Kingdom	GBR	82600019	82607935	0	1.5796	-.0862	.0226	-.0159	.2536	.6986	-.1727	-.4784
United Kingdom	GBR	82600019	82612265	0	.7606	1.153	1.4967	.44	1.9728	.8825	.1922	2.0955
United Kingdom	GBR	82600019	82607180	0	.8247	.5836	.586	.1911	.4223	.3796	.3542	-.1563
United Kingdom	GBR	82600020	82606052	1	-1.0872	-.4203	.8116	.0392	.1075	-1.6678	-.6852	.9097
United Kingdom	GBR	82600020	82611338	1	.0563	-.333022460799295	-.8099	.0789407729978778	-.7394	.6032	-.404976306641869	-.2503
United Kingdom	GBR	82600020	82605472	1	-1.1444	.6492	-.9285	-2.0365	-.2535	-.2532	-.6852	-.5251
United Kingdom	GBR	82600020	82604907	1	-.5098	-.59	.0226	-.6993	-.4238	-.2746	-.6791	.1907
United Kingdom	GBR	82600020	82606360	1	.4459	.235034042358647	.321938491095133	.127954136063867	-.1306	.264457557964696	.1214	.1216
United Kingdom	GBR	82600020	82608166	1	.087	.168	.0226	.3595	.4894	.1815	.5755	.1216
United Kingdom	GBR	82600020	82601299	1	.3526	.0789	-.7638	-.3405	-.0536	-.2674	-.4952	.1238
United Kingdom	GBR	82600020	82608490	1	.6241	-1.15026648264487	-.779379665649126	-.3072	-3.6575	-1.6678	-1.73872896059295	-1.33728482743124
United Kingdom	GBR	82600020	82603450	1	-.325	.269423834177986	.291344369837352	.111235911463628	.158007536202583	.267435018811029	.0350451232642048	.136609681058673
United Kingdom	GBR	82600020	82605161	1	.3294	.6515	.4173	.066	-.057	.0402	.5755	.1959
United Kingdom	GBR	82600020	82605044	1	.0489	.6654	-.0558806037515583	.2327	.043	-.2378	.5755	-1.022
United Kingdom	GBR	82600020	82611495	1	-1.4274	.2695	-1.0003	.0903	-.1967	-.4694	-.787	-1.1252
United Kingdom	GBR	82600020	82604997	1	-.0937	2.6352	.0226	3.6039	4.8357	3.6292	.5755	.1216
United Kingdom	GBR	82600020	82605625	1	.4687	-.0933	.0226	-1.4373	-.2564	-.7847	-.3763	.1216
United Kingdom	GBR	82600020	82600837	0	.1781	-.59	.0226	.7113	.3906	1.0062	-.6852	-1.1252
United Kingdom	GBR	82600020	82603391	0	-.7174	-.2662	-.000736340615631935	.268450722910623	-.0852	.7583	-.0513275659718795	-.111741382143979
United Kingdom	GBR	82600020	82604256	0	-.7419	1.7162	1.9359	-1.4319	1.011	.3633	-.1287	1.515
United Kingdom	GBR	82600020	82600363	0	-.3343	1.44438067723248	1.9359	.650302040996848	1.3018857101349	.798265915571303	2.4277	2.0955
United Kingdom	GBR	82600020	82609321	0	-.7525	.246617700463799	.245273194828174	.0500247902167353	.147200700882057	.238713183361917	.0338030363017903	.0961606411225879
United Kingdom	GBR	82600020	82612967	0	-.3591	.356121030053035	.0226	.3105	1.169	.434	.260036062570731	.1216
United Kingdom	GBR	82600020	82607162	0	1.028	-2.9627	1.9359	3.6039	2.2837	2.0032	2.4277	-1.1252
United Kingdom	GBR	82600020	82612460	0	-1.2501	2.6352	1.9359	.345589645542169	1.6262	.3095	2.4277	2.0955
United Kingdom	GBR	82600020	82606422	0	-.7645	-.4203	1.0433	-.6501	-.4506	.4336	.1693	2.0955
United Kingdom	GBR	82600021	82600794	1	1.2499	.353441097304237	.46106950088286	.336736250298087	.197819664731929	.373245588749756	.0396209425790737	.285622998006836
United Kingdom	GBR	82600021	82607437	1	.6147	.319554650204234	.392614739793199	.245785831079312	.18176235059018	.330569308335076	.0377753902082535	.225521874808237
United Kingdom	GBR	82600021	82611911	1	-.5008	.260045311822538	.272398609447613	.0860641801999935	.153563462169019	.255623793847394	.034534342239661	.119975900425307
United Kingdom	GBR	82600021	82610995	1	.4299	.309695998717961	.372699059929582	.219325444631533	.177090764234079	.31815341315146	.037238459984501	.208036535439375
United Kingdom	GBR	82600021	82606548	1	.2526	.300237454840709	.353591646294197	.193938937503874	.172608771480093	.306241409817828	.0367233207600891	.191260828350094
United Kingdom	GBR	82600021	82600222	1	.9514	.337516814465208	.428900504999258	.293995853357274	.190273839367773	.353190693120376	.0387536608053177	.257379633279535
United Kingdom	GBR	82600021	82610860	1	1.1241	.346729959008928	.447512182014662	.318723714501925	.194639548045795	.364793642786017	.0392554348834673	.27372009923734
United Kingdom	GBR	82600021	82601707	1	.8432	.331744595359068	.417239917546643	.278503354365663	.187538635667934	.345921213364601	.0384392893214972	.247142004926121
United Kingdom	GBR	82600021	82607725	1	.4996	.313414332097794	.380210547410611	.22930536311319	.178852720776396	.322836248077315	.0374409710050397	.214631384757609
United Kingdom	GBR	82600021	82603488	1	.8737	.333371699635753	.420526866874783	.282870463600822	.188309649649867	.347970373554538	.038527906052149	.250027842863081
United Kingdom	GBR	82600021	82605820	1	.7512	.326836608688413	.407325185147007	.265330434705513	.185212954148663	.339740140004792	.0381719863962525	.238437182296601
United Kingdom	GBR	82600021	82611904	1	-.3519	.267988781553631	.288445388298763	.107384264302128	.157327527149665	.265627726709085	.0349669662132365	.134064466615911
United Kingdom	GBR	82600021	82600693	1	-.186	.276839161865171	.306324237267237	.131138474863202	.161521337628438	.27677381443074	.0354489831186506	.14976153264023
United Kingdom	GBR	82600021	82605119	0	.7419	.326340475253227	.406322935024	.263998824348563	.184977858082041	.339115314110812	.0381449655570701	.237557238269921
United Kingdom	GBR	82600021	82605190	0	1.3018	.356209841958661	.466662703182219	.344167495193324	.199131652458561	.376732520351648	.0397717362945107	.290533653381532
United Kingdom	GBR	82600021	82605558	0	1.5447	.369167993722815	.492839752093867	.378946866774307	.205271957252375	.393051897733143	.0404774741264884	.313516277476211
United Kingdom	GBR	82600021	82607212	0	.8606	.332672845011996	.419115095196139	.280994754388344	.18797849282484	.347090242456565	.0384898444399674	.248788351814747
United Kingdom	GBR	82600021	82605700	0	.2751	.301437777667771	.35601644497889	.197160575464237	.173177552286436	.307753085367782	.0367886937581109	.193389725188835
United Kingdom	GBR	82600021	82607930	0	-.7774	.24528934320185	.242589750950446	.0464595108739338	.146571250123037	.237040262419969	.0337306901839795	.0938046619543809
United Kingdom	GBR	82600021	82600325	0	-.2389	1.4003	-.691	-.0104	1.1088	.2028	.9296	-.3297
United Kingdom	GBR	82600021	82604463	0	1.1898	.35023490166395	.454592594173967	.328130897346185	.196300388000318	.369207735391881	.039446324037691	.279936478006465
United Kingdom	GBR	82600021	82611791	0	1.3579	.359202646874137	.472708534569389	.352200112507828	.200549812602377	.380501631389531	.0399347329695784	.295841702832794
United Kingdom	GBR	82600022	82610416	1	.8364	.331381831126889	.416507089499713	.277529703782087	.187366737468684	.345464351420615	.0384195321487617	.246498604992635
United Kingdom	GBR	82600022	82601191	1	-.4104	.264867942203268	.282140911718559	.0990080056051844	.155848697053172	.261697370279206	.0347969964183798	.128529334835183
United Kingdom	GBR	82600022	82612756	0	-1.2116	.222125780023605	.195796524777382	-.0157109425656002	.135595044517956	.207868283584872	.0324691365954875	.0527216838485376
United Kingdom	GBR	82600022	82608594	0	.4668	.311664528154343	.37667572977248	.224608930886528	.178023564756482	.320632561053383	.0373456717012568	.211527926254911
United Kingdom	GBR	82600022	82611830	1	.4981	.31333431057599	.380048894164965	.229090587249166	.178814802055973	.322735469707318	.0374366128051716	.214489458301693
United Kingdom	GBR	82600022	82604057	1	1.4178	.362398172978183	.479163887512195	.360776828677861	.202064033504598	.384526047631407	.0401087704176453	.30150929930571
United Kingdom	GBR	82600022	82612653	1	-.4915	.260541445257723	.273400859570619	.0873957905569435	.153798558235641	.256248619741375	.0345613630788434	.120855844451987
United Kingdom	GBR	82600022	82608756	1	.6236	.320029444566939	.393573882384033	.247060167872523	.181987334998022	.331167259997057	.0378012488608043	.226363971780006
United Kingdom	GBR	82600022	82600563	1	1.054	.342990286556613	.439957587001461	.308686522456529	.192867479844699	.360083933628163	.0390517616762971	.267087402864195
United Kingdom	GBR	82600022	82602675	1	-.0797	.282510020377026	.317780063942033	.14635892442705	.164208510949074	.283915641584519	.0357578342159714	.159819387482817
United Kingdom	GBR	82600022	82607280	1	1.2283	.352288787390257	.458741694145554	.333643477856139	.197273635157839	.371794380221801	.0395581845009728	.283579257041644
United Kingdom	GBR	82600022	82601597	1	1.5099	.367311494416959	.489089396794874	.373964066728946	.204392242938564	.390713839549215	.040376363889548	.310223583698957
United Kingdom	GBR	82600022	82600271	1	-.2289	.274550546341572	.301700954441754	.124995885152111	.160436862224343	.273891553048829	.0353243386024224	.14570243600103
United Kingdom	GBR	82600022	82609401	1	.8616	.332726192693199	.41922286402657	.281137938297693	.188003771971788	.347157428036563	.0384927499065462	.248882969452025
United Kingdom	GBR	82600022	82607353	1	1.5732	.370688402637094	.495911163761146	.383027608190766	.20599241294041	.394966686763084	.0405602799239827	.316212880138616
United Kingdom	GBR	82600022	82601728	1	.154	.294977373474115	.342965639613717	.179821004042018	.170116247590961	.299616911630033	.0364368417554247	.181931529314543
United Kingdom	GBR	82600022	82600526	1	-.1146	.28064818630305	.314018931759998	.141361805990754	.163326268720568	.281570864842592	.0356564334323732	.156517231941836
United Kingdom	GBR	82600022	82612875	1	.0223	.28795148385971	.328772484645978	.160963683180694	.166786983937831	.290768570744307	.0360541918070037	.16947038648511
United Kingdom	GBR	82600022	82607663	0	1.3025	.356247185335503	.466738141363521	.344267723929869	.199149347861425	.376779550257646	.0397737701211158	.290599885727627
United Kingdom	GBR	82600022	82608184	0	1.7791	.381672690196746	.518100765946853	.41250917512582	.211197389297127	.408800197684656	.0411585154925467	.335694651654031
United Kingdom	GBR	82600022	82605879	0	1.2119	.351413885418532	.456974285326488	.331295261742808	.196859057147882	.370692536709835	.0395105348490813	.282027527790295
United Kingdom	GBR	82600022	82611239	0	.4287	.309631981500518	.372569737333065	.219153623940313	.177060429257741	.318072790455462	.0372349734246065	.207922994274642
United Kingdom	GBR	82600022	82602311	0	.9737	.33870646775603	.431303749917865	.297188854535767	.190837564344726	.35468893155433	.0388184527100237	.25948960659082
United Kingdom	GBR	82600022	82609896	0	.1198	.29315288277698	.339279945612983	.174924114342266	.169251700765319	.297319164794104	.0363374747984315	.178695606119656
United Kingdom	GBR	82600022	82608719	0	-1.286	.218156712542118	.187778523793328	-.0263638254211998	.133714275984981	.202869676433026	.0322529698820287	.0456821316350997
United Kingdom	GBR	82600022	82605463	0	.193	.297057933041023	.34716862400052	.185405176506646	.171102134321956	.302237149249952	.0365501549519958	.185621617168361
United Kingdom	GBR	82600022	82602228	0	1.9104	.38867724073867	.53225081338242	.431309222423403	.214516541291478	.417621664338383	.0415400032543362	.348117947428553
United Kingdom	GBR	82600022	82607360	0	.7864	.32871444706675	.411118647978172	.270370508314614	.186102780121254	.342105072420719	.0382742588198244	.241767723128765
United Kingdom	GBR	82600022	82601882	0	-.5459	.257639331400292	.267538235195182	.079606585888333	.152423372641638	.252593724189488	.0344033056969595	.115708644984097
United Kingdom	GBR	82600023	82606224	1	.0701	.957	1.9359	.0067	.1904	-.7115	-.0952	1.3857
United Kingdom	GBR	82600023	82606033	1	.4195	-.5717	-.227	.3909	-.2773	-1.6678	.3482	-.7496
United Kingdom	GBR	82600023	82600813	1	-.9447	.0825296229244761	-.222826627053782	-2.6893	-.1438	.2288	-.371857961779264	-.5031
United Kingdom	GBR	82600023	82605490	1	1.5728	1.7671	1.9359	-.2062	-.6443	-.385	.7329	2.0955
United Kingdom	GBR	82600023	82604904	1	-.8739	.5266	.4173	.002	.6899	-.1776	-.0553	-.1314
United Kingdom	GBR	82600023	82606247	1	-.7121	2.6352	.0226	.1767	.2655	.9249	.5755	-.0542
United Kingdom	GBR	82600023	82609750	1	.4414	.7946	1.9359	.0951	1.443	.2582	2.4277	2.0955
United Kingdom	GBR	82600023	82611034	1	1.0884	.96	.9268	1.9472	.1922	.3253	-.4948	-.0129
United Kingdom	GBR	82600023	82609639	0	.1292	.293654350980286	.340292972619033	.176270043090151	.169489324746636	.297950709246085	.0363647861842717	.179585011910064
United Kingdom	GBR	82600023	82610693	0	-.6526	-.0862	.0226	.7113	.8779	1.0062	.5755	.1216
United Kingdom	GBR	82600023	82606705	0	1.161	.9454	.9192	-.5016	.242	.6968	.5826	.1216
United Kingdom	GBR	82600023	82605798	0	-.2524	-.2662	.0226	-1.3089	-.2894	-.4188	-.5832	-.1563
United Kingdom	GBR	82600023	82600426	0	.1614	2.6352	1.013	.3857	-.0283	.317	.1693	2.0955
United Kingdom	GBR	82600023	82600697	0	-.2829	2.6352	1.9359	.1564	1.1718	.6485	2.4277	2.0955
United Kingdom	GBR	82600023	82608488	0	.4449	1.1132	1.4967	.7244	1.3106	.1359	1.5037	.4994
United Kingdom	GBR	82600023	82612887	0	-.59	-.0862	-.691	.1053	.7803	.4394	.5755	-1.113
United Kingdom	GBR	82600023	82601025	0	1.1237	-2.9627	-.221362486162906	-2.1206	-.959165218567423	-.700028038521533	.5999	.5933
United Kingdom	GBR	82600023	82607677	0	1.4102	2.6352	1.5523954859981	1.2836	.6871	-1.6678	.361290454113719	1.04957187575239
United Kingdom	GBR	82600024	82609166	0	.9594	.3961	.0226	.5333	-.3286	.688	.5755	.4777
United Kingdom	GBR	82600024	82603351	1	1.6934	.2374	-.2943	.2601	-.2285	.5552	-.2668	-.5251
United Kingdom	GBR	82600024	82606747	1	1.2352	.0608	.4173	.2078	.0631	.5169	-.2821	.1216
United Kingdom	GBR	82600024	82604437	1	-.8868	.2718	-.227	.1855	.041	.7053	.0256	.1216
United Kingdom	GBR	82600024	82601620	0	-.6374	-.7162	-.3827	.7021	-.195	.8739	-.4948	.0881
United Kingdom	GBR	82600024	82611091	0	.9538	-.7221	-.1627	.3872	.2905	.6547	-.6852	.4777
United Kingdom	GBR	82600024	82602903	0	.5494	-.9796	-.6097	.8118	-.6437	1.5026	.1701	2.0955
United Kingdom	GBR	82600024	82608516	0	.5301	-.2366	.0226	-.0025	-.3393	.4297	-.6852	-.1563
United Kingdom	GBR	82600024	82611959	0	1.9254	1.1493	1.9359	.624	.6313	.9511	-.5832	2.0955
United Kingdom	GBR	82600024	82601671	0	.7245	.9349	1.9359	.4694	.3657	.7676	-.5802	2.0955
United Kingdom	GBR	82600024	82609556	0	1.4265	.9454	1.4967	.705	.2233	.5469	-.0992	.4504
United Kingdom	GBR	82600024	82602572	0	1.0443	.5696	.4173	.2274	.0162	.7826	.3473	.1216
United Kingdom	GBR	82600024	82608004	1	1.7319	-.7737	.8348	.3347	.5792	.6115	.5755	.2546
United Kingdom	GBR	82600024	82607148	1	.4332	.4571	-.4338	-.0204	-.6861	.3589	-.2821	-.4607
United Kingdom	GBR	82600024	82602418	1	1.1645	-1.1442	.0226	.4411	-.5523	-.9292	-.7838	-1.3027
United Kingdom	GBR	82600024	82602652	1	1.7339	.0502	.0226	.1767	-.175	.2603	-.3206	.4994
United Kingdom	GBR	82600024	82605426	0	.0416	1.7162	1.9359	3.6039	2.0116	1.0999	.5755	2.0955
United Kingdom	GBR	82600024	82602309	1	-.7754	.468	.8571	.7541	-.3803	1.2433	-.2852	.1216
United Kingdom	GBR	82600024	82611592	0	.1871	.3875	.0226	.4056	.2325	.9304	.1693	.1216
United Kingdom	GBR	82600024	82608601	0	1.9424	1.1576	1.9359	.9873	1.0285	1.1556	2.0386	2.0955
United Kingdom	GBR	82600024	82612233	0	.5846	.7308	1.9359	.4775	.8942	1.08	1.1171	2.0955
United Kingdom	GBR	82600024	82600549	1	-.2634	.6492	.0226	.4101	-.449	.3064	-.1021	-.1563
United Kingdom	GBR	82600024	82604963	0	.8072	-.2662	.0226	.0978	-.6966	.3336	.0221	.1216
United Kingdom	GBR	82600024	82609658	1	1.1451	-.2662	-.732	.4019	-.1728	.3459	.9254	-.5251
United Kingdom	GBR	82600025	82604612	0	.7794	-.5872	-.9874	.8893	-1.151	.9856	.7198	.4777
United Kingdom	GBR	82600025	82605826	0	.0737	1.1493	.8038	.8443	.7705	.7765	1.1417	.4504
United Kingdom	GBR	82600025	82609240	0	1.1498	-.089	.7162	.1684	-.0591	.6993	.1693	.1216
United Kingdom	GBR	82600025	82612912	0	1.5327	.3837	1.036	.7999	.2627	.9886	1.0897	1.515
United Kingdom	GBR	82600025	82601273	0	.7751	-.1789	.8348	.0731	-.0109	.3819	-1.2835	-.0604
United Kingdom	GBR	82600025	82606935	0	.8044	1.3697	1.1752	.3566	-.3169	.3718	-.8044	-.6353
United Kingdom	GBR	82600025	82601842	0	1.787	-.1058	.9726	.415	-.1492	.1644	.0295	.5553
United Kingdom	GBR	82600025	82601903	0	1.5187	-.9416	-1.6145	.2001	-.6393	-.0647	-.5172	.1216
United Kingdom	GBR	82600025	82603827	0	.8957	-.2662	1.1381	-.0233	.0234	.1957	-1.1855	.8567
United Kingdom	GBR	82600025	82609731	0	.978	2.6352	1.9359	.9769	1.2314	.3339	1.3918	2.0955
United Kingdom	GBR	82600025	82606199	0	1.3648	.957	1.0433	.3314	.297	.4558	-.1694	.1959
United Kingdom	GBR	82600025	82601585	0	.9659	.2032	-.5034	.1505	.0072	.6704	-.1727	-.4607
United Kingdom	GBR	82600025	82602487	0	1.1956	.6321	1.036	.8172	.6091	1.1331	1.2302	1.1232
United Kingdom	GBR	82600025	82612880	0	.9276	.64	1.0433	.3443	-.204	1.1064	.5826	.3216
United Kingdom	GBR	82600025	82607829	0	1.2065	.0554651719735289	.205615420577322	.1713	-.667	.2606	-.303019096856451	-.0357423966506188
United Kingdom	GBR	82600025	82605990	0	1.348	-.2479	.7162	.2268	-.0904	.7999	-.7899	-.3549
United Kingdom	GBR	82600025	82603204	0	.7172	1.3889	.9192	-.3253	.122	.6155	.1693	2.0955
United Kingdom	GBR	82600025	82603427	0	.7336	-.2479	-.691	.479	.3308	.8313	-.4948	-.1563
United Kingdom	GBR	82600025	82607941	0	1.732	.775	1.9359	.3514	.5627	.2169	.3482	.7864
United Kingdom	GBR	82600025	82601028	0	1.7496	.6348	1.9359	.8662	.9856	1.3299	2.4277	2.0955
United Kingdom	GBR	82600025	82606048	0	1.2716	.1292	-.7302	.6006	-.0117	.7756	.0444	-.1865
United Kingdom	GBR	82600025	82602987	0	.96	-.7221	-.3802	.4954	-.1155	.6915	-.6852	.1216
United Kingdom	GBR	82600025	82608571	0	.9955	-.2479	1.9359	3.6039	1.9674	3.6292	1.5243	2.0955
United Kingdom	GBR	82600025	82610749	0	1.2912	-.0115	1.9359	.3715	-.3767	.2998	-2.1355	.9883
United Kingdom	GBR	82600025	82605584	0	.0981	1.3697	-.691	.121	-.0091	.8138	-.3733	-.4784
United Kingdom	GBR	82600025	82607170	0	1.1456	.9484	.4173	.0711	-.3736	.6238	-.3912	.4504
United Kingdom	GBR	82600025	82609009	0	.991	.4631	1.1657	.2838	.1242	.2808	.8098	.1216
United Kingdom	GBR	82600025	82612037	0	1.0327	.3875	1.9359	.391	.6268	.5658	-1.4541	2.0955
United Kingdom	GBR	82600025	82601227	0	1.2251	-.2662	-.691	.2663	-.6055	.6175	-.999	-.4607
United Kingdom	GBR	82600026	82606289	1	-.5934	.255105316543161	.262419215749718	.0728053501942338	.151222613161579	.249402409139587	.034265296034469	.111214307213421
United Kingdom	GBR	82600026	82610999	1	.7524	.326900625905856	.407454507743524	.265502255396732	.185243289125002	.33982076270079	.038175472956147	.238550723461334
United Kingdom	GBR	82600026	82612901	1	.7414	.326313801412626	.406269050608785	.263927232393888	.184965218508567	.339081721320813	.0381435128237807	.237509929451282
United Kingdom	GBR	82600026	82612190	1	-1.3134	.216694986077162	.184825657839523	-.0302870645373749	.133021627358589	.201028791541083	.032173360097771	.0430896083736992
United Kingdom	GBR	82600026	82608592	1	.21929798758391	.298460869698924	.350002727365122	.189170625176934	.171766925014542	.304003994798555	.0366265628760092	.188109870618701
United Kingdom	GBR	82600026	82605781	1	-.1416	.279207798910575	.311109173338365	.137495840438318	.162643731752955	.279756854182648	.035577985834747	.153962555735346
United Kingdom	GBR	82600026	82605100	1	.21929798758391	.298460869698924	.350002727365122	.189170625176934	.171766925014542	.304003994798555	.0366265628760092	.188109870618701
United Kingdom	GBR	82600026	82604885	1	1.6212	.373249091334828	.501084067621825	.38990043583954	.207205811993943	.398191594602984	.0406997423197625	.320754526727931
United Kingdom	GBR	82600026	82605750	0	.0052	.287039238511142	.326929637645611	.158515238330819	.16635471052501	.289619697326343	.0360045083285071	.167852424887667
United Kingdom	GBR	82600026	82609949	0	.775	.328106283501039	.40989008331126	.26873821174803	.18581459784604	.341339156808743	.0382411365008267	.240689082063803
United Kingdom	GBR	82600026	82606089	0	-.7826	.245011935259595	.242029353032206	.0457149545453166	.146439798558904	.23669089740398	.0337155817577701	.0933126502405384
United Kingdom	GBR	82600026	82601860	0	.21929798758391	.298460869698924	.350002727365122	.189170625176934	.171766925014542	.304003994798555	.0366265628760092	.188109870618701
United Kingdom	GBR	82600026	82610682	0	.21929798758391	.298460869698924	.350002727365122	.189170625176934	.171766925014542	.304003994798555	.0366265628760092	.188109870618701
United Kingdom	GBR	82600026	82613290	0	-.8842	.239591810849393	.231080039860434	.0311674693554119	.143871437228927	.229864842476191	.0334203863533693	.0836994982931555
United Kingdom	GBR	82600026	82603452	0	-.2187	.275094692689841	.302800196512149	.126456361027475	.160694709523219	.274576845964808	.0353539743615256	.146667535901259
United Kingdom	GBR	82600027	82610421	0	.8973	1.1132	1.9359	-.1063	.9589	.4356	.3473	.9097
United Kingdom	GBR	82600027	82600260	0	.9885	.4931	1.9359	1.4334	-.2092	1.5362	2.4277	2.0955
United Kingdom	GBR	82600027	82602638	0	.7764	-.0973	.0226	-.2362	.2836	.3223	-.216	-.1563
United Kingdom	GBR	82600027	82602842	0	.5063	.468	.0226	.4247	.4044	.1487	.5755	-.5005
United Kingdom	GBR	82600027	82610764	0	.4814	1.3697	1.9359	.4509	.6089	.5437	.3473	1.1232
United Kingdom	GBR	82600027	82605266	0	.2885	1.12901970862931	.0226	1.90240341791481	4.8357	1.50601747595909	1.49228173075033	.883230928031162
United Kingdom	GBR	82600027	82608431	0	.5912	1.4003	1.17059236655824	.9094	2.2837	-1.6678	.610724592457202	.970779640956648
United Kingdom	GBR	82600027	82605401	0	1.2669	2.6352	1.9359	.9811	.8779	.7481	2.4277	2.0955
United Kingdom	GBR	82600027	82612501	0	.1918	-.0862	-.4806	-.133	.9629	1.3352	-.4948	-.2503
United Kingdom	GBR	82600027	82609235	0	.6639	.6464	1.4967	.4448	.557	.6349	-.3206	.3899
United Kingdom	GBR	82600027	82604180	0	.0666	-.4203	.0226	1.072	.1808	.9475	.5755	.1216
United Kingdom	GBR	82600027	82604673	0	1.2542	.3875	.4173	.525	.5254	.1771	.8038	.1216
United Kingdom	GBR	82600027	82612231	0	.9716	.5266	-.732	.3744	.1226	.2382	.1693	-.5912
United Kingdom	GBR	82600027	82605399	0	.9082	-.0994	1.9359	-.1709	1.0667	1.0245	1.3958	1.515
United Kingdom	GBR	82600027	82602818	0	1.4426	.3427	1.9359	-.1985	1.0383	.2596	.5145	1.515
United Kingdom	GBR	82600027	82608647	0	.7665	1.7671	1.4967	.8325	-.1022	.4443	.0519	2.0955
United Kingdom	GBR	82600027	82602157	0	.1573	1.1493	1.2899	.3106	-.1536	.2382	-.4948	.2546
United Kingdom	GBR	82600027	82600692	0	.3438	-.0219	.0226	.1041	.2527	-.0558	-.3763	-.1563
United Kingdom	GBR	82600027	82608545	0	.0789	.290970962615787	.334872200448362	.169067892449873	.168217783655121	.294571274572189	.0362186412153607	.174825744755011
United Kingdom	GBR	82600027	82611719	0	1.0231	-.3466	-1.3325	.0073	.1261	-.1973	-1.3153	-.7887
United Kingdom	GBR	82600027	82601132	0	.8266	.8072	1.1752	.7723	.6145	.6803	1.4834	-.5461
United Kingdom	GBR	82600027	82601555	0	.8947	.7062	.4173	.1483	-.8285	.2055	.5755	1.515
United Kingdom	GBR	82600027	82600344	0	.4218	-.6447	.0226	.0786	-.5247	.1988	-2.1355	.1216
United Kingdom	GBR	82600027	82604071	0	.1331	1.1493	-.1587	-1.5123	.7156	.0513	-.0992	.9097
United Kingdom	GBR	82600027	82609412	0	-.4407	.1882	.586	-.3689	-.556	-.3435	.1969	.6905
United Kingdom	GBR	82600027	82612473	0	-.9855	-.2479	-.3802	.3867	.1233	.7225	-.0823	.5823
United Kingdom	GBR	82600027	82607949	0	-.5117	.666	.9192	-.2468	.2792	-.2781	-.2165	.9883
United Kingdom	GBR	82600028	82601778	1	1.4294	.5836	.4173	.7068	.1814	.6527	-.4771	.8136
United Kingdom	GBR	82600028	82612329	1	1.2122	.9526	1.9359	1.0877	.3952	1.3242	1.2115	1.515
United Kingdom	GBR	82600028	82603768	1	.9249	1.3889	-.9285	-.1567	.2206	.4793	.3768	-.1314
United Kingdom	GBR	82600028	82602986	1	1.1493	-.089	1.9359	.6417	.5611	1.3519	-.3206	-.8745
United Kingdom	GBR	82600028	82606195	1	.4721	.1371	.1386	.1347	-.2483	.1487	-.5945	-.6269
United Kingdom	GBR	82600028	82610833	1	1.7567	-.7836	-1.0611	-.2735	-.3956	.5329	-1.0602	-.8443
United Kingdom	GBR	82600028	82608283	1	.9401	-.59	-.5544	.2443	.0274	.735	-1.2871	-.4607
United Kingdom	GBR	82600028	82609900	1	1.7219	.879	.7162	.0526	-.1315	.6137	-.3727	.2546
United Kingdom	GBR	82600028	82605437	1	1.3446	1.3697	1.4967	.6969	-.0523	1.2005	.3482	.5759
United Kingdom	GBR	82600028	82602886	1	-.5866	.3326	.0226	.3127	-.6095	.3444	.0256	-.6959
United Kingdom	GBR	82600028	82601093	1	1.3801	-.0994	-.5034	.5789	.0223	.7648	-.3237	-.8936
United Kingdom	GBR	82600028	82612115	1	.7258	1.3889	1.9359	1.3501	.7866	1.3865	-1.2871	.2307
United Kingdom	GBR	82600028	82609453	1	1.2375	.468	.0226	.492	.3255	.5829	.1701	-.7108
United Kingdom	GBR	82600028	82611512	1	1.1051	.5315	.8348	-.0465	-.03	.3688	-.1972	-.1865
United Kingdom	GBR	82600028	82611316	1	.9096	-.4343	-.9285	.203	-1.511	.4029	-1.2624	-.7816
United Kingdom	GBR	82600028	82608641	1	1.3305	-.4343	-.1627	-.3317	-.8163	.0725	-2.1355	-.7108
United Kingdom	GBR	82600028	82605642	1	-.5419	-.9286	-.227	.0154	-1.0426	.1028	-.2673	-.1563
United Kingdom	GBR	82600028	82613013	1	.6799	-.0994	-.7638	.8011	.0399	.4029	-.2821	-.9299
United Kingdom	GBR	82600028	82605549	1	1.332	1.1493	1.0433	.7097	.544	1.5338	.1747	.1959
United Kingdom	GBR	82600028	82606964	1	.4693	.7308	1.9359	.0729	.1138	.6165	.5755	1.3566
United Kingdom	GBR	82600028	82600844	1	.5266	.1221	-1.0611	.3914	.523	.6885	-.8012	-.2503
United Kingdom	GBR	82600028	82606473	1	1.1084	-.7221	-.9607	.1722	-.0003	.5886	-.6852	-.4784
United Kingdom	GBR	82600028	82607947	1	-.5229	1.127	.7162	.563	.2501	.956	.0256	-.1865
United Kingdom	GBR	82600029	82603988	0	-.2379	.274070417210747	.300731034967877	.123707229967966	.160209349901806	.273286882828848	.0352981894032136	.144850877265533
United Kingdom	GBR	82600029	82602269	0	.0328	.288511634512339	.329904057365501	.162467114228864	.167052414980791	.291474019334285	.0360846992060805	.170463871676523
United Kingdom	GBR	82600029	82606202	0	1.1158	.346287173254945	.446617700722086	.317535288054325	.194429731126122	.364236002472034	.0392313195108637	.272934772847938
United Kingdom	GBR	82600030	82600337	1	.0114	.287369994134599	.327597804394282	.159402978568785	.166511441236091	.29003624792233	.0360225222212953	.168439054238787
United Kingdom	GBR	82600030	82605186	1	.9641	.338194330016484	.43026916914573	.295814289006012	.19059488453402	.35404394998635	.0387905602308678	.258581277272957
United Kingdom	GBR	82600030	82610539	1	1.1507	.348149007328922	.450378832904122	.322532406490621	.195311973354628	.366580779213962	.039332720294462	.276236928388919
United Kingdom	GBR	82600030	82612745	0	-.5996	.254774560919703	.261751049001047	.0719176099562672	.151065882450498	.2489858585436	.0342472821416808	.110627677862301
United Kingdom	GBR	82600030	82603145	0	.1057	.292400680472021	.337760405103909	.172905221220439	.168895264793344	.296371848116134	.0362965077196712	.177361497434045
United Kingdom	GBR	82600030	82605422	1	-.7109	.248836964001834	.249756378174096	.0559812408456727	.148252313395119	.241508103489831	.0339239037114662	.100096734833327
United Kingdom	GBR	82600030	82602039	1	-1.0259	.23203244442296	.215809196588386	.0108783094005938	.140289382106311	.220344645790486	.0330086817391609	.0702921790909491
United Kingdom	GBR	82600030	82601977	1	1.0096	.34062164951121	.435172650930332	.302329156881413	.191745085720181	.357100893876255	.0389227589602007	.262886379769079
United Kingdom	GBR	82600030	82612738	1	.9479	.337330097580999	.42852331409275	.293494709674551	.190185362353452	.352955543590383	.038743491672292	.257048471549064
United Kingdom	GBR	82600030	82609071	1	-.4924	.260493432344641	.273303867623232	.0872669250385289	.153775807003387	.256188152719377	.0345587481589225	.120770688578437
United Kingdom	GBR	82600030	82607835	1	1.3742	.360072214077742	.474465166505411	.354534010230225	.20096186269764	.381596756343497	.039982092074812	.297383970320416
United Kingdom	GBR	82600030	82610337	1	-.7299	.247823358058982	.24770877039591	.053260746568033	.147772009603096	.24023157746987	.03386869984647	.0982989997250569
United Kingdom	GBR	82600030	82610571	1	.4207	.309205200050895	.371707586689619	.218008152665518	.176858196082152	.317535305815479	.0372117296919765	.207166053176423
United Kingdom	GBR	82600030	82604222	1	-1.1665	.22453176044585	.200656899029812	-.00925334825393975	.136735134045338	.210898353242778	.032600173138189	.0569889392897479
United Kingdom	GBR	82600030	82602449	1	-.2986	.270832212961739	.294189466960726	.115015966670454	.158674905682026	.269208718122974	.0351218275818837	.139107586682796
United Kingdom	GBR	82600030	82609359	1	.8977	.334652043984619	.423113318805123	.286306877425209	.188916349176633	.349582827474488	.0385976372500389	.252298666157739
United Kingdom	GBR	82600030	82600796	1	1.2422	.353030320158976	.460239680888542	.335633734196096	.197625015300425	.372728259783772	.0395985704864173	.2848944421998
United Kingdom	GBR	82600030	82606391	1	-.9535	.235894816542041	.223611659911578	.0212448244374945	.142119592345389	.225208881782335	.0332190375194621	.0771424960298322
United Kingdom	GBR	82600030	82611833	0	-.5582	.256983154921498	.266212678580883	.0778454238033347	.15211243913417	.251767341555514	.0343675684580409	.114544848045585
United Kingdom	GBR	82600030	82600505	0	-.8052	.243806277664413	.239593777464469	.0424789981940189	.145868489837866	.235172503296027	.0336499182130904	.0911742916380693
United Kingdom	GBR	82600030	82610650	0	-1.2228	.221528285994133	.194589513876556	-.0173146023503142	.135311918072132	.207115805088895	.0324365953698055	.0516619663110308
United Kingdom	GBR	82600030	82600320	0	-.0963	.28162444886906	.315991101356882	.143982071531849	.163788877109727	.282800360956554	.0357096034707642	.158248734704012
United Kingdom	GBR	82600030	82608980	0	1.4177	.362392838210063	.479153110629152	.360762510286926	.202061505589904	.384519329073407	.0401084798709875	.301499837541982
United Kingdom	GBR	82600030	82603323	0	1.0862	.344708081891343	.443427743341333	.313297044337581	.193681468376443	.362247309304096	.0391453177001328	.270134090784527
United Kingdom	GBR	82600030	82612936	0	.6355	.320664281973252	.39485633146616	.248764056393781	.182288156846711	.331966768399033	.0378358239130914	.227489921663607
United Kingdom	GBR	82600030	82606502	0	-1.1959	.222963338618488	.197488495415145	-.0134629551888138	.135991927125049	.208923097190839	.0325147524207738	.0542071807537926
United Kingdom	GBR	82600031	82602324	1	.6938	.323774451787373	.401139254280277	.257111678308854	.183761931113814	.335883687712911	.0380052126146324	.233006129916879
United Kingdom	GBR	82600031	82610280	1	1.0544	.343011625629094	.440000694533633	.308743796020268	.192877591503478	.360110807860162	.0390529238629286	.267125249919106
United Kingdom	GBR	82600031	82610318	1	.8299	.331035071199071	.415806592101913	.276599008371315	.187202423013518	.345027645150629	.0384006466159999	.245883590350332
United Kingdom	GBR	82600031	82600176	1	.46	.311301763922164	.37594290172555	.223635280302951	.177851666557232	.320175699109397	.0373259145285213	.210884526321425
United Kingdom	GBR	82600031	82611514	1	1.1374	.347439483168925	.448945507459392	.320628060496273	.194975760700212	.365687210999989	.0392940775889646	.274978513813129
United Kingdom	GBR	82600031	82604495	0	.8273	.330896367227944	.415526393142793	.276226730207007	.187136697231452	.344852962642634	.0383930924028951	.24563758449341
United Kingdom	GBR	82600031	82612649	0	.1488	.294699965531861	.342405241695477	.179076447713401	.169984796026828	.299267546614044	.0364217333292152	.1814395176007
United Kingdom	GBR	82600031	82613145	1	-.4375	.263422220042673	.279220376413884	.0951277216618141	.155163632170865	.259876641061263	.0347182582740957	.125965196864966
United Kingdom	GBR	82600031	82607631	1	.7806	.328405030515774	.410493588761673	.269540041640387	.185956161068952	.341715396056731	.0382574071136676	.241218940832556
United Kingdom	GBR	82600031	82606832	1	.802	.329546670893514	.412799841732893	.272604177300466	.186497134813652	.343153167468687	.0383195840984528	.243243758270292
United Kingdom	GBR	82600031	82612194	1	.5959	.318551713797622	.390588685781099	.243093973583543	.181287102627546	.329306219431115	.037720767436573	.223743063227422
United Kingdom	GBR	82600031	82600922	1	.9537	.337639514131975	.429148373309249	.294325176348778	.190331981405754	.353345219954371	.0387603433784488	.257597253845273
United Kingdom	GBR	82600031	82606373	1	.0175	.287695414989936	.32825519425991	.160276400415817	.166665644032477	.290446079960317	.0360402455674257	.169016221826179
United Kingdom	GBR	82600031	82609432	1	.6512	.321501840568135	.396548302103924	.251012043770567	.182685039453804	.333021582005	.0378814397383778	.228975418568862
United Kingdom	GBR	82600031	82608908	1	.0827	.291173683804357	.335281722004	.169611991305401	.168313844413526	.294826579776182	.03622968198836	.175185291776665
United Kingdom	GBR	82600031	82606194	1	.3352	.304643973308058	.362493351687783	.205765928416139	.174696829018047	.311790938725657	.0369633122994937	.199076245189206
United Kingdom	GBR	82600031	82610993	1	-.2137	.275361431095854	.303339040664303	.127172280574222	.160821105257962	.274912773864798	.0353685016944193	.147140624087646
United Kingdom	GBR	82600031	82600135	1	-.7135	.248698260030707	.249476179214976	.0556089626813641	.148186587613053	.241333420981836	.0339163494983615	.0998507289764061
United Kingdom	GBR	82600031	82602617	0	.3261	.304158509409113	.361512655330863	.204462954841059	.174466788780815	.311179549947676	.0369368725536271	.198215224689982
United Kingdom	GBR	82600031	82601667	0	.374	.306713863338726	.366674782308499	.211321464098898	.175677659919652	.314397739229576	.037076044402749	.202747409515569
United Kingdom	GBR	82600031	82609331	0	-.7777	.245273338897489	.242557420301317	.046416555701129	.146563666378953	.23702010674597	.0337298185440059	.0937762766631976
United Kingdom	GBR	82600031	82610572	0	-.5564	.257079180747663	.266406662475659	.0781031548401637	.152157941598677	.25188827559951	.0343727982978827	.114715159792684
United Kingdom	GBR	82600031	82603268	0	1.2865	.355393622436259	.465013840076628	.341976781380277	.198744881510248	.37570458097768	.0397272826558558	.289086003531188
United Kingdom	GBR	82600031	82611092	0	1.4584	.364564088835016	.483539302027687	.366590095397449	.203090366870711	.387253782179322	.0402267323607425	.305350775379172
United Kingdom	GBR	82600031	82609860	0	2.1233	.400034962066741	.555194797381143	.461793076723902	.219898471676834	.43192547431994	.0421585770889515	.368262042404909
United Kingdom	GBR	82600031	82604220	0	-.0732	.282856780304844	.318480561339834	.147289619837821	.16437282540424	.284352347854506	.0357767197487333	.16043440212512
United Kingdom	GBR	82600031	82607693	0	-.014	.286014963032049	.324860476101339	.155766107271309	.165869350903597	.288329734190383	.0359487233701951	.166035766251941
United Kingdom	GBR	82600032	82609592	0	1.1027	.345588318631188	.445205929043442	.315659578841847	.194098574301095	.363355871374062	.0391932578986821	.271695281799604
United Kingdom	GBR	82600032	82602983	1	-1.0749	.229418408044024	.210528523897275	.00386229784247047	.139050703905829	.217052552370588	.0328663138768022	.0656559148643569
United Kingdom	GBR	82600032	82607356	1	.4331	.30986671129781	.373043920186961	.219783633141451	.177171657504314	.318368407007453	.037247757477553	.208339311878663
United Kingdom	GBR	82600032	82603478	1	-1.3813	.213072678523494	.17750815425327	-.040009251982203	.131305173280779	.196466890659224	.0319760789170741	.0366650708025643
United Kingdom	GBR	82600032	82603360	1	.0686	.290421481499398	.333762181494925	.167593098183574	.167957408441551	.293879263098211	.0361887149095996	.173851183091054
United Kingdom	GBR	82600032	82608071	1	.21929798758391	.298460869698924	.350002727365122	.189170625176934	.171766925014542	.304003994798555	.0366265628760092	.188109870618701
United Kingdom	GBR	82600032	82603401	1	.9501	.337447462479645	.428760405519698	.29380971427512	.190240976476739	.353103351866379	.0387498836987653	.257256630351074
United Kingdom	GBR	82600032	82607349	1	-.6076	.254347779470081	.2608888983576	.0707721386814715	.150863649274909	.248448373903616	.0342240384090508	.109870736764082
United Kingdom	GBR	82600032	82611001	1	-.519	.259074384024647	.270437216733772	.0834582330498334	.153103381694555	.254401016291432	.0344814627479278	.118253859426859
United Kingdom	GBR	82600032	82604010	1	-1.3461	.214950516901831	.181301617084435	-.0349691783731021	.13219499925337	.198831823075151	.032078351340646	.0399956116347285
United Kingdom	GBR	82600032	82610399	1	-.4666	.261869802519673	.276084303448347	.0909610698997449	.154428008994661	.257921540683323	.0346337091966542	.123211823620194
United Kingdom	GBR	82600032	82606077	1	-.2084	.275644173806229	.303910215465586	.127931155293775	.160955084736789	.275268857438787	.0353839006672867	.147642097565216
United Kingdom	GBR	82600032	82600809	1	.779	.32831967422585	.410321158632984	.269310947385428	.185915714433834	.341607899128734	.0382527583671416	.241067552612912
United Kingdom	GBR	82600032	82600254	0	.21929798758391	.298460869698924	.350002727365122	.189170625176934	.171766925014542	.304003994798555	.0366265628760092	.188109870618701
United Kingdom	GBR	82600032	82608346	0	.8531	.332272737402976	.418306828967908	.279920875068223	.187788899222725	.34658635060658	.0384680534406268	.248078719535167
United Kingdom	GBR	82600032	82605619	0	2.0287	.394988271424959	.544999866022387	.448247878899444	.217507064375497	.425569718452137	.041883719950602	.359311213918468
United Kingdom	GBR	82600032	82602250	0	.1556	.29506272976404	.343138069742407	.180050098296977	.170156694226079	.29972440855803	.0364414905019507	.182082917534187
United Kingdom	GBR	82600032	82605093	0	.641	.320957694219867	.39544906003353	.249551567895203	.182427192154928	.332336289089021	.0378518039792745	.228010318668632
United Kingdom	GBR	82600032	82608687	0	.7665	.327652828210815	.408974048252598	.26752114851856	.185599725096977	.34076807937876	.0382164400349073	.239884832146945
United Kingdom	GBR	82600032	82607754	0	-1.0609	.230165275580863	.212037287523307	.00586687257336291	.13940461196311	.217993150490558	.0329069904089047	.0669805617862404
United Kingdom	GBR	82600032	82608857	0	.8103	.329989456647497	.413694323025468	.273792603748066	.186706951733325	.343710807782669	.0383436994710564	.244029084659695
United Kingdom	GBR	82600032	82610435	0	-.5287	.25855691151698	.269391859078593	.0820693491291437	.152858173969153	.253749316165452	.034453279722114	.117336068345268
United Kingdom	GBR	82600032	82612205	0	-.9424	.236486975803392	.22480789392936	.0228341658312735	.142400190876519	.225954641720312	.0332512881984862	.0781927518036113
United Kingdom	GBR	82600032	82606258	0	-.2064	.275750869168635	.304125753126448	.128217523112474	.161005643030686	.275403228598782	.0353897116004442	.147831332839771
United Kingdom	GBR	82600032	82601088	0	.613	.319463959146189	.392431532781467	.245542418433418	.181719376040367	.330455092849079	.0377704509150696	.225361024824865
United Kingdom	GBR	82600032	82601236	0	.327	.304206522322195	.36160964727825	.204591820359474	.174489540013068	.311240016969674	.0369394874735479	.198300380563532
United Kingdom	GBR	82600033	82612211	1	.1704	.295852275445841	.344733048432783	.182169220155349	.170530825600918	.300718755141999	.0364844914073161	.183483258565892
United Kingdom	GBR	82600033	82609907	1	.5908	.318279640623488	.390039064745902	.24236373564586	.181158178978108	.328963572973126	.0377059495570214	.223260513277307
United Kingdom	GBR	82600033	82601685	1	-.2238	.274822619515706	.302250575476951	.125726123089793	.160565785873781	.274234199506819	.035339156481974	.146184985951145
United Kingdom	GBR	82600033	82603518	1	-.9631	.235382678802494	.222577079139442	.0198702589077397	.141876912534683	.224563900214355	.0331911450403062	.0762341667119693
United Kingdom	GBR	82600033	82607692	1	-1.3874	.212747257668157	.176850764387642	-.0408826738292347	.131150970484393	.196057058621237	.0319583555709437	.0360879032151722
United Kingdom	GBR	82600033	82609864	1	-.6803	.250469403046639	.253054104385279	.0603626684717661	.149025855291746	.243563982237767	.0340128109887759	.102992034534015
United Kingdom	GBR	82600033	82606977	1	1.1842	.349936154649215	.453989088723554	.327329067453828	.196158824777406	.368831496143892	.03943005342485	.279406619237711
United Kingdom	GBR	82600033	82606343	1	1.1328	.347194083835392	.44844977083941	.319969414513266	.194859476624248	.365378157331999	.0392807124427024	.274543272681653
United Kingdom	GBR	82600033	82612368	1	-1.0528	.230597391798605	.212910215049797	.00702666223909346	.139609373053393	.218537353688542	.0329305246881926	.0677469646481873
United Kingdom	GBR	82600033	82603111	1	.21929798758391	.298460869698924	.350002727365122	.189170625176934	.171766925014542	.304003994798555	.0366265628760092	.188109870618701
United Kingdom	GBR	82600033	82612069	1	-.7563	.246414979275228	.244863673272537	.0494806913612074	.147104640123653	.238457878157925	.0337919955287911	.0958010941009338
United Kingdom	GBR	82600033	82602576	1	.0637	.290160077861504	.333234114225814	.166891497027762	.167833540621503	.293550053756221	.0361744781233638	.173387556668394
United Kingdom	GBR	82600033	82607880	1	-.3316	.269071739482047	.290633095556508	.110290897661922	.157840693832722	.266991593983043	.035025947184785	.135985204652642
United Kingdom	GBR	82600033	82613139	1	-.1973	.27623633306758	.305106449483368	.129520496687554	.161235683267919	.276014617376764	.0354161513463108	.148692353338995
United Kingdom	GBR	82600033	82609898	1	-1.0954	.228324780579367	.208319262873444	.00092702770080666	.138532481393383	.21567524798063	.0328067518119379	.0637162533001705
United Kingdom	GBR	82600033	82609833	1	.0307	.288399604381813	.329677742821597	.16216642801923	.166999328772199	.29133292961629	.0360785977262651	.170265174638241
United Kingdom	GBR	82600033	82609138	1	-.7446	.247039147145301	.246124568588577	.051155943100596	.147400406142951	.239243949443901	.0338259894877624	.0969081204570792
United Kingdom	GBR	82600033	82601993	1	.5328	.315185475113727	.383788472580914	.234059068903592	.17969198845509	.325066809333246	.0375374324954541	.217772690315219
United Kingdom	GBR	82600033	82602243	1	-1.2195	.221704333342103	.194945151016978	-.0168420954494609	.135395339257062	.207337517502888	.0324461834095154	.0519742045140462
United Kingdom	GBR	82600033	82612323	1	.3407	.304937385554673	.363086080255153	.206553439917561	.174835864326264	.312160459415645	.0369792923656768	.199596642194232
United Kingdom	GBR	82600033	82605800	1	-.633	.252992748367531	.258151570064658	.0671352673839953	.150221558942415	.246741860171669	.0341502395579506	.107467448777236
United Kingdom	GBR	82600034	82601084	1	-1.2609	.219495739340308	.190483521437142	-.0227699092965284	.13434878257339	.204556034490974	.0323258970931553	.0480570343307622
United Kingdom	GBR	82600034	82603373	1	-1.1713	.224275691576076	.200139608643744	-.00994063101881715	.136613794139985	.210575862458788	.032586226898611	.0565347746308164
United Kingdom	GBR	82600034	82612056	1	.9627	.3381196432628	.430118292783126	.295613831532923	.190559493728292	.353949890174353	.0387864925776575	.258448812580769
United Kingdom	GBR	82600034	82610287	1	-.2196	.275046679776758	.302703204564761	.126327495509061	.160671958290965	.27451637894281	.0353513594416047	.14658238002771
United Kingdom	GBR	82600034	82604701	1	.21929798758391	.298460869698924	.350002727365122	.189170625176934	.171766925014542	.304003994798555	.0366265628760092	.188109870618701
United Kingdom	GBR	82600034	82606618	1	.0494	.289397206020305	.331693019950653	.164843967124065	.167472048820138	.292589299962251	.0361329299512877	.172034524455328
United Kingdom	GBR	82600034	82607495	1	-.8758	.240039931371497	.231985298036053	.0323702141939473	.144083782063295	.230429201348174	.0334447922726308	.0844942864462855
United Kingdom	GBR	82600034	82600645	1	1.1885	.350165549678387	.454452494694407	.32794475826403	.196267525109285	.369120394137883	.0394425469311386	.279813475078004
United Kingdom	GBR	82600034	82604260	1	-.1552	.0676221214303576	.128724296544763	-.090576669816667	-.45	.116338075051013	-.224880968279775	-.0740621226377424
United Kingdom	GBR	82600034	82604436	1	-.4518	.262659348201474	.277679282138723	.0930801917581169	.154802140369501	.258915887267292	.0346767101020196	.124612164651899
United Kingdom	GBR	82600034	82612736	1	1.026	.341496551482936	.436940059749398	.304677372994744	.192159663730138	.358202737388221	.0389704086120922	.264438109020428
United Kingdom	GBR	82600034	82604665	1	-1.1559	.225097245866599	.201799248632379	-.00773559881483549	.137003093002993	.211610520390756	.0326309710839237	.0579918862448883
United Kingdom	GBR	82600034	82604125	1	-.1635	.278039484692234	.30874903595193	.134360112823565	.162090118434781	.278285489980693	.0355143561166724	.151890429478971
United Kingdom	GBR	82600034	82601323	1	.21929798758391	.298460869698924	.350002727365122	.189170625176934	.171766925014542	.304003994798555	.0366265628760092	.188109870618701
United Kingdom	GBR	82600034	82606536	1	.0846	.291275044398642	.335486482781818	.169884040733165	.168361874792728	.294954232378178	.0362352023748596	.175365065287492
United Kingdom	GBR	82600034	82612742	1	.2312	.299095814462969	.351285393322977	.190874801843796	.172067797735393	.304803638405873	.0366611437753039	.189236010912357
United Kingdom	GBR	82600034	82605626	1	-1.2628	.219394378746022	.190278760659323	-.0230419587242924	.134300752194188	.204428381888978	.0323203767066556	.0478772608199352
United Kingdom	GBR	82600034	82609786	1	-.6862	.250154651727543	.252418268285738	.0595178834066042	.148876708324749	.24316758731578	.0339956687359613	.102433790474079
United Kingdom	GBR	82600034	82613063	1	.008	.28718861201851	.327231390370817	.158916153276997	.166425492136466	.289807816950337	.0360126436349276	.168117354272044
United Kingdom	GBR	82600034	82609909	1	-.7983	.244174376664712	.240337382394442	.0434669671685302	.146042915951812	.235636083798013	.0336699659324837	.0918271533352834
United Kingdom	GBR	82600034	82607580	1	1.043	.342403462063383	.438772129866722	.307111499453685	.192589409228264	.359344892248186	.0390198015439309	.266046608854144
United Kingdom	GBR	82600034	82601007	1	-.8087	.243619560780203	.239216586557961	.0419778545112958	.145780012823546	.234937353766034	.0336397490800647	.0908431299075985
United Kingdom	GBR	82600034	82609865	1	-1.1697	.224361047866001	.200312038772433	-.00971153676385797	.136654240775102	.210683359386785	.032590875645137	.0566861628504603
United Kingdom	GBR	82600034	82611296	1	.21929798758391	.298460869698924	.350002727365122	.189170625176934	.171766925014542	.304003994798555	.0366265628760092	.188109870618701
United Kingdom	GBR	82600034	82607363	1	.21929798758391	.298460869698924	.350002727365122	.189170625176934	.171766925014542	.304003994798555	.0366265628760092	.188109870618701
United Kingdom	GBR	82600035	82610778	1	.6888	.32350771338136	.400600410128123	.256395758762107	.183635535379071	.335547759812922	.0379906852817387	.232533041730492
United Kingdom	GBR	82600035	82608241	1	1.5621	.370096243375744	.494714929743363	.381438266796987	.205711814409281	.394220926825107	.0405280292449586	.315162624364837
United Kingdom	GBR	82600035	82610241	1	-.8851	.239543797936311	.230983047913046	.0310386038369973	.143848685996673	.229804375454193	.0334177714334485	.0836143424196058
United Kingdom	GBR	82600035	82601419	1	-.5502	.25740993637112	.26707482922433	.0789908950781304	.152314672309759	.252304826195497	.0343908121906709	.115301789143804
United Kingdom	GBR	82600035	82605232	1	.1443	.294459900966448	.341920281958538	.178432120121328	.169871039865559	.298965211504054	.0364086587296108	.181013738232952
United Kingdom	GBR	82600035	82604019	1	.5838	.317906206855068	.389284682932886	.241361448280414	.180981224949468	.32849327391314	.0376856112909702	.222598189816366
United Kingdom	GBR	82600035	82603005	1	.6306	.320402878335358	.394328264197049	.248062455237969	.182164289026662	.331637559057043	.0378215871268556	.227026295240948
United Kingdom	GBR	82600035	82611917	1	-.1967	.276268341676302	.305171110781627	.129606407033163	.161250850756088	.276054928724762	.035417894626258	.148749123921362
United Kingdom	GBR	82600035	82609984	1	.8897	.334225262534997	.422251168161676	.285161406150413	.188714116001044	.349045342834504	.038574393517409	.25154172505952
United Kingdom	GBR	82600035	82610678	1	.8873	.334097228100111	.421992522968642	.284817764767974	.188653446048367	.348884097442509	.03856742039762	.251314642730054
United Kingdom	GBR	82600035	82603698	1	.8881	.334139906245073	.422078738032987	.284932311895454	.188673669365926	.348937845906508	.038569744770883	.251390336839876
United Kingdom	GBR	82600035	82600109	1	-.4256	.264057057448986	.280502825496011	.0968316101830726	.155464454019554	.260676149463238	.0347528333263828	.127091146748567
United Kingdom	GBR	82600035	82608356	1	.5529	.316257763505902	.385954626072574	.236937065481516	.180200099308756	.326417239491204	.0375958323736869	.219674504824494
United Kingdom	GBR	82600035	82602108	1	-.2748	.272101887774365	.296754365124979	.118423743712971	.159276549379402	.270807734926925	.0351909776864579	.141359486449998
United Kingdom	GBR	82600035	82611021	0	-.092	.281853843898232	.316454507327734	.144597762342051	.163897577441606	.283089258950545	.0357220969770529	.158655590544305
United Kingdom	GBR	82600035	82608308	0	1.1416	.347663543429976	.449398136547201	.321229432915541	.195081933117396	.365969390435981	.0393062805485954	.275375907889694
United Kingdom	GBR	82600035	82612990	0	-.9784	.234566459280092	.22092821603385	.0176795450946931	.141490141586369	.223535960840387	.0331466914016513	.0747865168616252
United Kingdom	GBR	82600035	82607590	0	1.7107	.378023708802476	.510729377945384	.402715395726317	.209468295645843	.404204704012798	.0409597815785604	.329222805264258
United Kingdom	GBR	82600035	82602496	0	.21929798758391	.298460869698924	.350002727365122	.189170625176934	.171766925014542	.304003994798555	.0366265628760092	.188109870618701
United Kingdom	GBR	82600035	82610207	0	-.1528	.278610304881104	.30990216243754	.135892180653604	.162360605307131	.279004375686671	.035545444609065	.152902838197839
United Kingdom	GBR	82600035	82606887	0	.1123	.292752775167959	.338471679384752	.173850235022145	.169062107163204	.29681527294412	.0363156837990909	.177985973840076
United Kingdom	GBR	82600035	82611578	0	.1917	.29698858105546	.34702852452096	.185219037424492	.171069271430923	.302149807995955	.0365463778454434	.185498614239901
United Kingdom	GBR	82600035	82603684	0	1.2363	.352715568839879	.459603844789	.334788949130934	.197475868333428	.372331864861784	.0395814282336027	.284336198139863
United Kingdom	GBR	82600035	82606779	0	1.2949	.355841742958362	.465919098252247	.343179526218813	.198957226344616	.376268939849662	.0397516885751173	.289880791684318
United Kingdom	GBR	82600035	82605302	0	.1494	.294731974140582	.342469902993736	.17916235805901	.169999963514997	.299307857962043	.0364234766091624	.181496288183067
United Kingdom	GBR	82600036	82611940	1	1.6608	.375361659510458	.505351713306886	.395570518649779	.208206866213108	.400852143570902	.0408147987962809	.324501385164116
United Kingdom	GBR	82600036	82605756	1	-.4264	.264014379304024	.280416610431666	.0967170630555931	.155444230701995	.26062240099924	.0347505089531198	.127015452638745
United Kingdom	GBR	82600036	82602517	1	.7921	.329018528849606	.411732930311627	.271186656597906	.186246871258861	.342488030226707	.0382908199793232	.242307043661246
United Kingdom	GBR	82600036	82611399	1	.7853	.328655764617427	.411000102264698	.27021300601433	.18607497305961	.342031168282721	.0382710628065878	.24166364372776
United Kingdom	GBR	82600036	82607042	1	.8881	.334139906245073	.422078738032987	.284932311895454	.188673669365926	.348937845906508	.038569744770883	.251390336839876
United Kingdom	GBR	82600036	82604739	1	-1.1264	.226671002462081	.204978429130088	-.00351167348902651	.137748827837977	.213592495000695	.0327166823479968	.0607831065445713
United Kingdom	GBR	82600036	82600732	1	-.8336	.242291203518254	.236533142680234	.0384125751684944	.145150562064526	.233264432824086	.0335674029622539	.0884871507393914
United Kingdom	GBR	82600036	82608749	1	.7028	.324254580918198	.402109173754155	.258400333492999	.183989443436351	.336488357932893	.0380313618138411	.233857688652375
United Kingdom	GBR	82600036	82608508	1	.73	.325705637846914	.405040485941873	.262294935827305	.184677036233353	.338315805708836	.038110390504783	.23643128838632
United Kingdom	GBR	82600036	82610002	1	-.1976	.276220328763219	.305074118834239	.129477541514749	.161228099523834	.275994461702764	.0354152797063371	.148663968047812
United Kingdom	GBR	82600036	82606231	1	.9424	.337036685334383	.427930585525381	.292707198173129	.190046327045235	.352586022900395	.0387275116061089	.256528074544038
United Kingdom	GBR	82600036	82610144	0	.5423	.315692278085153	.384812276470007	.235419316042412	.179932140351101	.325705072343226	.0375650344279522	.218671557869354
United Kingdom	GBR	82600036	82610908	0	.9376	.33678061646461	.427413295139313	.292019915408252	.189924987139882	.352263532116405	.038713565366531	.256073909885107
United Kingdom	GBR	82600036	82605299	0	.6907	.323609073975645	.400805170905942	.256667808189871	.183683565758273	.335675412414918	.0379962056682383	.232712815241319
United Kingdom	GBR	82600036	82606900	0	.102	.292203294051571	.337361660431314	.172375440755846	.168801731949634	.296123261470141	.0362857574933298	.177011412176119
United Kingdom	GBR	82600036	82602900	0	.9576	.337847570088666	.429568671747929	.294883593595241	.190430570078854	.353607243716363	.0387716746981059	.257966262630654
United Kingdom	GBR	82600036	82603878	0	.9452	.337186058841751	.428232338250587	.293108113119308	.190117108656691	.352774142524389	.0387356469125294	.256793003928415
United Kingdom	GBR	82600036	82602500	0	-.1755	.2773993125178	.30745580998676	.132641905911372	.161786768671398	.277479263020718	.0354794905177275	.150755017831643
United Kingdom	GBR	82600036	82601558	0	-1.0354	.231525641451534	.214785392699293	.00951806226177399	.140049230210299	.219706382780505	.0329810798066628	.0693933115368139
United Kingdom	GBR	82600036	82612085	0	-1.0334	.231632336813939	.215000930360155	.00980443008047294	.140099788504196	.219840753940501	.0329868907398203	.0695825468113687
United Kingdom	GBR	82600036	82607449	0	1.0955	.345204215326528	.44442999346434	.314628654694531	.193916564443065	.362872135198077	.0391723385393151	.271014034811207
United Kingdom	GBR	82600036	82611490	0	1.0044	.340344241568956	.434612253012092	.301584600552796	.191613634156048	.356751528860266	.0389076505339913	.262394368055236
United Kingdom	GBR	82600036	82605182	0	.7372	.326089741151574	.405816421520975	.263325859974621	.184859046091383	.338799541884821	.03813130986415	.237112535374717
United Kingdom	GBR	82600036	82605972	0	-.0526	.283955742537622	.320700599246709	.15023920837042	.164893575831381	.285736370802463	.0358365723602555	.162383525453034
United Kingdom	GBR	82600036	82609526	0	.4979	.31332364103975	.380027340398878	.229061950467296	.178809746226584	.322722032591319	.0374360317118558	.214470534774238
United Kingdom	GBR	82600036	82600560	0	.8301	.331045740735312	.415828145867999	.276627645153185	.187207478842908	.345041082266628	.0384012277093156	.245902513877787
United Kingdom	GBR	82600037	82603420	1	-.3348	.268901026902198	.29028823529913	.109832709152003	.157759800562486	.266776600127049	.035016649691733	.135682428213354
United Kingdom	GBR	82600037	82611309	1	-.6731	.250853506351299	.253830039964381	.0613935926190821	.149207865149776	.244047718413752	.0340337303481429	.103673281522413
United Kingdom	GBR	82600037	82606272	0	.2664	.300973652841307	.355078856154142	.195914875452897	.172957623707983	.3071685708218	.0367634161988758	.192566551744522
United Kingdom	GBR	82600037	82609289	0	-1.2069	.222376514125258	.196303038280407	-.0150379781916578	.135713856508615	.208184055810862	.0324827922884076	.0531663867437413
United Kingdom	GBR	82600037	82604652	0	.21929798758391	.298460869698924	.350002727365122	.189170625176934	.171766925014542	.304003994798555	.0366265628760092	.188109870618701
United Kingdom	GBR	82600037	82606488	1	-.2271	.274646572167737	.30189493833653	.12525361618894	.16048236468885	.274012487092825	.0353295684422641	.145872747748129
United Kingdom	GBR	82600037	82600494	1	.21929798758391	.298460869698924	.350002727365122	.189170625176934	.171766925014542	.304003994798555	.0366265628760092	.188109870618701
United Kingdom	GBR	82600037	82608246	1	-.2742	.272133896383087	.296819026423238	.11850965405858	.159291716867571	.270848046274923	.0351927209664051	.141416257032364
United Kingdom	GBR	82600037	82612800	1	.21929798758391	.298460869698924	.350002727365122	.189170625176934	.171766925014542	.304003994798555	.0366265628760092	.188109870618701
United Kingdom	GBR	82600037	82605021	1	.21929798758391	.298460869698924	.350002727365122	.189170625176934	.171766925014542	.304003994798555	.0366265628760092	.188109870618701
United Kingdom	GBR	82600037	82605330	1	.6586	.321896613409036	.397345791449112	.252071604699753	.182872105141223	.333518755296985	.0379029401910605	.229675589084714
United Kingdom	GBR	82600037	82611315	1	.8765	.333521073143121	.420828619599989	.283271378547	.188380431261323	.348158493178532	.0385360413585695	.250292772247458
United Kingdom	GBR	82600037	82606999	1	-.0959	.281645787941541	.316034208889054	.144039345095588	.163798988768506	.282827235188553	.0357107656573957	.158286581758923
United Kingdom	GBR	82600037	82607921	1	-.4649	.261960493577717	.276267510460079	.091204482545639	.154470983544474	.25803575616932	.034638648489838	.123372673603566
United Kingdom	GBR	82600037	82612937	1	-.7016	.24933309743702	.250758628297103	.0573128512026226	.148487409461741	.242132929383812	.0339509245506486	.100976678860007
United Kingdom	GBR	82600037	82602553	1	.21929798758391	.298460869698924	.350002727365122	.189170625176934	.171766925014542	.304003994798555	.0366265628760092	.188109870618701
United Kingdom	GBR	82600037	82601152	1	-.3712	.266959171306417	.286365449871448	.104620814851683	.156839639613557	.264331045015125	.0349108907082666	.132238346216457
United Kingdom	GBR	82600037	82609237	0	-.136	.27950654592531	.311712678788778	.138297670330675	.162785294975868	.280133093430636	.035594256447588	.154492414504099
United Kingdom	GBR	82600037	82609004	0	1.0645	.343550437209242	.441089159720984	.310189953504698	.193132910887659	.360789382218141	.039082269075374	.268080888055607
United Kingdom	GBR	82600037	82609766	0	-.8749	.240087944284579	.232082289983441	.0324990797123618	.144106533295549	.230489668370172	.0334474071925517	.0845794423198352
United Kingdom	GBR	82600037	82606865	0	-.3639	.267348609379198	.287152162333593	.105666057389934	.157024177386282	.26482149974911	.0349321006142915	.132929054968582
United Kingdom	GBR	82600037	82604518	0	-.7218	.248255474276724	.2485816979224	.0544205362337636	.147976770693379	.240775780667854	.0338922341257579	.0990654025870038
United Kingdom	GBR	82600037	82607374	0	-.1778	.277276612851034	.307207941676769	.132312582919868	.161728626633416	.277324736186723	.0354728079445963	.150537397265905
United Kingdom	GBR	82600037	82603352	0	-.7056	.249119706712209	.25032755297538	.0567401155652248	.148386292873946	.24186418706382	.0339393026843336	.100598208310898
United Kingdom	GBR	82600037	82601658	0	.21929798758391	.298460869698924	.350002727365122	.189170625176934	.171766925014542	.304003994798555	.0366265628760092	.188109870618701
United Kingdom	GBR	82600038	82601467	1	-.0947	.281709805158985	.316163531485571	.144211165786808	.163829323744845	.28290785788455	.0357142522172902	.158400122923656
United Kingdom	GBR	82600038	82600250	1	.2963	.30256874850927	.358301144184024	.200196074342445	.173713470201746	.309177419663738	.0368502896495804	.195395619099116
United Kingdom	GBR	82600038	82606053	1	.2887	.302163306132129	.35748210107275	.199107876631389	.173521348684937	.308666809255753	.0368282081035819	.194676525055807
United Kingdom	GBR	82600038	82603745	1	-.3018	.27066150038189	.293844606703347	.114557778160535	.15859401241179	.268993724266981	.0351125300888317	.138804810243508
United Kingdom	GBR	82600038	82612102	1	-.3391	.268671631873026	.289824829328277	.109217018341801	.157651100230607	.266487702133058	.0350041561854444	.135275572373061
United Kingdom	GBR	82600038	82606903	1	-.527	.258647602575025	.269575066090325	.0823127617750377	.152901148518966	.253863531651449	.0344582190152978	.11749691832864
United Kingdom	GBR	82600038	82611566	1	-.5903	.255270694354889	.262753299124054	.0732492203132171	.15130097851712	.24961068443758	.0342743029808631	.111507621888981
United Kingdom	GBR	82600038	82607418	1	.1744	.296065666170652	.345164123754506	.182741955792747	.170631942188712	.300987497461991	.0364961132736311	.183861729115002
United Kingdom	GBR	82600038	82600800	1	-.0685	.283107514406498	.318987074842859	.147962584211764	.164491637394898	.284668120080496	.0357903754416534	.160879105020323
United Kingdom	GBR	82600038	82604193	1	1.3557	.359085281975491	.472471443142441	.35188510790726	.200494198479091	.380353823113536	.0399283409431051	.295633544030784
United Kingdom	GBR	82600038	82613017	0	1.0665	.343657132571648	.441304697381846	.310476321323397	.193183469181556	.360923753378137	.0390880800085315	.268270123330162
United Kingdom	GBR	82600038	82612857	0	.0241	.288047509685875	.328966468540753	.161221414217523	.166832486402338	.290889504788303	.0360594216468454	.16964069823221
United Kingdom	GBR	82600038	82601748	0	.21929798758391	.298460869698924	.350002727365122	.189170625176934	.171766925014542	.304003994798555	.0366265628760092	.188109870618701
United Kingdom	GBR	82600038	82609643	0	.1694	.295798927764638	.344625279602352	.182026036245999	.170505546453969	.300651569562001	.0364815859407374	.183388640928615
United Kingdom	GBR	82600038	82612784	0	1.0336	.341901993860077	.437759102860672	.3057655707058	.192351785246947	.358713347796205	.0389924901580907	.265157203063736
United Kingdom	GBR	82600038	82601187	0	.9708	.338551759480542	.430991220309616	.296773621198654	.190764254818575	.354494093372336	.0388100268569454	.259215215442716
United Kingdom	GBR	82600038	82610456	0	.6171	.319682684639121	.392873384986233	.246129472461751	.181823020542856	.330730553727071	.0377823633280425	.225748957137703
United Kingdom	GBR	82600038	82612582	0	1.5399	.368911924853042	.492322461707799	.37825958400943	.205150617347022	.392729406949153	.0404635278869104	.313062112817279
United Kingdom	GBR	82600038	82602739	0	-.5015	.260007968445696	.272323171266311	.0859639514634489	.153545766766155	.255576763941396	.0345323084130559	.119909668079213
United Kingdom	GBR	82600038	82612127	0	.4651	.311573837096299	.376492522760747	.224365518240634	.17798059020667	.320518345567387	.0373407324080729	.211367076271539
United Kingdom	GBR	82600038	82600149	0	.6362	.320701625350094	.394931769647462	.248864285130326	.182305852249575	.332013798305031	.0378378577396966	.227556154009701
United Kingdom	GBR	82600038	82603124	0	.2337	.299229183665976	.351554815399054	.191232761617169	.172130995602764	.304971602355868	.0366684074417508	.189472555005551
United Kingdom	GBR	82600039	82612663	1	-.4203	1.7162	.9192	-.0186	.467	.3056	1.8077	1.515
United Kingdom	GBR	82600039	82604006	1	-.1741	.957	-.335	-1.0161	-.0523	.1018	-.5924	-.4607
United Kingdom	GBR	82600039	82601840	1	.9752	-.4314	.4173	.5619	-.1104	.5922	.0256	-.2503
United Kingdom	GBR	82600039	82604855	1	.6217	.319928083972653	.393369121606215	.246788118444759	.18193930461882	.331039607395061	.0377957284743047	.226184198269179
United Kingdom	GBR	82600039	82611168	1	-.6759	2.6352	1.0433	.3598	.3604	.323	-.6852	.7627
United Kingdom	GBR	82600039	82608089	1	.3635	-.7221	-.5836	-.2637	-.3226	-.1651	-.4801	-.4607
United Kingdom	GBR	82600039	82604203	1	-.8426	-.7162	.0226	.7951	-.1754	.5032	.5755	.1216
United Kingdom	GBR	82600039	82607634	1	1.1029	1.3889	.4173	.0423	-.4313	.3961	-.4948	-.4607
United Kingdom	GBR	82600039	82611935	1	1.1721	-.5971	-.5544	.3371	-.2084	.5475	-.3876	-.7496
United Kingdom	GBR	82600039	82601121	1	.5423	.4631	1.9359	.6446	.3942	.5648	.8038	2.0955
United Kingdom	GBR	82600039	82604676	0	.7237	-.2624	.586	.2036	-.6688	-.4094	-2.1355	-1.0788
United Kingdom	GBR	82600039	82605831	0	-.735	.4298	.4173	.0652	.371	.4829	1.1417	.1216
United Kingdom	GBR	82600039	82611093	0	.4001	.7308	.0226	-.0801388363375011	.5191	-.2979	-.3272	.8567
United Kingdom	GBR	82600039	82601365	0	.9408	-.0862	.0226	-.4054	-.0023	.2055	.0254	-.1563
United Kingdom	GBR	82600039	82610559	0	.1448	-.7913	.3416	.4355	.4143	1.1773	-.0352	.1216
United Kingdom	GBR	82600039	82611176	0	.7105	.3178	.9726	.4454	.5027	.9218	.8038	.7864
United Kingdom	GBR	82600039	82608193	0	.9099	.2718	-.1587	-.5219	.1988	.421	.5755	.7864
United Kingdom	GBR	82600039	82600626	0	.6646	-.4343	.0226	.7294	.3144	1.0908	-.7674	.1216
United Kingdom	GBR	82600039	82601013	0	.110975072061164	.4658	.1386	-.4223	-.2028	-.568	-.3912	-.4095
United Kingdom	GBR	82600039	82604229	0	.8025	-.59	.4173	-.2362	-.3007	.1835	.1648	.1216
United Kingdom	GBR	82600040	82608900	1	.6421	.32101637666919	.395567605747004	.249709070195487	.182454999216571	.332410193227019	.0378549999925112	.228114398069638
United Kingdom	GBR	82600040	82607723	1	-.7605	.246190919014177	.244411044184727	.0488793189419396	.146998467706468	.238175698721934	.0337797925691603	.0954037000243687
United Kingdom	GBR	82600040	82607739	1	-.8644	.240648094937208	.233213862702964	.0340025107605311	.144371964338509	.23119511696015	.0334779145916285	.0855729275112478
United Kingdom	GBR	82600040	82610309	1	-1.1731	.224179665749911	.199945624748969	-.0101983620556462	.136568291675477	.210454928414792	.0325809970587692	.0563644628837171
United Kingdom	GBR	82600040	82604723	1	-.0116	.286142997466935	.325119121294373	.156109748653748	.165930020856273	.288490979582378	.0359556964899841	.166262848581407
United Kingdom	GBR	82600040	82601422	1	-.1521	.278647648257945	.309977600618842	.135992409390149	.162378300709995	.27905140559267	.0355474784356701	.152969070543933
United Kingdom	GBR	82600040	82608347	1	-.1691	.277740737677498	.308145530501518	.133558282931208	.161948555211869	.277909250732705	.0354980855038314	.151360570710218
United Kingdom	GBR	82600040	82612395	1	-.5443	.257724687690217	.267710665323872	.0798356801432921	.152463819276755	.252701221117485	.0344079544434855	.115860033203741
United Kingdom	GBR	82600040	82606013	1	.21929798758391	.298460869698924	.350002727365122	.189170625176934	.171766925014542	.304003994798555	.0366265628760092	.188109870618701
United Kingdom	GBR	82600040	82600414	1	-.9908	.233904948033177	.219591882536508	.0159040646187598	.141176680164206	.222702859648413	.0331106636160748	.0736132581593855
United Kingdom	GBR	82600040	82611163	1	-.1479	.278871708518997	.310430229706651	.136593781809417	.162484473127179	.279333585028661	.0355596813953009	.153366464620499
United Kingdom	GBR	82600040	82606584	1	-.9512	.236017516208807	.223859528221569	.0215741474289982	.142177734383371	.22536340861633	.0332257200925932	.0773601165955702
United Kingdom	GBR	82600040	82609100	0	.935	.336641912493483	.427133096180192	.291647637243943	.189859261357816	.35208884960841	.0387060111534262	.255827904028185
United Kingdom	GBR	82600040	82609931	0	-1.2798	.218487468165575	.188446690541999	-.0254760851832332	.133871006696062	.203286227029013	.0322709837748169	.0462687609862195
United Kingdom	GBR	82600040	82601997	0	.0074	.287156603409788	.327166729072558	.158830242931387	.166410324648297	.289767505602338	.0360109003549803	.168060583689677
United Kingdom	GBR	82600040	82611139	0	.1034	.292277980805255	.337512536793918	.172575898228935	.168837122755362	.296217321282139	.03628982514654	.177143876868307
United Kingdom	GBR	82600040	82601985	0	.3014	.302840821683404	.358850765219221	.200926312280128	.173842393851184	.309520066121727	.036865107529132	.19587816904923
United Kingdom	GBR	82600040	82600912	0	.0025	.286895199771895	.326638661803447	.158128641775575	.166286456828248	.289438296260348	.0359966635687445	.167596957267018
United Kingdom	GBR	82600040	82607636	0	-.4598	.262232566751851	.276817131495277	.0919347204833212	.154599907193912	.258378402627309	.0346534663693896	.12385522355368
United Kingdom	GBR	82600040	82608619	0	-.9026	.238610213515262	.229097093380507	.0285328854233818	.143406300925073	.228628627804229	.0333669257683203	.0819585337672514
United Kingdom	GBR	82600040	82610846	0	-.3121	.270112019265501	.29273458774991	.113082983894236	.15833363719822	.268301712793002	.0350826037830706	.137830248579551
United Kingdom	GBR	82600040	82611320	0	.3057	.303070216712576	.359314171190074	.20154200309033	.173951094183063	.309808964115718	.0368776010354206	.196285024889523
United Kingdom	GBR	82600040	82602293	0	-.0577	.283683669363487	.320150978211512	.149508970432738	.164764652181943	.285393724344473	.0358217544807039	.161900975502919
United Kingdom	GBR	82600040	82607074	0	-.8868	.239453106878266	.230799840901314	.0307951911911032	.143805711446861	.229690159968197	.0334128321402645	.0834534924362342
United Kingdom	GBR	82600040	82610079	0	-.8861	.239490450255108	.230875279082616	.0308954199276479	.143823406849725	.229737189874195	.0334148659668697	.0835197247823284
United Kingdom	GBR	82600040	82609517	0	.4689	.311776558284869	.376902044316385	.224909617096162	.178076650965074	.320773650771379	.0373517731810722	.211726623293193
United Kingdom	GBR	82600041	82605289	0	-.4215	.264275782941918	.280944677700777	.0974186642114054	.155568098522043	.260951610341229	.0347647457393556	.127479079061404
United Kingdom	GBR	82600041	82606245	0	.138	.294123810574871	.341241338326824	.177530061492426	.169711781239783	.298541942350067	.0363903542901647	.180417647118105
United Kingdom	GBR	82600041	82607476	0	.6642	.322195360423771	.397949296899525	.25287343459211	.183013668364135	.333894994544973	.0379192108039015	.230205447853468
United Kingdom	GBR	82600041	82611195	0	1.0073	.340498949844444	.434924782620341	.301999833889909	.191686943682199	.35694636704226	.0389160763870697	.262668759203341
United Kingdom	GBR	82600041	82604360	0	.21929798758391	.298460869698924	.350002727365122	.189170625176934	.171766925014542	.304003994798555	.0366265628760092	.188109870618701
United Kingdom	GBR	82600041	82606361	0	.818	.330400233792758	.414524143019786	.274895119850057	.18690160116483	.344228136748653	.0383660715637128	.244757640466731
United Kingdom	GBR	82600041	82612512	0	-.3468	.268260854727765	.28899500933396	.10811450223981	.157456450799103	.265970373167074	.034981784092788	.134547016566025
United Kingdom	GBR	82600041	82604199	0	-.0281	.28526276072709	.323340935592264	.153747214149482	.165512914931621	.287382417512412	.0359077562914348	.16470165756633
United Kingdom	GBR	82600041	82608816	0	-.2255	.274731928457662	.302067368465219	.125482710443899	.160522811323968	.274119984020822	.0353342171887901	.146024135967773
United Kingdom	GBR	82600041	82601376	0	1.0253	.341459208106094	.436864621568096	.304577144258199	.192141968327274	.358155707482222	.0389683747854871	.264371876674334
United Kingdom	GBR	82600041	82612045	0	-.5218	.258925010517279	.270135464008565	.0830573181036549	.153032600083099	.254212896667438	.0344733274415073	.117988930042482
United Kingdom	GBR	82600041	82602897	0	-.8935	.239095677414208	.230077789737427	.0298358589984619	.143636341162305	.22924001658221	.0333933655141869	.0828195542664757
United Kingdom	GBR	82600041	82605646	0	-.0272	.285310773640172	.323437927539652	.153876079667896	.165535666163875	.28744288453441	.0359103712113557	.16478681343988
United Kingdom	GBR	82600041	82603038	0	.2627	.300776266420857	.354680111481548	.195385094988304	.172864090864273	.306919984175807	.0367526659725345	.192216466486595
United Kingdom	GBR	82600041	82600529	0	-1.0335	.231627002045819	.214990153477112	.00979011168953792	.140097260589501	.219834035382501	.0329866001931623	.0695730850476409
United Kingdom	GBR	82600041	82602408	0	-1.0984	.228164737535759	.207995956382151	.000497475972758232	.138456643952537	.215473691240636	.0327980354122016	.0634324003883383
United Kingdom	GBR	82600041	82604689	0	.21929798758391	.298460869698924	.350002727365122	.189170625176934	.171766925014542	.304003994798555	.0366265628760092	.188109870618701
United Kingdom	GBR	82600041	82610291	0	.1447	.294481240038929	.341963389490711	.178489393685068	.169881151524339	.298992085736053	.0364098209162423	.181051585287863
United Kingdom	GBR	82600041	82613083	0	-.0659	.283246218377625	.319267273801979	.148334862376072	.164557363176964	.28484280258849	.0357979296547581	.161125110877245
United Kingdom	GBR	82600041	82612100	0	.0242	.288052844453995	.328977245423796	.161235732608458	.166835014317033	.290896223346303	.0360597121935033	.169650159995938
United Kingdom	GBR	82600041	82608852	0	.21929798758391	.298460869698924	.350002727365122	.189170625176934	.171766925014542	.304003994798555	.0366265628760092	.188109870618701
United Kingdom	GBR	82600042	82602728	1	-.919	.237735311543537	.227329684561441	.0261846693100507	.142991722915116	.227526784292263	.0333192761164289	.0804068045159022
United Kingdom	GBR	82600042	82613295	1	.1241	.293382277806152	.339743351583836	.175539805152469	.169360401097198	.297608062788096	.0363499683047201	.179102461959949
United Kingdom	GBR	82600042	82608062	1	-.9862	.23415034736671	.22008761915649	.0165627106017673	.14129296424017	.223011913316403	.0331240287623371	.0740484992908615
United Kingdom	GBR	82600042	82610027	0	-.2819	.271723119237825	.295989206428921	.11740713795659	.159097067436067	.270330717308939	.0351703488737487	.140687701225328
United Kingdom	GBR	82600042	82605018	0	-1.0463	.230944151726423	.213610712447597	.00795735764986488	.139773687508559	.218974059958528	.0329494102209544	.0683619792904903
United Kingdom	GBR	82600042	82605507	0	.673	.322664820018356	.398897662607316	.254133452994386	.183236124857283	.334486227648955	.0379447789097945	.231038083061509
United Kingdom	GBR	82600042	82610398	0	.1697	.295814932068999	.344657610251481	.182068991418804	.170513130198054	.300671725236001	.036482457580711	.183417026219798
United Kingdom	GBR	82600042	82602333	1	.2162	.298295599244928	.349668860866515	.188727043203554	.171688610531164	.303795854705904	.0366175617766227	.187816746353197
United Kingdom	GBR	82600042	82612174	1	1.2107	.351349868201088	.456844962729971	.331123441051588	.196828722171544	.370611914013837	.0395070482891868	.281913986625562
United Kingdom	GBR	82600042	82608459	1	1.216	.351632610911463	.457416137531254	.331882315771141	.196962701650371	.370967997587826	.0395224472620542	.282415460103132
United Kingdom	GBR	82600042	82603396	1	.0575	.289829322238047	.332565947477143	.166003756789795	.167676809910421	.293133503160234	.0361564642305756	.172800927317275
United Kingdom	GBR	82600042	82608111	1	.5261	.314828045649668	.383066421417028	.23309973671095	.179522618170534	.32461666594726	.0375179658693765	.21713875214546
United Kingdom	GBR	82600042	82601950	1	.0328	.288511634512339	.329904057365501	.162467114228864	.167052414980791	.291474019334285	.0360846992060805	.170463871676523
United Kingdom	GBR	82600042	82605867	1	-.905	.238482179080376	.228838448187473	.0281892440409431	.143345630972396	.228467382412234	.0333599526485313	.0817314514377857
United Kingdom	GBR	82600042	82608057	1	-.6	.254753221847222	.261707941468875	.0718603363925274	.151055770791718	.2489589843116	.0342461199550492	.11058983080739
United Kingdom	GBR	82600042	82607102	0	.7024	.324233241845717	.402066066221982	.25834305992926	.183979331777572	.336461483700894	.0380301996272096	.233819841597464
United Kingdom	GBR	82600042	82600687	0	.5614	.316711218796126	.386870661131236	.238154128710986	.18041497205782	.326988316921187	.0376205288396063	.220478754741352
United Kingdom	GBR	82600042	82612480	0	-.445	.263022112433652	.278412110185653	.0940538423416932	.154974038568751	.259372749211278	.0346964672747551	.125255564585386
United Kingdom	GBR	82600042	82603672	0	1.2383	.352822264202285	.459819382449862	.335075316949633	.197526426627325	.37246623602178	.0395872391667603	.284525433414418
United Kingdom	GBR	82600042	82605679	0	1.3655	.359608089251278	.473527577680663	.353288310218884	.200741934119187	.381012241797515	.0399568145155769	.296560796876102
United Kingdom	GBR	82600042	82608187	0	.568	.317063313492064	.387581935412079	.239099142512693	.18058181442768	.327431741749173	.037639704919026	.221103231147383
United Kingdom	GBR	82600042	82608765	0	-.0663	.283224879305144	.319224166269807	.148277588812332	.164547251518185	.284815928356491	.0357967674681266	.161087263822334
United Kingdom	GBR	82600042	82602058	0	.7188	.325108143817443	.403833475041048	.260691276042591	.184393909787529	.33756332721286	.0380778492791011	.235371570848813
United Kingdom	GBR	82600042	82603982	0	.21929798758391	.298460869698924	.350002727365122	.189170625176934	.171766925014542	.304003994798555	.0366265628760092	.188109870618701
United Kingdom	GBR	82600042	82609067	0	1.0367	.342067371671805	.438093186235007	.306209440824783	.192430150602488	.358921623094199	.0390014971044848	.265450517739296
United Kingdom	GBR	82600042	82609062	0	.0741	.290714893746013	.334354910062295	.168380609684996	.168096443749768	.294248783788199	.0362046949757827	.174371580096079
United Kingdom	GBR	82600043	82602532	1	-.3551	.267818068973782	.288100528041384	.106926075792209	.15724663387943	.265412732853091	.0349576687201844	.133761690176623
United Kingdom	GBR	82600043	82606957	1	1.3053	.356396558842871	.467039894088727	.344668638876047	.199220129472881	.376967669881641	.0397819054275363	.290864815112003
United Kingdom	GBR	82600043	82600264	1	1.0214	.341251152149403	.436444323129416	.304018727011736	.192043379654174	.357893683720231	.03895704346583	.264002867888952
United Kingdom	GBR	82600043	82613216	1	1.2999	.356108481364376	.466457942404401	.34389544576556	.199083622079359	.376604867749652	.0397662159080111	.290353879870705
United Kingdom	GBR	82600043	82603703	1	1.0311	.34176862465707	.437489680784595	.305407610932426	.192288587379576	.35854538384621	.0389852264916438	.264920658970543
United Kingdom	GBR	82600043	82601047	1	.3044	.303000864727013	.359174071710514	.201355864008176	.17391823129203	.309721622861721	.0368738239288682	.196162021961063
United Kingdom	GBR	82600043	82612226	1	-.6436	.252427262946781	.257009220462091	.0656175179448911	.14995359998476	.246029693023691	.0341194416122159	.106464501822096
United Kingdom	GBR	82600043	82600889	1	-.4788	.261218960808999	.274769523717091	.0892142262056815	.154119603401888	.257101876607349	.0345982625043934	.12205748844541
United Kingdom	GBR	82600043	82600705	1	1.2964	.355921764480166	.466080751497893	.343394302082837	.198995145065039	.376369718219659	.0397560467749855	.290022718140235
United Kingdom	GBR	82600043	82601717	1	.3655	.306260408048502	.365758747249837	.210104400869428	.175462787170589	.313826661799594	.0370513479368297	.201943159598711
United Kingdom	GBR	82600043	82600038	1	.2681	.301064343899352	.355262063165875	.196158288098791	.173000598257796	.307282786307796	.0367683554920597	.192727401727893
United Kingdom	GBR	82600043	82600410	1	-.5488	.257484623124804	.267225705586933	.0791913525512196	.152350063115487	.252398886007494	.0343948798438811	.115434253835992
United Kingdom	GBR	82600043	82603568	1	.1734	.296012318489449	.345056354924075	.182598771883397	.170606663041764	.300920311881993	.0364932078070523	.183767111477724
United Kingdom	GBR	82600043	82609066	1	1.13	.347044710328024	.448148018114203	.319568499567087	.194788695012792	.365190037708005	.0392725771362819	.274278343297277
United Kingdom	GBR	82600043	82611689	1	-.7208	.248308821957927	.248689466752831	.054563720143113	.148002049840328	.240842966247852	.0338951395923366	.0991600202242811
United Kingdom	GBR	82600043	82604008	0	-.3844	.266254981914541	.284942901309761	.10273078724827	.156505954873836	.263444195359152	.0348725385494272	.130989393404396
United Kingdom	GBR	82600043	82604291	0	.901	.334828091332589	.423468955945544	.286779384326062	.188999770361563	.349804539888481	.0386072252897488	.252610904360754
United Kingdom	GBR	82600043	82611219	0	.6557	.321741905133548	.397033261840863	.25165637136264	.182798795615072	.333323917114991	.0378945143379821	.22940119793661
United Kingdom	GBR	82600043	82608278	0	-1.4461	.209615748781554	.170524734041353	-.0492875693080478	.12966708455851	.192113265075359	.0317878046827712	.0305338479069893
United Kingdom	GBR	82600043	82600220	0	.3569	.305801617990158	.364831935308132	.208873019249022	.175245386506831	.313248865811612	.0370263609242525	.201129447918126
United Kingdom	GBR	82600043	82608330	0	.6943	.323801125627975	.401193138695493	.257183270263529	.183774570687288	.33591728050291	.0380066653479218	.233053438735517
United Kingdom	GBR	82600043	82601156	0	-.9353	.236865744339931	.225573052625419	.0238507715876546	.142579672819854	.226431659338297	.0332719170111953	.0788645370282808
United Kingdom	GBR	82600043	82600567	0	-.0357	.284857318349949	.32252189248099	.152659016438426	.165320793414812	.286871807104428	.0358856747454363	.163982563523022
United Kingdom	GBR	82600043	82608614	0	-.1512	.278695661171028	.310074592566229	.136121274908564	.162401051942249	.279111872614668	.035550093355591	.153054226417483
United Kingdom	GBR	82600043	82606076	0	1.2263	.352182092027852	.458526156484692	.33335711003744	.197223076863942	.371660009061805	.0395523735678153	.283390021767089
United Kingdom	GBR	82600043	82600041	0	1.2973	.355969777393249	.466177743445281	.343523167601251	.199017896297292	.376430185241657	.0397586616949064	.290107874013784
United Kingdom	GBR	82600043	82610368	0	-.6196	.253707607295648	.259595672392431	.069053931769278	.150560299511526	.247642146943641	.0341891728101058	.108735325116753
United Kingdom	GBR	82600044	82607819	1	1.788	.382147484559451	.519059908537687	.41378351191903	.211422373704969	.409398149346637	.0411843741450976	.3365367486258
United Kingdom	GBR	82600044	82607194	0	-1.0933	.228436810709893	.208545577417348	.00122771391044046	.138585567601975	.215816337698626	.0328128532917532	.063914950338453
United Kingdom	GBR	82600044	82601232	0	-1.0733	.229503764333948	.210700954025965	.00409139209742962	.139091150540947	.217160049298584	.0328709626233282	.0658073030840008
United Kingdom	GBR	82600044	82602789	0	-.5109	.25950650024239	.271310144260261	.084618022715564	.153308142784838	.254945219489415	.0345049970272156	.119020262288806
United Kingdom	GBR	82600044	82606063	1	.1366	.294049123821187	.341090461964221	.177329604019337	.169676390434055	.29844788253807	.0363862866369545	.180285182425916
United Kingdom	GBR	82600044	82611419	1	-.829	.242536602851787	.237028879300216	.0390712211515019	.14526684614049	.233573486492076	.0335807681085161	.0889223918708674
United Kingdom	GBR	82600044	82603302	1	-1.0723	.229557112015151	.210808722856396	.00423457600677904	.139116429687896	.217227234878582	.0328738680899069	.0659019207212782
United Kingdom	GBR	82600044	82604833	1	.3829	.30718865770143	.367633924899334	.212595800892108	.175902644327495	.314995690891558	.0371019030552999	.203589506487338
United Kingdom	GBR	82600044	82604789	1	.3295	.304339891525202	.361879069354327	.204949780132847	.17455273788044	.311407980919669	.0369467511399948	.198536924656725
United Kingdom	GBR	82600044	82605971	1	-.2982	.27085355203422	.294232574492898	.115073240234193	.158685017340805	.269235592354973	.0351229897685152	.139145433737707
United Kingdom	GBR	82600044	82611337	1	.6937	.323769117019253	.401128477397234	.257097359917919	.183759403199119	.335876969154912	.0380049220679745	.232996668153151
United Kingdom	GBR	82600044	82603379	1	.0269	.288196883193242	.32926822126596	.161622329163702	.166903268013794	.291077624412298	.0360675569532659	.169905627616586
United Kingdom	GBR	82600044	82607341	0	.0597	.289946687136693	.332803038904091	.166318761390364	.167732424033708	.293281311436229	.0361628562570488	.173009086119285
United Kingdom	GBR	82600044	82603844	0	-1.0803	.229130330565529	.209946572212949	.0030891047319834	.138914196512307	.216689750238599	.032850624357277	.065144979623059
United Kingdom	GBR	82600044	82613255	0	-.8878	.239399759197063	.230692072070883	.0306520072817538	.143780432299912	.229622974388199	.0334099266736858	.0833588747989568
United Kingdom	GBR	82600044	82608801	0	-.9752	.234737171859941	.221273076291229	.0181377336046113	.141571034856605	.22375095469638	.0331559888947033	.0750892933009128
United Kingdom	GBR	82600044	82611500	0	.8119	.330074812937421	.413866753154158	.274021698003025	.186747398368443	.343818304710666	.0383483482175824	.244180472879339
United Kingdom	GBR	82600044	82606498	0	.8115	.33005347386494	.413823645621985	.273964424439285	.186737286709664	.343791430478667	.038347186030951	.244142625824428
United Kingdom	GBR	82600044	82609917	0	-.5209	.258973023430362	.270232455955953	.0831861836220694	.153055351315352	.254273363689436	.0344759423614282	.118074085916032
United Kingdom	GBR	82600044	82611668	0	-.7637	.246020206434328	.244066183927349	.0484211304320213	.146917574436233	.237960704865941	.0337704950761083	.0951009235850811
United Kingdom	GBR	82600044	82611369	0	-.8225	.242883362779605	.237729376698016	.0400019165622733	.145431160595655	.234010192762063	.033599653641278	.0895374065131705
United Kingdom	GBR	82600044	82600841	0	-1.2224	.221549625066615	.194632621408729	-.0172573287865744	.135322029730911	.207142679320894	.032437757556437	.0516998133659417
United Kingdom	GBR	82600044	82609531	0	.0911	.291621804326461	.336186980179619	.170814736143937	.168526189247894	.295390938648164	.0362540879076215	.175980079929795
United Kingdom	GBR	82600044	82609993	0	-.1353	.279543889302152	.31178811697008	.13839789906722	.162802990378732	.280180123336635	.0355962902741931	.154558646850194
United Kingdom	GBR	82600044	82605484	0	-1.47	.208340739200807	.167949058994056	-.0527096647414998	.129062912946439	.190507529713409	.0317183640315392	.0282724863760597
United Kingdom	GBR	82600044	82603433	0	-1.567	.203166014124138	.157495482442266	-.0665985039483971	.126610835692425	.18399052845361	.0314365337734007	.0190945755601528
United Kingdom	GBR	82600045	82606766	1	-.1107	-.5034	.0226	.1971	-.0269	.4089	-1.2871	-.3657
United Kingdom	GBR	82600045	82603497	1	-1.234	.468	-.9947	.4708	.0036	.3223	-.6852	-.9299
United Kingdom	GBR	82600045	82612511	1	.2097	.628	.0226	.5103	-.3617	.4293	.5755	.1216
United Kingdom	GBR	82600045	82600101	1	.8229	-.0862	1.9359	.1053	-.0881	-.3486	1.3117	2.0955
United Kingdom	GBR	82600045	82613196	1	.9779	.96	.8017	1.6648	1.501	.9862	2.4277	-1.023
United Kingdom	GBR	82600045	82612076	1	-.1195	.3178	.8348	.4177	.6257	.3009	-.3727	.1216
United Kingdom	GBR	82600045	82600023	1	.5588	.4658	1.2867	.8982	.7027	.8911	.3542	1.515
United Kingdom	GBR	82600045	82601334	1	-.228	-.2662	-.227	.5655	-.2545	.7003	-.2821	.1216
United Kingdom	GBR	82600045	82612359	1	-.4191	2.6352	-.8892	1.032	1.9139	1.3806	.0215	-.5475
United Kingdom	GBR	82600045	82608437	0	.7994	2.6352	1.4187	.4107	.7478	.4384	2.0386	1.4234
United Kingdom	GBR	82600045	82612773	0	-.0498	.327749570228631	.358449544699528	.197444184557483	.2917	.319560264996922	.0897470896984512	.209579328197516
United Kingdom	GBR	82600045	82607084	0	1.4526	1.3403	-2.664	1.6372	1.6591	1.4499	2.0386	-2.5027
United Kingdom	GBR	82600045	82601420	0	.9475	1.7671	1.9359	.3631	-.0819	-.1027	2.4277	2.0955
United Kingdom	GBR	82600045	82602043	0	-.6966	-.3349	1.1381	-.0079	-.7055	.4708	.5755	1.4234
United Kingdom	GBR	82600045	82606703	0	.0225476314355271	-.859355145817494	-1.30768360569311	-.138399103040545	-.727724799477594	-.042431638160577	-1.1946153136936	-2.5027
United Kingdom	GBR	82600045	82606872	0	1.1356	2.6352	1.9359	-.0853	.929	.3275	1.8077	2.0955
United Kingdom	GBR	82600045	82608934	0	1.5248	.00139326182990385	.176053192089509	-.0171635228927801	-.8601	.10909756343071	-.41248348400825	-.0826931548575447
United Kingdom	GBR	82600045	82603230	0	.1386	.9526	.0226	-.3248	.1308	.5679	.9628	1.3566
United Kingdom	GBR	82600045	82608552	0	-.4283	.4077	1.4967	.5989	.3153	.3956	2.4277	1.0383
United Kingdom	GBR	82600045	82612999	0	.9588	.64	1.4967	.2928	-.5927	.5234	.1648	.1216
United Kingdom	GBR	82600045	82604425	0	-1.0253	-.4232	-.4806	.4841	.0697	.4008	-.3912	-.6073
United Kingdom	GBR	82600045	82611907	0	.1549	-2.9627	-2.664	.798253126441241	.8779	1.2175	2.4277	2.0955
United Kingdom	GBR	82600046	82600678	0	-1.0708	.229637133536955	.210970376102042	.0044493518708032	.139154348408319	.217328013248579	.032878226289775	.0660438471771942
United Kingdom	GBR	82600046	82606652	0	.1705	.295857610213961	.344743825315826	.182183538546284	.170533353515613	.300725473699999	.036484781953974	.18349272032962
United Kingdom	GBR	82600046	82600065	0	1.1172	.346361860008629	.446768577084689	.317735745527414	.19446512193185	.364330062284032	.039235387164074	.273067237540126
United Kingdom	GBR	82600046	82602432	0	-.074	.282814102159882	.318394346275489	.147175072710342	.164352602086681	.284298599390507	.0357743953754703	.160358708015298
United Kingdom	GBR	82600046	82608179	0	-.1293	.279863975389369	.312434729952665	.139257002523317	.162954665260423	.280583236816622	.0356137230736656	.155126352673858
United Kingdom	GBR	82600046	82609577	0	1.3423	.358370423047374	.471027340814668	.349966443521977	.200155457909979	.379453536341564	.03988940769095	.294365667691267
United Kingdom	GBR	82600046	82608989	0	.9495	.337415453870923	.428695744221439	.29372380392951	.19022580898857	.35306304051838	.0387481404188181	.257199859768708
United Kingdom	GBR	82600046	82602267	0	.619	.319784045233406	.393078145764051	.246401521889515	.181871050922059	.330858206329067	.0377878837145421	.22592873064853
United Kingdom	GBR	82600046	82610127	0	.21929798758391	.298460869698924	.350002727365122	.189170625176934	.171766925014542	.304003994798555	.0366265628760092	.188109870618701
United Kingdom	GBR	82600046	82607153	0	1.1161	.346303177559306	.446650031371215	.31757824322713	.194437314870207	.364256158146034	.0392321911508374	.272963158139121
United Kingdom	GBR	82600046	82600774	0	-1.4753	.208057996490433	.167377884192773	-.053468539461052	.128928933467611	.19015144613942	.0317029650586718	.0277710128984895
United Kingdom	GBR	82600046	82602021	0	-.7774	.24528934320185	.242589750950446	.0464595108739338	.146571250123037	.237040262419969	.0337306901839795	.0938046619543808
United Kingdom	GBR	82600046	82608032	0	1.6399	.37424669297332	.503099344750881	.392577974944375	.207678532041882	.399447964948945	.0407540745447852	.322523876545018
United Kingdom	GBR	82600046	82609461	0	.2186	.298423633679814	.349927506059549	.189070684585993	.17174928048384	.303957100097899	.0366245348964117	.188043828682662
United Kingdom	GBR	82600046	82605946	0	-.604	.254539831122411	.261276866147152	.0712876007551295	.150954654203924	.248690241991609	.0342344980887342	.11021136025828
United Kingdom	GBR	82600046	82604693	0	-1.0597	.230229292798306	.212166610119824	.00603869326458217	.139434946939448	.218073773186556	.0329104769687991	.0670941029509732
United Kingdom	GBR	82600046	82600115	0	.7174	.325033457063759	.403682598678445	.260490818569502	.184358518981801	.337469267400862	.0380737816258908	.235239106156625
United Kingdom	GBR	82600046	82604706	0	-.3773	.26663375045108	.28570806000582	.103747393004651	.156685436817171	.263921212977138	.0348931673621362	.131661178629065
United Kingdom	GBR	82600046	82603175	0	-.5296	.258508898603898	.269294867131205	.0819404836107291	.1528354227369	.253688849143454	.034450664802193	.117250912471718
United Kingdom	GBR	82600046	82609277	0	.4306	.309733342094803	.372774498110884	.219425673368077	.177108459636943	.318200443057458	.0372404938111061	.208102767785469
United Kingdom	GBR	82600046	82606861	0	-.2769	.271989857643839	.296528050581075	.118123057503337	.15922346317081	.270666645208929	.0351848762066425	.141160789411715
United Kingdom	GBR	82600046	82610660	0	1.6071	.372496889029869	.49956452711275	.387881542717713	.206849376021968	.397244277925013	.0406587752410023	.31942041804232
United Kingdom	GBR	82600046	82607748	0	.9922	.339693399858282	.433297473280836	.299837756858732	.191305228563275	.355931864784291	.0388722038417306	.261240032880452
United Kingdom	GBR	82600046	82609573	0	-.3734	.266841806407771	.2861283584445	.104305810251114	.156784025490271	.26418323673913	.0349044986817934	.132030187414447
United Kingdom	GBR	82600047	82606701	1	-.3214	.349373211195562	.345032907252486	.049	.3121	.5083	.131373057235511	.219770104779111
United Kingdom	GBR	82600047	82603118	1	.1223	.4033	1.9359	1.2836	.8184	1.0131	.1969	.7095
United Kingdom	GBR	82600047	82607390	1	-.9103	1.7671	-.3447	.1506	.7693	.1858	1.2302	2.0955
United Kingdom	GBR	82600047	82611073	1	-.8437	-1.4955	-1.3896	.0176	-.8281	-.8849	-1.4013	-1.3549
United Kingdom	GBR	82600047	82606853	1	.2235	-.891	-.227	.3926	.0542	.6894	-.0553	.1216
United Kingdom	GBR	82600047	82600249	1	.89	-.0862	.1802	.1197	.3573	.3984	-.3763	.1216
United Kingdom	GBR	82600047	82611857	1	.6721	1.3939	.4173	-.2818	.0158	-.0033	.1701	.4994
United Kingdom	GBR	82600047	82610943	0	-.2085	-.2662	.9726	.4215	.1283	.751	1.1171	2.0955
United Kingdom	GBR	82600047	82609686	0	-1.457	-2.9627	-1.2667	.9948	1.1353	1.1	.5858	.1216
United Kingdom	GBR	82600047	82607506	0	.7131	-.2662	-.2827	1.0431	.1175	.7721	.0221	-.3297
United Kingdom	GBR	82600047	82611319	0	-.8218	.6606	.586	-.0586	-.3383	-.2781	-2.1355	-.9101
United Kingdom	GBR	82600047	82605113	0	.3591	-.2605	.0226	-.0347	-.0394	-.7847	-.0251	.1216
United Kingdom	GBR	82600047	82605419	0	.5705	-.8766	-.7651	.1053	-.5098	1.106	.0154	-.9655
United Kingdom	GBR	82600047	82610609	0	1.2301	-1.1841	-.5171	1.2734	-.2222	.3405	-.62242892885177	-1.2412
United Kingdom	GBR	82600047	82609132	0	-1.8799	.186473524675789	.123774615400461	-.111400749183842	.118700990612208	.162968160472261	.0305274132809106	-.0105112831439431
United Kingdom	GBR	82600047	82604559	0	-.0953	2.6352	.0226	.1053	1.9353	3.6292	.5755	2.0955
United Kingdom	GBR	82600047	82604102	0	1.2216	.67	.0226	3.6039	1.4858	1.5721	.5755	2.0955
United Kingdom	GBR	82600047	82602117	0	-.4623	-.103	.0226	-.134	.7584	1.0063	-.0823	-.8646
United Kingdom	GBR	82600048	82610672	1	.6024	-.1106	1.036	-.6773	-.5378	-.4931	-1.2871	.8567
United Kingdom	GBR	82600048	82603019	1	.8704	.0666	1.9359	.9966	.2502	1.0674	.3482	-.4607
United Kingdom	GBR	82600048	82601328	1	.5352	.9454	.4173	-.083	-.1286	-.0287	-.6852	1.1232
United Kingdom	GBR	82600048	82607604	1	1.2228	-.7221	-1.0611	.1652	-.6035	.6864	-1.0722	-.1563
United Kingdom	GBR	82600048	82602656	1	1.3598	.9275	.662765932109815	.1369	-.1554	.1527	.0013777858171781	.398300947107001
United Kingdom	GBR	82600048	82609815	1	.3895	2.6352	.8038	.2662	.5364	.2858	.0754	.2546
United Kingdom	GBR	82600048	82600599	1	.9582	-.0862	-.227	-1.0138	-.622	-.568	-.2821	-.8198
United Kingdom	GBR	82600048	82606653	1	.3658	-.4488	.5347	-.2837	-.1624	-.0287	-.1849	-.5475
United Kingdom	GBR	82600048	82608929	1	1.5384	.7821	1.0108	.0531	-.1157	-.801	-1.305	.833
United Kingdom	GBR	82600048	82609081	1	1.1017	-.6019	-.711	-.2703	-1.0791	.0513	-1.2871	-.3657
United Kingdom	GBR	82600048	82601382	1	.6822	.3289	.4173	-.491	-.5926	-.1879	-.8627	.3236
United Kingdom	GBR	82600048	82600797	1	.4659	-.4203	.0226	-1.3102	.1276	.0561	-.6852	.1216
United Kingdom	GBR	82600048	82602864	1	1.1235	-.2662	.0226	.3992	-.6998	.2688	-.2821	.2546
United Kingdom	GBR	82600048	82600640	1	-.0579	.1395	-1.0611	-.2708	-.3815	.1529	-.6852	-.1563
United Kingdom	GBR	82600048	82608825	1	.6804	-.0692	1.0108	.2955	-.0231	.8518	-.1727	-.1563
United Kingdom	GBR	82600048	82606150	1	-.4119	-.7958	1.036	.2391	-.923	.5907	-2.1355	-.2503
United Kingdom	GBR	82600048	82603997	1	.6386	.9454	-.6315	.0464	-.0379	.1012	.2528	-.8578
United Kingdom	GBR	82600048	82601810	1	-.0314	.5836	-1.1075	-.6805	-.491	-.0614	-.2128	-.5251
United Kingdom	GBR	82600048	82601637	1	1.4939	.366457931517714	.487365095507981	.371673124179355	.203987776587387	.389638870269249	.0403298764242881	.308709701502519
United Kingdom	GBR	82600048	82609546	1	1.6335	.6636	.0226	-.1154	.316	-.2418	-.7045	-.4607
United Kingdom	GBR	82600048	82600514	1	.1316	-.2479	.4173	.2463	-.3429	.5928	.3482	-.4784
United Kingdom	GBR	82600048	82606530	1	-.0157	-.269	-.335	.1713	-.4143	-.1285	-1.2106	-.1314
United Kingdom	GBR	82600048	82611194	1	.8378	.3178	.894	.1163	-.7076	.1633	-.7394	.9973
United Kingdom	GBR	82600048	82609114	1	1.3467	1.4003	1.9359	.5881	-.3979	.8516	1.6338	1.3857
United Kingdom	GBR	82600048	82604061	1	.9682	.9304	-.442	.0514	-.3503	.0832	-.6852	-.1544
United Kingdom	GBR	82600048	82604697	1	-.0275784213773386	-.7306	-1.5179	-.6447	-.7502	-1.6678	-1.5848	-1.7277
United Kingdom	GBR	82600048	82612844	1	1.1958	-.0862	.0226	1.2836	.6014	1.5721	.5755	.1216
United Kingdom	GBR	82600048	82611516	1	.5565	-.1106	.4173	-.0006	-.122	.2716	-.6625	-.6544
United Kingdom	GBR	82600048	82603156	1	1.3552	1.3697	.586	.0517	-.0853	.3689	.1701	-.4607
United Kingdom	GBR	82600049	82602732	1	.486	.312688803633437	.378744891316752	.227358061946037	.178508924377895	.321922524189343	.0374014566595687	.213344584890637
United Kingdom	GBR	82600049	82607843	1	-.7767	.245326686578692	.242665189131748	.0465597396104784	.146588945525901	.237087292325968	.0337327240105846	.0938708943004749
United Kingdom	GBR	82600049	82609757	1	.7304	.325726976919395	.405083593474045	.262352209391044	.184687147892133	.338342679940835	.0381115526914146	.236469135441231
United Kingdom	GBR	82600049	82607820	1	.051	.289482562310229	.331865450079342	.165073061379024	.167512495455255	.292696796890247	.0361375786978137	.172185912674972
United Kingdom	GBR	82600049	82603637	1	-.5688	.256417669500749	.265070328978317	.0763276743642304	.151844480176515	.251055174407536	.0343367705123061	.113541901090445
United Kingdom	GBR	82600049	82607524	1	-.0875	.282093908463645	.316939467064673	.145242089934124	.164011333602875	.283391594060535	.0357351715766572	.159081369912053
United Kingdom	GBR	82600049	82607607	1	.4263	.309503947065631	.372311092140031	.218809982557875	.176999759305064	.317911545063467	.0372280003048175	.207695911945177
United Kingdom	GBR	82600049	82607254	1	-.6262	.253355512599709	.258884398111587	.0681089179675716	.150393457141665	.247198722115655	.034169996730686	.108110848710722
United Kingdom	GBR	82600049	82608429	1	.1269	.29353165131352	.340045104309042	.175940720098647	.169431182708654	.29779618241209	.0363581036111406	.179367391344326
United Kingdom	GBR	82600049	82603451	1	-.5364	.258146134371719	.268562039084275	.0809668330271528	.152663524537649	.253231987199468	.0344309076294575	.116607512538232
United Kingdom	GBR	82600049	82604974	1	-.5252	.25874362840119	.269769049985101	.0825704928118667	.152946650983473	.253984465695445	.0344634488551395	.117667230075739
United Kingdom	GBR	82600049	82606553	1	-.721	.248298152421686	.248667912986745	.0545350833612431	.147996994010938	.240829529131852	.0338945584990208	.0991410966968256
United Kingdom	GBR	82600049	82604709	1	.2305	.299058471086127	.351209955141676	.190774573107251	.172050102332529	.304756608499874	.0366591099486988	.189169778566263
United Kingdom	GBR	82600049	82604000	1	-.1455	.278999742953884	.310688874899685	.136937423191855	.162545143079856	.279494830420656	.0355666545150898	.153593546949964
United Kingdom	GBR	82600049	82604728	1	.997	.339949468728055	.433814763666904	.30052503962361	.191426568468629	.356254355568281	.0388861500813086	.261694197539384
United Kingdom	GBR	82600049	82606326	0	.2236	.298690372085828	.350466350211703	.18978660413274	.171875676218583	.304293027997889	.0366390622293055	.188516916869049
United Kingdom	GBR	82600049	82606759	0	.3499	.305428184221739	.364077553495116	.207870731883576	.175068432478191	.312778566751626	.0370060226582012	.200467124457184
United Kingdom	GBR	82600049	82607689	0	-.4978	.260205354866146	.272721915938905	.0864937319280418	.153639299609865	.255825350587388	.0345430586393972	.120259753337139
United Kingdom	GBR	82600049	82603964	0	.9834	.339223940263697	.432349107573044	.298577738456457	.191082772070128	.35534063168031	.0388466357358376	.260407397672411
United Kingdom	GBR	82600049	82609083	0	.7489	.326713909021646	.407077316837016	.265001111714009	.185154812110682	.339585613170797	.0381653038231214	.238219561730863
United Kingdom	GBR	82600049	82611933	0	2.0756	.397490277673369	.550054224169592	.454963204247934	.218692656367386	.42872072215404	.0420199863331454	.363748781106778
United Kingdom	GBR	82600050	82603866	1	-.1234	.280178726708465	.313070566052206	.140101787588478	.16310381222742	.28097963173861	.0356308653264802	.155684596733795
United Kingdom	GBR	82600050	82612720	1	-.032	.285054704770399	.322920637153584	.153188796903019	.165414326258522	.28712039375042	.0358964249717777	.164332648780948
United Kingdom	GBR	82600050	82605099	0	-1.2821	.218364768498809	.188198822232008	-.025805408174737	.13381286465808	.203131700195018	.0322643012016857	.0460511404204814
United Kingdom	GBR	82600050	82605935	0	.3401	.304905376945952	.363021418956894	.206467529571952	.174820696838095	.312120148067647	.0369775490857295	.199539871611865
United Kingdom	GBR	82600050	82611159	1	.21929798758391	.298460869698924	.350002727365122	.189170625176934	.171766925014542	.304003994798555	.0366265628760092	.188109870618701
United Kingdom	GBR	82600050	82604162	1	-.0111	.286169671307537	.325173005709588	.156181340608422	.165942660429747	.288524572372377	.0359571492232735	.166310157400046
United Kingdom	GBR	82600050	82611883	1	-.0478	.284211811407395	.321217889632777	.150926491135297	.165014915736734	.286058861586453	.0358505185998335	.162837690111965
United Kingdom	GBR	82600050	82604718	1	-.8598	.240893494270741	.233709599322946	.0346611567435385	.144488248414473	.23150417062814	.0334912797378907	.0860081686427237
United Kingdom	GBR	82600050	82606852	1	.3459	.305214793496928	.363646478173393	.207297996246178	.174967315890397	.312509824431635	.0369944007918863	.200088653908074
United Kingdom	GBR	82600050	82608945	1	.9199	.335836362507321	.425505786840687	.289485560212767	.189477546238892	.351074347350442	.0386621386080872	.254399177705297
United Kingdom	GBR	82600050	82609096	1	-1.1325	.226345581606744	.20432103926446	-.00438509533605827	.13759462504159	.213182662962707	.0326989590018663	.0602059389571791
United Kingdom	GBR	82600050	82600655	1	-1.2676	.219138309876249	.189761470273255	-.0237292414891699	.134179412288835	.204105891104988	.0323064304670775	.0474230961610036
United Kingdom	GBR	82600050	82607579	1	-.4806	.261122934982834	.274575539822315	.0889564951688525	.154074100937381	.256980942563352	.0345930326645516	.12188717669831
United Kingdom	GBR	82600050	82607131	1	.1836	.296556464837717	.34615559699447	.184059247758762	.170864510340639	.301605604797972	.0365228435661556	.184732211377954
United Kingdom	GBR	82600050	82603602	1	-.7601	.246212258086658	.2444541517169	.0489365925056794	.147008579365248	.238202572953933	.0337809547557918	.0954415470792796
United Kingdom	GBR	82600050	82604684	1	.1287	.293627677139685	.340239088203818	.176198451135476	.169476685173161	.297917116456086	.0363633334509823	.179537703091425
United Kingdom	GBR	82600050	82600168	0	-1.2098	.222221805849769	.195990508672157	-.0154532115287713	.135640546982464	.207989217628868	.0324743664353291	.0528919955956368
United Kingdom	GBR	82600050	82607466	0	-.6212	.253622251005723	.259423242263741	.0688248375143189	.150519852876408	.247534650015645	.0341845240635798	.108583936897109
United Kingdom	GBR	82600050	82601971	0	-.8127	.243406170055392	.238785511236238	.0414051188738979	.145678896235752	.234668611446043	.0336281272137497	.0904646593584888
United Kingdom	GBR	82600050	82604488	0	.21929798758391	.298460869698924	.350002727365122	.189170625176934	.171766925014542	.304003994798555	.0366265628760092	.188109870618701
United Kingdom	GBR	82600050	82600223	0	.0359	.288677012324067	.330238140739837	.162910984347847	.167130780336332	.291682294632279	.0360937061524746	.170757186352083
United Kingdom	GBR	82600050	82610720	0	1.4549	.364377371950806	.483162111121179	.366088951714726	.203001889856391	.38701863264933	.040216563227717	.305019613648701
United Kingdom	GBR	82600050	82608316	0	-.8423	.24182707869179	.235595553855486	.037166875157154	.144930633486073	.232679918278104	.0335421254030187	.087663977295078
United Kingdom	GBR	82600050	82609415	0	.0212	.287892801410386	.328653938932504	.16080618088041	.166759176876187	.290694666606309	.036050995793767	.169366307084105
United Kingdom	GBR	82600050	82604132	0	.21929798758391	.298460869698924	.350002727365122	.189170625176934	.171766925014542	.304003994798555	.0366265628760092	.188109870618701
United Kingdom	GBR	82600050	82600974	0	-.5352	.258210151589162	.268691361680792	.0811386537183722	.152693859513987	.253312609895466	.034434394189352	.116721053702965
United Kingdom	GBR	82600050	82601220	0	-.7055	.249125041480329	.250338329858423	.0567544339561597	.148388820788641	.24187090562182	.0339395932309914	.100607670074625
United Kingdom	GBR	82600051	82612387	0	1.4514	.364190655066596	.482784920214671	.365587808032003	.202913412842071	.386783483119337	.0402063940946914	.30468845191823
United Kingdom	GBR	82600051	82602318	1	-.5766	.237802323018714	.248614684161078	.0556940855614821	.0988	.236505396404016	.0118374355728239	.0932342500171403
United Kingdom	GBR	82600051	82608019	1	.6442	.321128406799716	.395793920290908	.250009756405121	.182508085425163	.332551282945015	.0378611014723266	.22831309510792
United Kingdom	GBR	82600051	82605173	1	-.895	-.179252273972411	-.0270760247006908	2.1777	-.7962	.5837	-.194076000973385	-.346027924815136
United Kingdom	GBR	82600051	82600900	1	-.2553	-.5743	.0226	-.8245	.0549	.947	-.309	.1216
United Kingdom	GBR	82600051	82609910	1	-.3453	.268340876249569	.289156662579606	.108329278103834	.157494369519526	.266071151537071	.0349861422926561	.134688943021941
United Kingdom	GBR	82600051	82604626	1	.209	.150482733661609	.222398199258473	.0295943636917631	-.2566	.189692170567176	-.14548288212849	.0286053790653426
United Kingdom	GBR	82600051	82608971	1	.0661	1.3889	1.9359	.1915	.0836	.4641	-.8627	.0876
United Kingdom	GBR	82600051	82602244	1	-1.2424	.220482671442559	.192477244800112	-.0201210069735636	.134816446791939	.205798967720936	.0323796482248619	.0498074606203938
United Kingdom	GBR	82600051	82600761	1	-.0555	-.7716	-.5034	.7223	-.1102	1.1312	-.6852	.1216
United Kingdom	GBR	82600051	82610181	1	-.4385	.3961	-.8627	.2256	.0534	.5032	-.6852	-.959
United Kingdom	GBR	82600051	82607960	1	-.3264	.269349147424302	.291193493474749	.111035453990539	.157972145396855	.267340958999032	.0350410556109945	.136477216366484
United Kingdom	GBR	82600051	82609826	1	-.5147	.259303779053819	.270900622704624	.084073923860036	.153212082026434	.254689914285423	.0344939562542163	.118660715267151
United Kingdom	GBR	82600051	82605342	1	-.7034	2.6352	.0226	.714	.9341	.5553	-1.2695	2.0955
United Kingdom	GBR	82600051	82604062	0	-.7694	.245716124651472	.243451901593893	.0476049821487294	.146773483298626	.237577747059953	.0337539339166094	.0945616030525999
United Kingdom	GBR	82600051	82613059	0	.0947	.291813855978791	.336574947969169	.171330198217595	.168617194176909	.295632806736157	.0362645475873049	.176320703423994
United Kingdom	GBR	82600051	82603526	0	.1021	.792	.0226	.105	.4596	1.0582	2.4277	.1216
United Kingdom	GBR	82600051	82612654	0	-.7788	.245214656448166	.242438874587843	.0462590534008445	.146535859317309	.236946202607972	.0337266225307692	.0936721972621924
United Kingdom	GBR	82600051	82605919	0	.244	.299778664782365	.352664834352492	.192707555883469	.172391370816335	.305663613829846	.0366983337475119	.190447116669508
United Kingdom	GBR	82600051	82611973	0	-.7573	1.1493	1.9359	-.4207	.198805942976793	-.1652	-.3353	1.515
United Kingdom	GBR	82600051	82606982	0	.561	.316689879723645	.386827553599064	.238096855147247	.18040486039904	.326961442689187	.0376193666529748	.220440907686441
United Kingdom	GBR	82600051	82607811	0	.4348	.2842	1.9359	3.6039	2.2198	3.6292	.1613	2.0955
United Kingdom	GBR	82600051	82602349	0	-.57	2.6352	1.9359	.0392	2.0116	.1491	1.8077	-.1865
United Kingdom	GBR	82600051	82602577	0	-.2648	.0356637603765693	.0844811209683033	-.4359	-.5485	-.0320420493076316	-.293810817734942	-.11461822657052
United Kingdom	GBR	82600051	82602098	0	1.7191	.5155	.439899690418302	.812928824275485	.7343598993733	.772113661289658	2.0386	-.2726
United Kingdom	GBR	82600051	82605215	0	.21929798758391	.298460869698924	.350002727365122	.189170625176934	.171766925014542	.304003994798555	.0366265628760092	.188109870618701
United Kingdom	GBR	82600051	82613267	0	-1.8692	.187044344864659	.124927741886071	-.109868681353803	.118971477484558	.163687046178238	.0305585017733032	-.00949887442507491
United Kingdom	GBR	82600051	82605596	0	.127567935179969	.5976	.428740858189714	-.5571	.0073	.5555	.0572928398114444	.285940284411049
United Kingdom	GBR	82600052	82608640	1	1.1074	.345839052732842	.445712442546467	.31633254321579	.194217386291754	.363671643600052	.0392069135916023	.272139984694808
United Kingdom	GBR	82600052	82606018	1	.0748	.290752237122855	.334430348243596	.168480838421541	.168114139152632	.294295813694198	.0362067288023879	.174437812442174
United Kingdom	GBR	82600052	82607240	1	-.3394	.268655627568666	.289792498679148	.109174063168996	.157643516486523	.266467546459059	.0350032845454708	.135247187081878
United Kingdom	GBR	82600052	82608430	1	1.0551	.343048969005936	.440076132714935	.308844024756813	.192895286906342	.360157837766161	.0390549576895338	.2671914822652
United Kingdom	GBR	82600052	82606074	1	-.2987	.270826878193619	.294178690077683	.115001648279519	.158672377767331	.269201999564974	.0351215370352258	.139098124919068
United Kingdom	GBR	82600052	82610190	1	-.4347	.263571593550041	.27952212913909	.0955286366079925	.155234413782322	.260064760685257	.0347263935805161	.126230126249343
United Kingdom	GBR	82600052	82605522	1	-2.101	.174678352361856	.0999469269922052	-.143058711541007	.113111771221873	.14811342873472	.0298850146203496	-.0314312427459742
United Kingdom	GBR	82600052	82613040	1	1.2267	.352203431100333	.458569264016864	.33341438360118	.197233188522722	.371686883293804	.0395535357544468	.283427868822
United Kingdom	GBR	82600052	82609115	1	.8725	.333307682418309	.420397544278266	.282698642909602	.188279314673528	.34788975085854	.0385244194922546	.249914301698348
United Kingdom	GBR	82600052	82610594	1	-.267	.272517999687746	.29759496200234	.119540578205896	.159473726725601	.271331782450908	.0352136403257721	.142097504020761
United Kingdom	GBR	82600052	82604792	1	.8172	.330357555647796	.414437927955441	.274780572722577	.186881377847271	.344174388284655	.0383637471904498	.244681946356909
United Kingdom	GBR	82600052	82602490	1	.948	.337335432349119	.428534090975793	.293509028065486	.190187890268147	.352962262148383	.03874378221895	.257057933312791
United Kingdom	GBR	82600052	82612551	1	.736	.326025723934131	.405687098924458	.263154039283401	.184828711115045	.338718919188824	.0381278233042555	.236998994209985
United Kingdom	GBR	82600052	82609779	1	-.5297	.258503563835777	.269284090248162	.0819261652197942	.152832894822205	.253682130585454	.0344503742555352	.117241450707991
United Kingdom	GBR	82600052	82607313	0	1.1218	.346607259342162	.447264313704671	.318394391510422	.194581406007814	.364639115952022	.0392487523103362	.273502478671602
United Kingdom	GBR	82600052	82606131	0	-.294	.271077612295272	.294685203580707	.115674612653461	.158791189757989	.269517771790964	.0351351927281459	.139542827814272
United Kingdom	GBR	82600052	82604151	0	.3283	.304275874307759	.36174974675781	.204777959441628	.174522402904101	.311327358223671	.0369432645801003	.198423383491992
United Kingdom	GBR	82600052	82610356	0	-.8217	.242926040924567	.237815591762361	.0401164636897528	.145451383913214	.234063941226061	.033601978014541	.0896131006229923
United Kingdom	GBR	82600052	82603561	0	.8036	.329632027183438	.412972271861582	.272833271555425	.18653758144877	.343260664396683	.0383242328449789	.243395146489936
United Kingdom	GBR	82600052	82605417	0	1.4717	.365273612995013	.484972627472417	.368494441391797	.203426579525128	.388147350393295	.0402653750662399	.306609189954961
United Kingdom	GBR	82600052	82610400	0	1.3062	.356444571755953	.467136886036115	.344797504394462	.199242880705135	.377028136903639	.0397845203474572	.290949970985553
United Kingdom	GBR	82600052	82605177	0	-1.0276	.231941753364915	.215625989576654	.0106348967546997	.140246407556498	.220230430304489	.0330037424459769	.0701313291075775
United Kingdom	GBR	82600052	82605645	0	.0315	.288442282526775	.329763957885941	.162280975146709	.167019552089758	.291386678080288	.0360809220995281	.170340868748062
United Kingdom	GBR	82600052	82607639	0	-1.0787	.229215686855453	.210119002341638	.00331819898694244	.138954643147425	.216797247166595	.0328552731038029	.0652963678427028
United Kingdom	GBR	82600052	82609184	0	.5946	.318482361812058	.390448586301539	.242907834501388	.181254239736513	.329218878177118	.0377169903300207	.223620060298961
United Kingdom	GBR	82600052	82600770	0	-.3341	.26893837027904	.290363673480431	.109932937888548	.15777749596535	.266823630033048	.0350186835183381	.135748660559448
United Kingdom	GBR	82600053	82610166	1	1.1603	-.0862	.0226	-.0319	-.6998	-.568	.0256	.1216
United Kingdom	GBR	82600053	82613000	1	.4031	.0527	.0226	.5699	-.2487	.2382	-.7897	.1216
United Kingdom	GBR	82600053	82609347	1	-.7734	-.847	-.5907	.1965	-.5536	.0115	-.6595	-.7496
United Kingdom	GBR	82600053	82604932	1	-.6451	.5068	.1386	.5006	-.1549	.4029	-1.5848	-.3902
United Kingdom	GBR	82600053	82607486	1	-.5904	.1852	-.442	.9451	.167	.6981	-.2821	.557
United Kingdom	GBR	82600053	82610819	1	.6161	-.0219	.8038	.4181	-.1686	.5888	-.6852	.5759
United Kingdom	GBR	82600053	82603340	1	-.4902	1.1493	-.5472	.2658	.1879	.3502	-.4948	.4504
United Kingdom	GBR	82600053	82600803	1	.8487	-.0219	.0226	.3145	-.3176	.3354	-.5974	.1216
United Kingdom	GBR	82600053	82612406	1	-1.1074	.2695	.1386	-.1708	-.765	-.3242	-.6852	-.4607
United Kingdom	GBR	82600053	82611406	1	-.5123	-.2479	.7162	.0524	-.2916	-.1088	-.6852	-.1563
United Kingdom	GBR	82600053	82610277	1	-.2526	.3289	.0226	.46	-.2218	.2129	-.4801	-.4784
United Kingdom	GBR	82600053	82610256	1	.8952	.2032	.4173	.2579	-.5783	.47	-.6852	.4504
United Kingdom	GBR	82600053	82609003	1	.2045	.2032	.7162	.119	-.0158	.0113	-.5832	1.2841
United Kingdom	GBR	82600053	82612962	0	.3269	.957	.8038	-1.4389	-.3177	-.2532	.8098	.3216
United Kingdom	GBR	82600053	82600062	0	-.3476	-.4203	1.2899	.1193	-.7609	-.3435	-.6852	1.2147
United Kingdom	GBR	82600053	82605026	0	-.4414	-.4203	.0226	-.2725	.1878	.177	.5755	.1216
United Kingdom	GBR	82600053	82608784	0	-.2279	.274603894022775	.301808723272185	.12513906906146	.160462141371291	.273958738628827	.0353272440690011	.145797053638307
United Kingdom	GBR	82600053	82606833	0	-1.0128	-1.3452	-1.1926	.7113	-.9291	.113	-.6852	-1.1252
United Kingdom	GBR	82600053	82609002	0	-.9497	.3427	1.1381	.4007	.9317	.811	-.1315	.8567
United Kingdom	GBR	82600053	82608309	0	.5092	-.7353	.0226	.5182	-.224	.3502	-.2852	.1216
United Kingdom	GBR	82600053	82603312	0	-.6041	.41052841900673	.412625066019141	.7654	.6387	.580062411870409	.29040523188927	.281624716141689
United Kingdom	GBR	82600053	82608030	0	-.4009	-.0862	-.227	-1.6455	-.1611	-1.6678	-.2857	-.7108
United Kingdom	GBR	82600053	82613160	0	-.9932	-.5783	.6407	-.1541	1.1713	.6257	.8325	2.0955
United Kingdom	GBR	82600053	82600130	0	-.1113	.0502	.4173	-.0163	-.3638	-.3242	.3829	.1216
United Kingdom	GBR	82600053	82610500	0	.1221	.792	1.0433	.0524	.775	.4673	.3473	1.0448
United Kingdom	GBR	82600053	82604298	0	1.253	.64	.4173	.6823	.3419	.5096	-.176	-.6959
United Kingdom	GBR	82600053	82603025	0	.5881	-.2662	.6407	.6398	.9529	.5231	.5755	.1216
United Kingdom	GBR	82600053	82610776	0	.9156	.5946	.0165	.3824	.2147	.6026	-.0553	.4504
United Kingdom	GBR	82600054	82601421	1	.0407	.288933081193841	.330755431125905	.163598267112724	.167252120241685	.292004785416269	.0361076523920526	.171211351011014
United Kingdom	GBR	82600054	82613204	1	.2329	.299186505521014	.35146860033471	.19111821448969	.172110772285205	.304917853891869	.0366660830684878	.189396860895729
United Kingdom	GBR	82600054	82612910	1	1.5073	.367172790445832	.488809197835754	.373591788564637	.204326517156498	.390539157041221	.0403688096764433	.309977577842036
United Kingdom	GBR	82600054	82607478	1	-.0858	.282184599521689	.317122674076405	.145485502580018	.164054308152687	.283505809546532	.0357401108698411	.159242219895425
United Kingdom	GBR	82600054	82606400	1	1.1288	.346980693110581	.448018695517686	.319396678875868	.194758360036454	.365109415012007	.0392690905763875	.274164802132544
United Kingdom	GBR	82600054	82605137	1	-.4045	.265182693522365	.282776747818101	.0998527906703461	.155997844020169	.262093765201194	.0348141386711943	.12908757889512
United Kingdom	GBR	82600054	82610654	1	.21929798758391	.298460869698924	.350002727365122	.189170625176934	.171766925014542	.304003994798555	.0366265628760092	.188109870618701
United Kingdom	GBR	82600054	82607584	1	.0722	.290613533151728	.334150149284476	.168108560257232	.168048413370566	.294121131186203	.0361991745892831	.174191806585252
United Kingdom	GBR	82600054	82607509	1	.9753	.338791824045955	.431476180046555	.297417948790726	.190878010979844	.354796428482326	.0388231014565498	.259640994810464
United Kingdom	GBR	82600054	82607167	1	-.3822	.266372346813187	.285179992736709	.103045791848839	.156561568997123	.263592003635148	.0348789305759004	.131197552206406
United Kingdom	GBR	82600054	82603088	1	-.1488	.278823695605915	.310333237759263	.136464916291002	.162461721894926	.279273118006663	.03555706647538	.153281308746949
United Kingdom	GBR	82600054	82600145	1	-1.2953	.217660579106932	.186776273670322	-.0276954357781498	.133479179918358	.202244850539046	.0322259490428463	.0448021876084199
United Kingdom	GBR	82600054	82608189	1	.3835	.307220666310152	.367698586197592	.212681711237718	.175917811815664	.315036002239556	.0371036463352471	.203646277069704
United Kingdom	GBR	82600054	82601549	1	.0689	.290437485803759	.333794512144054	.167636053356379	.167964992185635	.29389941877221	.0361895865495733	.173879568382237
United Kingdom	GBR	82600054	82606778	1	.1887	.296828538011851	.346705218029667	.184789485696444	.170993433990077	.301948251255961	.0365376614457072	.185214761328068
United Kingdom	GBR	82600054	82612018	1	-1.2935	.217756604933097	.186970257565097	-.0274377047413208	.133524682382866	.202365784583042	.032231178882688	.0449724993555192
United Kingdom	GBR	82600054	82611217	1	.0976	.291968564254279	.336887477577419	.171745431554708	.16869050370306	.295827644918151	.0362729734403833	.176595094572098
United Kingdom	GBR	82600054	82603494	1	-.7091	.248932989827999	.249950362068872	.0562389718825017	.148297815859626	.241629037533827	.0339291335513079	.100267046580427
United Kingdom	GBR	82600054	82605288	1	.8414	.331648569532903	.417045933651867	.278245623328834	.187493133203427	.345800279320605	.0384340594816555	.246971693179022
United Kingdom	GBR	82600054	82607409	1	-.6405	.25259264075851	.257343303836426	.0660613880638744	.1500319653403	.246237968321685	.03412844855861	.106757816497656
United Kingdom	GBR	82600054	82604508	1	-.2374	.274097091051349	.300784919383092	.12377882192264	.16022198947528	.273320475618847	.035299642136503	.144898186084172
United Kingdom	GBR	82600054	82602041	1	1.2973	.355969777393249	.466177743445281	.343523167601251	.199017896297293	.376430185241657	.0397586616949064	.290107874013784
United Kingdom	GBR	82600054	82608061	1	-.3012	.270693508990612	.293909268001606	.114643688506145	.158609179899959	.269034035614979	.0351142733687789	.138861580825874
United Kingdom	GBR	82600054	82607859	1	-1.11	.227545904433806	.206745837949154	-.00116345737569551	.138163405847934	.21469433851266	.0327643319998881	.0623348357959205
United Kingdom	GBR	82600054	82609514	0	.4623	.311424463588931	.376190770035541	.223964603294455	.177909808595214	.320330225943393	.0373325971016524	.211102146887163
United Kingdom	GBR	82600054	82612310	0	.6357	.320674951509492	.394877885232246	.248792693175651	.1822932126761	.331980205515032	.0378364050064072	.227508845191062
United Kingdom	GBR	82600055	82607119	1	-.1132	.280722873056733	.314169808122601	.141562263463843	.163361659526296	.281664924654589	.0356605010855834	.156649696634024
United Kingdom	GBR	82600055	82607452	1	-.678	.250592102713406	.25330197269527	.0606919914632698	.149083997329728	.243718509071763	.0340194935619069	.103209655099753
United Kingdom	GBR	82600055	82601231	1	-.7631	.246052215043049	.244130845225607	.048507040777631	.146932741924402	.238001016213939	.0337722383560555	.0951576941674475
United Kingdom	GBR	82600055	82608557	1	.1619	.295398820155617	.343817013374121	.180952156925878	.170315952851855	.300147677712017	.0364597949413968	.182679008649034
United Kingdom	GBR	82600055	82601045	1	-.2854	.271536402353615	.295612015522413	.116905994273866	.159008590421747	.270095567778947	.0351601797407231	.140356539494857
United Kingdom	GBR	82600055	82607017	1	.1625	.295430828764339	.34388167467238	.181038067271488	.170331120340024	.300187989060016	.036461538221344	.182735779231401
United Kingdom	GBR	82600055	82606095	1	-.6754	.250730806684533	.253582171654391	.0610642696275783	.149149723111794	.243893191579757	.0340270477750117	.103455660956675
United Kingdom	GBR	82600055	82609978	1	-.5618	.256791103269168	.265824710791332	.0773299617296766	.152021434205155	.251525473467521	.0343571087783574	.114204224551386
United Kingdom	GBR	82600055	82613019	1	.3996	.308079563977517	.369433664367528	.214986972178244	.176324806081536	.316117690077523	.037150424347165	.20516962102987
United Kingdom	GBR	82600055	82600670	1	.9832	.339213270727457	.432327553806958	.298549101674587	.191077716240738	.35532719456431	.0388460546425219	.260388474144956
United Kingdom	GBR	82600055	82607877	1	.507	.313809104938695	.381008036755799	.230364924042376	.179039786463816	.3233334213693	.0374624714577224	.215331555273462
United Kingdom	GBR	82600055	82608471	1	1.1066	.345796374587879	.445626227482122	.31621799608831	.194197162974195	.363617895136054	.0392045892183393	.272064290584986
United Kingdom	GBR	82600055	82602703	0	-1.0575	.230346657696952	.212403701546772	.00635369786515094	.139490561062735	.218221581462551	.0329168689952724	.0673022617529835
United Kingdom	GBR	82600055	82604854	0	.1098	.292619405964952	.338202257308675	.173492275248772	.168998909295833	.296647308994125	.036308420132644	.177749429746882
United Kingdom	GBR	82600055	82604615	0	1.1222	.346628598414643	.447307421236843	.318451665074162	.194591517666593	.364665990184021	.0392499144969677	.273540325726513
United Kingdom	GBR	82600055	82603512	0	-.7014	.249343766973261	.250780182063189	.0573414879844925	.148492465291131	.242146366499811	.0339515056439643	.100995602387463
United Kingdom	GBR	82600055	82611332	0	-1.2443	.220381310848274	.192272484022294	-.0203930564013275	.134768416412737	.20567131511894	.0323741278383624	.0496276871095668
United Kingdom	GBR	82600055	82601559	0	-.8846	.239570471776912	.231036932328262	.031110195791672	.143861325570147	.229837968244192	.0334192241667378	.0836616512382444
United Kingdom	GBR	82600055	82604428	0	.0682	.290400142426917	.333719073962753	.167535824619834	.167947296782771	.293852388866212	.0361875527229681	.173813336036143
United Kingdom	GBR	82600055	82608990	0	.21929798758391	.298460869698924	.350002727365122	.189170625176934	.171766925014542	.304003994798555	.0366265628760092	.188109870618701
United Kingdom	GBR	82600055	82600244	0	.6868	.323401018018954	.400384872467261	.256109390943408	.183584977085174	.335413388652926	.0379848743485812	.232343806455937
United Kingdom	GBR	82600055	82603167	0	-.0306	.285129391524083	.323071513516187	.153389254376108	.16544971706425	.287214453562417	.0359004926249879	.164465113473136
United Kingdom	GBR	82600055	82609196	0	-.4261	.264030383608385	.280448941080795	.0967600182283979	.155451814446079	.260642556673239	.0347513805930934	.127043837929928
United Kingdom	GBR	82600055	82608735	0	1.0387	.342174067034211	.438308723895869	.306495808643482	.192480708896385	.359055994254195	.0390073080376423	.265639753013851
United Kingdom	GBR	82600056	82605372	1	1.3104	.356668632017005	.467589515123924	.345398876813729	.199349053122319	.37731031633963	.039796723307088	.291347365062118
United Kingdom	GBR	82600056	82611925	1	-.3377	.26874631862671	.28997570569088	.10941747581489	.157686491036335	.266581761945055	.0350082238386546	.13540803706525
United Kingdom	GBR	82600056	82603399	1	-.7556	.24645232265207	.244939111453838	.0495809200977519	.147122335526517	.238504908063924	.0337940293553962	.0958673264470279
United Kingdom	GBR	82600056	82600489	1	.6517	.321528514408737	.396602186519139	.251083635725242	.182697679027278	.333055174794999	.0378828924716672	.2290227273875
United Kingdom	GBR	82600056	82601268	1	.2567	.30045618033364	.354033498498963	.194525991532207	.172712415982582	.30651687069582	.036735233173062	.191648760662931
United Kingdom	GBR	82600056	82602690	1	.6445	.321144411104077	.395826250940038	.250052711577926	.182515669169248	.332571438619014	.0378619731123002	.228341480399103
United Kingdom	GBR	82600056	82604651	1	.3472	.305284145482491	.363786577652953	.207484135328333	.17500017878143	.312597165685632	.0369981778984386	.200211656836535
United Kingdom	GBR	82600056	82601853	1	.6963	.32390782099038	.401408676356354	.257469638082228	.183825128981185	.336051651662906	.0380124762810793	.233242674010072
United Kingdom	GBR	82600056	82607917	1	-.1578	.27834356647509	.309363318285386	.135176261106857	.162234209572388	.278668447786681	.0355309172761713	.152429750011452
United Kingdom	GBR	82600056	82611549	1	-.3633	.267380617987919	.287216823631851	.105751967735544	.157039344874451	.264861811097108	.0349338438942387	.132985825550948
United Kingdom	GBR	82600056	82611477	1	-.3499	.268095476916036	.288660925959624	.107670632120826	.157378085443563	.265762097869081	.0349727771463939	.134253701890465
United Kingdom	GBR	82600056	82601070	1	.3703	.306516476918275	.366276037635905	.210791683634305	.175584127075943	.314149152583584	.0370652941764077	.202397324257643
United Kingdom	GBR	82600056	82611340	1	-.6943	.2497225355098	.251545340759248	.0583580937408736	.148671947234466	.242623384117796	.0339721344566734	.101667387612132
United Kingdom	GBR	82600056	82602941	0	.2198	.298487650897258	.350056828656066	.189242505277212	.171779615460179	.304037722793897	.0366280214563062	.188157369847395
United Kingdom	GBR	82600056	82605598	0	.5596	.316615192969961	.38667667723646	.237896397674157	.180369469593312	.32686738287719	.0376152989997645	.220308442994253
United Kingdom	GBR	82600056	82605415	0	.8631	.332806214215003	.419384517272216	.281352714161717	.188041690692211	.34725820640656	.0384971081064143	.249024895907941
United Kingdom	GBR	82600056	82605410	0	1.1736	.349370669228465	.452846739120988	.325811318014724	.195890865819751	.368119328995914	.0393992554791153	.278403672282571
United Kingdom	GBR	82600056	82612827	0	1.5879	.371472613550775	.497495365568479	.385132411658204	.206364016400555	.395954314789053	.0406029902826903	.317603759406594
United Kingdom	GBR	82600056	82605906	0	-.7779	.245262669361248	.242535866535231	.0463879189192591	.146558610549563	.23700666962997	.0337292374506901	.0937573531357421
United Kingdom	GBR	82600056	82606249	0	.9045	.335014808216798	.423846146852052	.287280528008785	.189088247375883	.350039689418474	.0386173944227745	.252942066091225
United Kingdom	GBR	82600056	82603682	0	-.4343	.263592932622522	.279565236671263	.0955859101717323	.155244525441101	.260091634917256	.0347275557671476	.126267973304254
United Kingdom	GBR	82600056	82610780	0	-.2349	.274230460254356	.301054341459169	.124136781696014	.160285187342651	.273488439568842	.0353069058029498	.145134730177365
United Kingdom	GBR	82600056	82600033	0	-.8688	.240413365139916	.232739679849069	.0333725015593935	.144260736091935	.230899500408159	.033465130538682	.0851566099072272
United Kingdom	GBR	82600056	82604076	0	-.963	.235388013570615	.222587856022485	.0198845772986747	.141879440449377	.224570618772355	.033191435586964	.076243628475697
United Kingdom	GBR	82600057	82606354	1	.6245	-.127484404667828	.0137552514276508	-.1096	-1.1095	.0356702906890257	-.500100998635352	-.253953080498372
United Kingdom	GBR	82600057	82611698	1	1.4342	-.8367	-1.5883	.9223	-.4961	.3545	-.5945	-.477
United Kingdom	GBR	82600057	82611461	1	1.3573	-.4314	-1.0611	.5755	.537	.9697	-.4771	-.7108
United Kingdom	GBR	82600057	82604494	1	.1309	2.6352	1.9359	.1991	.8302	.7694	.5755	.833
United Kingdom	GBR	82600057	82600763	1	1.324	.0502	1.4967	-.2072	-1.1113	-.2408	.1701	.2546
United Kingdom	GBR	82600057	82612148	1	1.4052	2.6352	1.9359	.4974	-.1725	-.4128	-.4658	2.0955
United Kingdom	GBR	82600057	82612410	1	1.4591	-.59	-1.3005	-.1285	.0277	.0115	-1.0602	.1216
United Kingdom	GBR	82600057	82600924	1	1.241	-.5971	-.1587	-.1488	.1063	-.568	-.2852	-.5912
United Kingdom	GBR	82600057	82608962	1	1.3026	-.0994	.5347	.182	-.3972	.4586	-.8012	.1959
United Kingdom	GBR	82600057	82611087	1	.6077	-.0862	1.9359	.1735	-.1683	.1142	-.2821	.1216
United Kingdom	GBR	82600057	82602364	1	1.8154	.5266	.4173	.1529	.7566	.413	-.8012	.557
United Kingdom	GBR	82600057	82603632	1	1.1012	1.4003	1.4967	.7343	.9079	.4654	.5409	.6919
United Kingdom	GBR	82600057	82602947	1	1.6476	.176940431673618	.336030563284709	.2341	-.3628	.268611399942971	-.197087673931054	.111013961758676
United Kingdom	GBR	82600057	82602661	1	.8262	1.3939	.8038	.4918	-.1372	.1055	-.2852	.4504
United Kingdom	GBR	82600057	82600397	1	1.0568	.0171090391378605	.180339670269339	-.0165	-.6258	-.3261	-.389948766347171	-.079505932643948
United Kingdom	GBR	82600057	82604978	1	1.1	.2718	-.7638	.2504	-.0541	.3336	.1701	-.5475
United Kingdom	GBR	82600057	82604258	1	1.5795	-.7221	-.7638	-.2822	-.7717	.3369	-.6852	-.5251
United Kingdom	GBR	82600057	82606058	1	-.3946	-.5872	1.1381	.3438	-.4557	.5391	-.9906	-.4784
United Kingdom	GBR	82600057	82607552	1	1.9813	.1395	1.9359	.3314	.0521	.1754	-.5974	.8136
United Kingdom	GBR	82600057	82611022	1	1.3751	-.7221	.0226	-.11	-.3397	-.3242	-.5945	.1216
United Kingdom	GBR	82600057	82607066	1	.6645	-.7353	.0226	-.2187	-.1606	.5418	-.3763	-.4607
United Kingdom	GBR	82600057	82613127	1	.4525	-.2548	-.5544	.5372	-.7123	.317	.775	-.959
United Kingdom	GBR	82600057	82600381	1	1.2412	.5976	1.4967	.0867	.0193	.3014	.1479	.2546
United Kingdom	GBR	82600057	82609027	1	.8307	.5206	.4173	.2612	-.3422	.3836	-.8657	-.1314
United Kingdom	GBR	82600057	82600792	1	1.2913	.5404	.586	.0517	-.0525	.1727	-.4771	-.1563
United Kingdom	GBR	82600057	82603054	1	1.8048	.64	1.2899	.3417	1.077	.7994	-.4948	1.2147
United Kingdom	GBR	82600057	82600034	1	-.8377	.4061	-1.277	.2759	-.4408	.3689	.3482	-.9299
United Kingdom	GBR	82600057	82600801	1	.2703	.0566	.4173	.0602	-.4029	-.1027	-.6852	1.0448
United Kingdom	GBR	82600057	82603996	1	1.377	-.4343	-.9607	.6596	-.3403	.3701	-.3876	-.7496
United Kingdom	GBR	82600058	82607130	1	.6063	.0659	.6825	.9481	-.5663	.6242	.5755	-.2726
United Kingdom	GBR	82600058	82610024	1	-.2441	-.9216	-1.1926	.5913	-.1142	1.1929	.9628	-.8947
United Kingdom	GBR	82600058	82604951	1	-2.2245	-2.0387	-.227	.1053	-1.4051	-.2408	.3482	.1216
United Kingdom	GBR	82600058	82605722	1	.253432029949984	-.0862	-.227	.4381	.1093	.405	-.4948	.1216
United Kingdom	GBR	82600058	82603091	1	-1.1879	.7156	-.7638	-.3453	-.4349	.3534	-.1021	.1216
United Kingdom	GBR	82600058	82611280	1	-1.0717	-.0338	.5833	-.0885	-.3622	.1529	-.216	-.5251
United Kingdom	GBR	82600058	82602699	1	-.1469	.7946	-.227	.7844	.4728	.8168	.1693	-.3297
United Kingdom	GBR	82600058	82602340	1	-.5293	.5946	.0226	.462	-.6842	.0561	-2.1355	-.3902
United Kingdom	GBR	82600058	82605171	1	.8788	.1618	.4173	-.6491	-.3722	.0279	-1.0084	-.8578
United Kingdom	GBR	82600058	82611969	1	-.1556	2.6352	.4173	-.0819	.5265	.2596	.5755	-.1563
United Kingdom	GBR	82600058	82612367	1	-.5255	-.4343	-.1627	-.3223	.0557	.2871	-.6852	.1216
United Kingdom	GBR	82600058	82609887	1	.1856	-.296651263031487	-.8561	-2.1619	-.2376	.3088	-.6852	-1.2701
United Kingdom	GBR	82600058	82608392	1	-.0426	-.0862	.0226	.7113	-.1366	.4394	.5755	.1216
United Kingdom	GBR	82600058	82605497	0	.3304	.304387904438285	.361976061301715	.205078645651262	.174575489112693	.311468447941667	.0369493660599157	.198622080530275
United Kingdom	GBR	82600058	82604318	0	-.3394	.3177	1.05838504088639	.6419	.5979	.3518	.657993632137159	1.6058
United Kingdom	GBR	82600058	82608700	0	-.3863	-.0862	.0226	-.6447	-.0068	-.5309	.1693	-.4607
United Kingdom	GBR	82600058	82603894	0	1.0644	1.1352	1.9359	.4474	.9761	.6817	1.2262	1.515
United Kingdom	GBR	82600058	82607896	0	-1.2721	.434497068948721	.3461	.228854090956681	.8211	.38506496456295	.310275276477852	.273422387159667
United Kingdom	GBR	82600058	82606358	0	1.9777	1.7671	1.1381	.837	1.0342	.916	1.8077	.7627
United Kingdom	GBR	82600058	82602482	0	-.5843	.1141	1.9359	1.0817	.482	.9058	.0993	2.0955
United Kingdom	GBR	82600058	82602825	0	.3041	.302984860422652	.359141741061384	.201312908835371	.173910647547945	.309701467187721	.0368729522888946	.196133636669879
United Kingdom	GBR	82600058	82607618	0	-.033413350309769	-.3631	-.711	-1.6841	-.789	-.2532	-1.7719	-.7496
United Kingdom	GBR	82600058	82604312	0	-.0732	1.2587	1.4967	-.5016	.605	-.8604	1.7248	1.515
United Kingdom	GBR	82600058	82612960	0	.192	-.6019	-.7902	.6191	.2051	.9275	-.4948	-.5251
United Kingdom	GBR	82600058	82609958	0	-1.1486	1.1352	.7388	-.4865	.5753	.3372	-.3237	.1216
United Kingdom	GBR	82600058	82612243	0	-.7727	-.0862	.0226	.3073	.7271	.6298	.5755	-.2726
United Kingdom	GBR	82600058	82610543	0	.1411	-1.3888	-1.2374	.2109	-.9648	.0211	-.5832	.1216
United Kingdom	GBR	82600059	82609884	1	.472	.3239	-.7519	.3113	.1164	.6263	-.4288	.0144
United Kingdom	GBR	82600059	82609807	1	.8308	-.0862	-.227	.7113	-.3143	.1529	.5755	.1216
United Kingdom	GBR	82600059	82600466	1	-1.3613	-.2662	-1.1926	.4371	-.1837	.4242	.5755	.1216
United Kingdom	GBR	82600059	82612981	1	.1927	-.2479	.0226	-.5059	-.1483	-.1652	-.5832	.1216
United Kingdom	GBR	82600059	82612186	1	-1.203	-.2662	-.7638	-.0126	-.0127	.1527	-.7867	-.959
United Kingdom	GBR	82600059	82612258	1	-1.6059	.0017	-.227	.1053	-.8041	1.0062	.5755	.1216
United Kingdom	GBR	82600059	82607430	1	.6567	-1.0299492909671	-1.1926	.5367	-2.2718	.8907	-1.5537	-2.0641
United Kingdom	GBR	82600059	82602368	1	.8384	-.0862	.0226	-.3238	.2871	.1771	-.2821	.1216
United Kingdom	GBR	82600059	82605039	1	.9441	.6515	1.1381	.3269	1.1285	.4916	-.3206	.1216
United Kingdom	GBR	82600059	82608886	1	-.8035	.8046	.0226	.3856	-.1967	-.0816	.1701	-.4607
United Kingdom	GBR	82600059	82602563	1	-1.2779	-.7221	-1.2321	-.1055	-.0091	-.1652	-1.266	-.2503
United Kingdom	GBR	82600059	82601967	1	-.1491	-.5743	-.6315	-.7414	.2368	.2016	.1701	-.946
United Kingdom	GBR	82600059	82601404	1	.9494	-.4314	.0226	.6285	-.6002	.7346	.3482	-.4607
United Kingdom	GBR	82600059	82601204	0	-.698	.5746	1.9359	-.5739	-.1067	-.3242	-.0551	2.0955
United Kingdom	GBR	82600059	82603023	0	-1.5804	-.4314	.0226	.1803	.5054	.7789	.5755	.1216
United Kingdom	GBR	82600059	82613004	0	1.4067	-.5743	.6496	.7111	.5349	.1487	-.3912	-.2726
United Kingdom	GBR	82600059	82608127	0	.526012811634607	2.6352	1.9359	1.36752701397059	.4843	2.5872	.976026498036821	.9883
United Kingdom	GBR	82600059	82611464	0	1.0855	1.3697	1.9359	.3612	.9579	-.045	.1693	2.0955
United Kingdom	GBR	82600059	82602032	0	-.6975	-1.0579	1.2899	-.3727	1.096	-.0444	1.802	.1216
United Kingdom	GBR	82600059	82606377	0	-.3447	-.7221	.8801	-.2741	-.2615	.3877	.8038	.3216
United Kingdom	GBR	82600059	82610730	0	.3919	-.7114	.4548	.1345	-.3189	.7193	.6172	.1216
United Kingdom	GBR	82600059	82604902	0	-.0503	-.2662	-1.0935	-.0876	.7221	-1.6678	-.496594336548298	-.5251
United Kingdom	GBR	82600059	82605567	0	.7951	-.4314	-.3076	3.6039	4.8357	3.6292	.5755	-.2503
United Kingdom	GBR	82600060	82602705	1	-.8658	.240573408183524	.233062986340361	.033802053287442	.144336573532781	.231101057148153	.0334738469384182	.0854404628190594
United Kingdom	GBR	82600060	82611651	1	.1052	.29237400663142	.337706520688693	.172833629265764	.168882625219869	.296338255326135	.0362950549863818	.177314188615406
United Kingdom	GBR	82600060	82607875	1	.142	.294337201299682	.341672413648548	.178102797129824	.169812897827578	.298810684670058	.0364019761564797	.180796117667214
United Kingdom	GBR	82600060	82606946	1	-.5668	.256524364863154	.265285866639178	.0766140421829294	.151895038470412	.251189545567531	.0343425814454636	.113731136364999
United Kingdom	GBR	82600060	82611762	1	-1.2014	.222669926371873	.196895766847776	-.0142504666902357	.135852891816832	.20855357650085	.0324987723545906	.053686783748767
United Kingdom	GBR	82600060	82608525	1	-.4496	.26277671310012	.277916373565671	.0933951963586857	.154857754492787	.259063695543288	.0346831021284928	.12482032345391
United Kingdom	GBR	82600060	82601996	1	.3562	.305764274613316	.36475649712683	.208772790512478	.175227691103967	.313201835905613	.0370243270976474	.201063215572031
United Kingdom	GBR	82600060	82609629	1	1.6603	.375334985669856	.50529782889167	.395498926695104	.208194226639633	.400818550780903	.0408133460629917	.324454076345477
United Kingdom	GBR	82600060	82611498	1	.3406	.304932050786553	.36307530337211	.206539121526626	.174833336411569	.312153740857646	.0369790018190189	.199587180430504
United Kingdom	GBR	82600060	82607766	1	-.1608	.278183523431481	.309040011794094	.134746709378809	.162158372131542	.278466891046688	.035522200876435	.15214589709962
United Kingdom	GBR	82600060	82604698	1	-.5781	.255921536065563	.26406807885531	.0749960640072806	.151609384109893	.250430348513555	.0343097496731238	.112661957063765
United Kingdom	GBR	82600060	82612550	1	-.4757	.261384338620727	.275103607091426	.0896580963246649	.154197968757429	.257310151905342	.0346072694507875	.12235080312097
United Kingdom	GBR	82600060	82604640	0	-.261	.272838085774963	.298241574984925	.120399681661993	.159625401607293	.271734895930896	.0352310731252445	.142665209844426
United Kingdom	GBR	82600060	82604038	0	.21929798758391	.298460869698924	.350002727365122	.189170625176934	.171766925014542	.304003994798555	.0366265628760092	.188109870618701
United Kingdom	GBR	82600060	82611674	0	.21929798758391	.298460869698924	.350002727365122	.189170625176934	.171766925014542	.304003994798555	.0366265628760092	.188109870618701
United Kingdom	GBR	82600060	82601875	0	-1.2701	.219004940673242	.189492048197179	-.0240872012625433	.134116214421463	.203937927154993	.0322991668006307	.0471865520678102
United Kingdom	GBR	82600060	82611188	0	-.0101	.28622301898874	.325280774540019	.156324524517772	.165967939576696	.288591757952374	.0359600546898522	.166404775037323
United Kingdom	GBR	82600060	82603275	0	.21929798758391	.298460869698924	.350002727365122	.189170625176934	.171766925014542	.304003994798555	.0366265628760092	.188109870618701
United Kingdom	GBR	82600060	82601956	0	-.151	.278706330707269	.310096146332316	.136149911690433	.162406107771639	.279125309730667	.0355506744489067	.153073149944939
United Kingdom	GBR	82600060	82609776	0	.2092	.297922165476508	.348914479053499	.187724755838108	.171511656502523	.303325555645919	.0365972235105715	.187154422892255
United Kingdom	GBR	82600060	82606147	0	.534	.31524949233117	.383917795177431	.234230889594811	.179722323431428	.325147432029244	.0375409190553486	.217886231479952
United Kingdom	GBR	82600060	82610816	0	-.8226	.242878028011484	.237718599814973	.0399875981713385	.145428632680961	.234003474204063	.0335993630946201	.0895279447494427
United Kingdom	GBR	82600060	82606140	0	.5232	.31467333737418	.382753891808778	.232684503373837	.179449308644383	.324421827765266	.0375095400162981	.216864360997356
United Kingdom	GBR	82600061	82604946	1	.2701	.4298	.4173	.214	-.1548	.4007	-.2673	.6905
United Kingdom	GBR	82600061	82606237	1	-1.349	-.256	-.5817	-.6582	-.8983	-.7847	-1.0753	.3216
United Kingdom	GBR	82600061	82601144	1	-1.0713	-.0692	-1.0611	.0988	.1763	.4949	-.4801	-.3297
United Kingdom	GBR	82600061	82607522	1	-.1314	.5836	-.6587	-.0274	.115	.3925	-.787	-.0129
United Kingdom	GBR	82600061	82602271	1	.8961	.5091	.7162	.1968	.1191	-.0263	-.5832	-.8443
United Kingdom	GBR	82600061	82610206	1	-.8296	.5315	-.7638	-.8293	-.1983	.0981	-.6852	-.5461
United Kingdom	GBR	82600061	82604677	1	.0583	1.7671	1.9359	1.0619	.7702	.8644	2.3404	2.0955
United Kingdom	GBR	82600061	82609791	1	-.5143	-.0994	.0226	.2117	-.0435	.3489	-.3206	.1216
United Kingdom	GBR	82600061	82603480	1	.2154	-.8305	.0226	-.0562	.3443	.8805	.5755	.1216
United Kingdom	GBR	82600061	82604520	1	-1.2859	2.6352	.7162	.1485	.3624	.3147	.0693	.4994
United Kingdom	GBR	82600061	82605010	1	-.7343	-.4812	.8348	1.1642	.1402	.6624	.0256	-.2503
United Kingdom	GBR	82600061	82603482	1	.0202	-.0862	-.227	-.2819	.0438	.2017	.1693	-1.1252
United Kingdom	GBR	82600061	82610632	0	-.9626	-.256	1.1381	.1319	-.7014	.5998	-.2431	.1959
United Kingdom	GBR	82600061	82605533	0	.095	.9349	1.9359	-.1944	.3691	.0935	1.8077	2.0955
United Kingdom	GBR	82600061	82602541	0	-.6498	-.0862	.0226	.7113	.6188	.8754	.5755	.1216
United Kingdom	GBR	82600061	82611343	0	-1.1416	2.6352	1.9359	1.0848	3.4299	.3617	.8038	1.3857
United Kingdom	GBR	82600061	82604969	0	.198860138973994	-.0829	-.2133	.0056	-.5288	-1.6678	-.6852	.1216
United Kingdom	GBR	82600061	82607801	0	-.4812	-.0862	-.227	-.1395	.3651	.2003	.8038	-.1563
United Kingdom	GBR	82600061	82601279	0	-1.0163	-.6299	-1.0611	-2.0365	-.0863	-.4464	-.6852	-.6073
United Kingdom	GBR	82600061	82603367	0	1.3208	-.0282152736286052	.196990015996486	-.3798	-.478961976661494	-1.6678	-.580726092742776	-.111348992673899
United Kingdom	GBR	82600061	82603842	0	-.6978	.3039	1.1381	-.629	-.0732	.28	.9246	1.2147
United Kingdom	GBR	82600061	82607953	0	-.9218	.4571	.0226	-.0294	.6017	-.0218	-.309	.7435
United Kingdom	GBR	82600061	82603790	0	-.0339	1.3697	1.0116	-.5028	.1777	-.4664	1.1171	2.0955
United Kingdom	GBR	82600061	82606811	0	.3632	-.6593	.0226	1.1415	.5509	.0211	.1693	2.0955
United Kingdom	GBR	82600061	82606508	0	-2.2017	2.6682	1.9359	-2.6893	.4236	-.7368	2.4277	2.0955
United Kingdom	GBR	82600062	82603364	1	.2154	.298252921099966	.34958264580217	.188612496076074	.171668387213605	.303742106241906	.0366152374033597	.187741052243375
United Kingdom	GBR	82600062	82604130	1	-.5765	.256006892355487	.264240508983999	.0752251582622397	.15164983074501	.250537845441552	.0343143984196498	.112813345283409
United Kingdom	GBR	82600062	82603334	1	-.1986	.276166981082016	.304966350003808	.129334357605399	.161202820376885	.275927276122766	.0354123742397584	.148569350410535
United Kingdom	GBR	82600062	82611741	1	-1.2236	.221485607849171	.194503298812212	-.0174291494777936	.135291694754573	.207062056624897	.0324342709965424	.051586272201209
United Kingdom	GBR	82600062	82609001	1	.9258	.336151113826417	.426141622940229	.290330345277928	.189626693205888	.351470742272429	.0386792808609018	.254957421765233
United Kingdom	GBR	82600062	82600798	1	-.6686	.251093570916712	.25431499970132	.0620379202111548	.149321621311045	.244350053523743	.0340468049477472	.104099060890161
United Kingdom	GBR	82600062	82602827	1	.2034	.297612748925532	.348289419837	.186894289163881	.171365037450222	.302935879281931	.0365803718044148	.186605640596046
United Kingdom	GBR	82600062	82612396	1	.2357	.299335879028382	.351770353059916	.191519129435868	.172181553896661	.305105973515864	.0366742183749083	.189661790280106
United Kingdom	GBR	82600062	82606168	1	.245	.299832012463568	.352772603182923	.192850739792818	.172416649963283	.305730799409844	.0367012392140907	.190541734306785
United Kingdom	GBR	82600062	82603213	1	1.2258	.35215541818725	.458472272069476	.333285518082765	.197210437290468	.371626416271806	.039550920834526	.283342712948451
United Kingdom	GBR	82600062	82600940	1	-.5897	.255302702963611	.262817960422312	.0733351306588269	.151316146005289	.249650995785579	.0342760462608103	.111564392471347
United Kingdom	GBR	82600062	82603563	1	-.9821	.234369072859642	.220529471361256	.0171497646301002	.141396608742659	.223287374194395	.0331359411753099	.0744364316036989
United Kingdom	GBR	82600062	82601614	1	.7131	.324804062034587	.403219192707592	.259875127759299	.184249818649922	.337180369406871	.0380612881196022	.234832250316332
United Kingdom	GBR	82600062	82611915	1	.1197	.29314754800886	.33926916872994	.174909795951331	.169249172850624	.297312446236105	.0363371842517736	.178686144355928
United Kingdom	GBR	82600062	82608148	0	-.4787	.261224295577119	.274780300600134	.0892285445966166	.154122131316583	.257108595165348	.0345985530510513	.122066950209138
United Kingdom	GBR	82600062	82611673	0	2.7434	.433115859180582	.622022249131297	.5505814189115	.235574070699659	.473587252476652	.0439602569144328	.426934439280619
United Kingdom	GBR	82600062	82612556	0	1.1656	.348943887778843	.451984588477541	.324665846739928	.195688632644162	.367581844355931	.0393760117464854	.277646731184352
United Kingdom	GBR	82600062	82611175	0	.9215	.335921718797245	.425678216969376	.289714654467726	.18951799287401	.351181844278438	.0386667873546132	.254550565924941
United Kingdom	GBR	82600062	82610645	0	.5675	.317036639651463	.387528050996864	.239027550558018	.180569174854206	.327398148959174	.0376382521857366	.221055922328744
United Kingdom	GBR	82600062	82601479	0	.5476	.315975020795528	.38538345127129	.236178190761964	.180066119829929	.326061155917215	.0375804334008196	.219173031346924
United Kingdom	GBR	82600062	82605714	0	.9142	.335532280724465	.424891504507231	.288669411929474	.189333455101285	.350691389544453	.0386455774485883	.253859857172816
United Kingdom	GBR	82600062	82609579	0	-.011	.286175006075657	.325183782592631	.156195658999357	.165945188344442	.288531290930376	.0359574397699314	.166319619163773
United Kingdom	GBR	82600062	82608264	0	1.2097	.351296520519885	.45673719389954	.330980257142239	.196803443024595	.370544728433839	.0395041428226081	.281819368988285
United Kingdom	GBR	82600062	82600468	0	.4871	.31274748608276	.378863437030226	.227515564246322	.178536731439539	.321996428327341	.0374046526728054	.213448664291642
United Kingdom	GBR	82600062	82600047	0	.2636	.300824279333939	.354777103428936	.195513960506718	.172886842096527	.306980451197806	.0367552808924554	.192301622360145
United Kingdom	GBR	82600062	82602972	0	.4905	.312928868198849	.37922985105369	.22800238953811	.178622680539164	.322224859299334	.0374145312591731	.213770364258385
United Kingdom	GBR	82600062	82604197	0	1.5956	.371883390696037	.498325185562796	.386234927760194	.206558665832059	.396471643755037	.0406253623753467	.31833231521363
United Kingdom	GBR	82600063	82608418	1	.6998	.32409453787459	.401785867262862	.257970781764951	.183913605995505	.336286801192899	.0380226454141049	.233573835740543
United Kingdom	GBR	82600063	82611214	1	1.0162	.340973744207148	.435883925211175	.303274170683119	.191911928090042	.357544318704241	.0389419350396205	.26351085617511
United Kingdom	GBR	82600063	82600660	0	1.0611	.343369055093153	.440722745697519	.30970312821291	.193046961788034	.360560951246148	.0390723904890063	.267759188088864
United Kingdom	GBR	82600063	82600788	0	1.0134	.340824370699781	.435582172485969	.302873255736941	.191841146478586	.357356199080247	.0389337997332	.263245926790733
United Kingdom	GBR	82600063	82608210	0	1.0623	.343433072310596	.440852068294036	.309874948904129	.193077296764372	.360641573942146	.0390758770489008	.267872729253597
United Kingdom	GBR	82600063	82612189	1	.5246	.314748024127864	.382904768171381	.232884960846926	.179484699450111	.324515887577263	.0375136076695084	.216996825689544
United Kingdom	GBR	82600063	82604032	1	1.4673	.36503888319772	.484498444618521	.367864432190659	.203315351278554	.387851733841304	.0402525910132934	.306192872350941
United Kingdom	GBR	82600063	82612271	1	.9186	.335767010521757	.425365687361127	.289299421130612	.189444683347859	.350987006096444	.0386583615015348	.254276174776836
United Kingdom	GBR	82600063	82606394	1	.5228	.314651998301699	.382710784276606	.232627229810097	.179439196985604	.324394953533267	.0375083778296666	.216826513942445
United Kingdom	GBR	82600063	82601339	1	-1.2328	.220994809182106	.193511825572248	-.0187464414438085	.135059126602646	.206443949288916	.032407540704018	.050715789938257
United Kingdom	GBR	82600063	82611610	1	1.0468	.342606183251953	.439181651422359	.307655598309212	.192685469986669	.359600197452178	.0390308423169302	.266406155875798
United Kingdom	GBR	82600063	82603532	1	.2705	.301192378334238	.355520708358909	.196501929481229	.173061268210473	.307444031699791	.0367753286118487	.192954484057359
United Kingdom	GBR	82600063	82605404	1	1.428	.362942319326451	.480263129582589	.362237304553225	.202321880803474	.385211340547385	.0401384061767487	.302474399205939
United Kingdom	GBR	82600063	82607771	1	1.4125	.362115430267808	.478592712710912	.360017953958309	.201930054025771	.384169964057418	.0400933714447781	.30100782582814
United Kingdom	GBR	82600063	82609431	0	1.5012	.366847369590495	.488151807970126	.372718366717606	.204172314360112	.390129325003233	.040351086330313	.309400410254644
United Kingdom	GBR	82600063	82605834	0	.8883	.334150575781313	.422100291799073	.284960948677324	.188678725195316	.348951283022507	.0385703258641988	.251409260367331
United Kingdom	GBR	82600063	82609125	0	1.5597	.369968208940857	.494456284550329	.381094625414549	.205651144456604	.394059681433112	.0405210561251697	.314935542035372
United Kingdom	GBR	82600063	82603899	0	1.7186	.378445155483978	.511580751705787	.403846548610177	.209668000906737	.404735470094782	.0409827347645326	.329970284598749
United Kingdom	GBR	82600063	82611103	0	1.0285	.341629920685942	.437209481825475	.305035332768117	.192222861597509	.358370701338216	.0389776722785391	.264674653113621
United Kingdom	GBR	82600063	82602226	0	1.3606	.359346685613384	.472999510411552	.352586709063072	.200618066299139	.380683032455526	.0399425777293411	.296097170453443
United Kingdom	GBR	82600063	82610847	0	.1281	.293595668530963	.340174426905559	.176112540789867	.169461517684992	.297876805108087	.0363615901710351	.179480932509058
United Kingdom	GBR	82600063	82609983	0	-.2515	.27334488874639	.299265378874018	.121759928800813	.159865553503305	.272373158940876	.0352586750577426	.143564077398561
United Kingdom	GBR	82600063	82601592	0	1.2659	.354294660203481	.462793802169753	.339027192847678	.198224131083106	.374320558029722	.0396674300443337	.287136880203274
United Kingdom	GBR	82600063	82607919	0	-.2675	.272491325847145	.297541077587124	.119468986251222	.159461087152127	.271298189660909	.0352121875924827	.142050195202123
United Kingdom	GBR	82600063	82602186	0	1.4912	.366313892778467	.487074119665818	.371286527624111	.203919522890626	.389457469203254	.0403220316645255	.30845423388187
United Kingdom	GBR	82600063	82601004	0	1.1206	.346543242124718	.447134991108154	.318222570819202	.194551071031475	.364558493256024	.0392452657504418	.273388937506869
United Kingdom	GBR	82600063	82603909	0	-.2861	.271499058976774	.295536577341111	.116805765537322	.158990895018883	.270048537872948	.035158145914118	.140290307148763
United Kingdom	GBR	82600064	82607008	1	-.1476	-.8355	-.227	.361	.0578	.2854	.1427	-.959
United Kingdom	GBR	82600064	82611349	1	-.3185	-.0862	.0226	.3357	-.2775	.4641	-.1727	-.1563
United Kingdom	GBR	82600064	82603857	1	.0314	.3984	.0226	.3627	-.292	.4384	-.5883	-.3297
United Kingdom	GBR	82600064	82611085	1	1.158	1.127	1.1381	.8701	.4144	1.0176	-.0992	-.5475
United Kingdom	GBR	82600064	82602734	1	-.1805	.3039	.4173	-.8335	.8516	.1835	-.3733	-.1865
United Kingdom	GBR	82600064	82603625	1	-1.2221	.5946	1.4967	.0546	-.2257	.1284	-.6852	2.0955
United Kingdom	GBR	82600064	82607191	1	.281	-.0107	.4173	.0251	-.9486	.3464	.0215	-.9069
United Kingdom	GBR	82600064	82605396	1	-.0983	.2695	1.0108	-.2821	.2541	-1.6678	.0256	.2203
United Kingdom	GBR	82600064	82612251	1	-.4846	.0017	.0226	.3775	.3045	.501	-.4771	-.8198
United Kingdom	GBR	82600064	82612954	1	.1849	2.6352	.4173	.3213	.7577	.8373	-.4948	.7627
United Kingdom	GBR	82600064	82602233	1	1.0712	.7608	.7162	-.3393	.058	.7839	.5755	.4504
United Kingdom	GBR	82600064	82603976	1	.9347	-.0862	.0226	.8494	.5137	.3994	.0256	.1216
United Kingdom	GBR	82600064	82603955	1	1.2724	.5859	1.9359	.2385	.5227	.1963	.3482	2.0955
United Kingdom	GBR	82600064	82604865	1	-.6856	.134	.4173	.5056	.1907	.5196	-.8738	-.2503
United Kingdom	GBR	82600064	82605098	1	.7869	-.0862	.0226	.2744	-.0704	.47	-.6852	-.7496
United Kingdom	GBR	82600064	82612348	0	-.9349	-.0862	.0226	.0041	.9623	.5734	.0254	.1216
United Kingdom	GBR	82600064	82603983	0	-.8017	-.2662	.0226	.3912	1.2526	.2682	.1648	-.2503
United Kingdom	GBR	82600064	82604784	0	-.2928	-.5994	-.1627	.9934	-.2443	1.372	-.1566	-.5475
United Kingdom	GBR	82600064	82600174	0	-.1744	.5128	.0226	-1.0129	.5034	.2462	.1693	-.1563
United Kingdom	GBR	82600064	82602130	0	-1.2618	.3427	.0226	.091	-.0341	-.4128	.0444	-.959
United Kingdom	GBR	82600064	82608419	0	-1.0999	.8046	.4173	-.7814	.1753	.2317	-.2008	.1216
United Kingdom	GBR	82600064	82612009	0	-.9952	1.0919	1.9359	.2549	.8341	-.0043	2.4277	2.0955
United Kingdom	GBR	82600064	82603072	0	-1.0529	-.0994	.4173	-.8967	.1452	.0559	-.7899	-.2503
United Kingdom	GBR	82600064	82604398	0	.1905	.5746	1.9359	.1243	.2098	.5417	1.4995	2.0955
United Kingdom	GBR	82600064	82610154	0	-1.677	-.4998	.0226	-.7841	-.5361	.3894	-.4575	-.1563
United Kingdom	GBR	82600064	82600057	0	-.1505	-.0862	1.9359	.1331	.6296	.1081	2.4277	-1.0347
United Kingdom	GBR	82600064	82610013	0	-.9836	-.7221	-.297283485027717	-.8313	-.4802	-.1222	-.429840865286193	-.403311181386716
United Kingdom	GBR	82600064	82610090	0	.8615	.6608	1.4967	-.0139	-.2123	.4309	.1693	-.1563
United Kingdom	GBR	82600065	82610229	1	-.1604	.278204862503962	.309083119326266	.134803982942549	.162168483790322	.278493765278687	.0355233630630665	.152183744154531
United Kingdom	GBR	82600065	82606368	1	.6066	.319122533986491	.391741812266709	.244626041413582	.181557589499896	.330025105137093	.0377518559289657	.22475547194629
United Kingdom	GBR	82600065	82609768	1	.8897	.334225262534997	.422251168161676	.285161406150413	.188714116001044	.349045342834504	.038574393517409	.251541725059519
United Kingdom	GBR	82600065	82608480	1	.5844	.31793821546379	.389349344231145	.241447358626024	.180996392437637	.328533585261139	.0376873545709175	.222654960398732
United Kingdom	GBR	82600065	82608597	1	1.321	.357234117437754	.468731864726491	.346916626252833	.199617012079974	.378022483487608	.0398275212528227	.292350312017258
United Kingdom	GBR	82600065	82607730	1	-.6724	.250890849728141	.253905478145683	.0614938213556269	.14922556055264	.244094748319751	.0340357641747479	.103739513868507
United Kingdom	GBR	82600065	82601535	1	-1.3655	.213915571886497	.179210901774078	-.0377469462144814	.131704583802567	.197528422823192	.0320219852890182	.0381600294715472
United Kingdom	GBR	82600065	82603932	1	.011	.287348655062118	.327554696862109	.159345705005045	.166501329577311	.290009373690331	.0360213600346638	.168401207183876
United Kingdom	GBR	82600065	82606481	0	-1.1975	.222877982328564	.197316065286457	-.0136920494437727	.135951480489931	.208815600262842	.0325101036742477	.0540557925341489
United Kingdom	GBR	82600065	82610057	0	.2881	.302131297523407	.357417439774491	.19902196628578	.173506181196768	.308626497907755	.0368264648236347	.194619754473441
United Kingdom	GBR	82600065	82601999	0	1.3469	.358615822380906	.471523077434649	.350625089504984	.200271741985943	.379762590009554	.0399027728372122	.294800908822743
United Kingdom	GBR	82600065	82612508	0	.6412	.320968363756107	.395470613799616	.249580204677073	.182432247984318	.332349726205021	.0378523850725903	.228029242196088
United Kingdom	GBR	82600065	82602020	0	1.3344	.357948976365871	.470175967054264	.348835290638116	.199955752649085	.37892277025958	.0398664545049779	.293618188356775
United Kingdom	GBR	82600065	82600096	0	.4013	.308170255035562	.369616871379261	.215230384824138	.176367780631349	.316231905563519	.0371553636403488	.205330471013242
United Kingdom	GBR	82600065	82603747	0	1.4154	.362270138543296	.478905242319161	.360433187295422	.202003363551922	.384364802239412	.0401017972978564	.301282216976244
United Kingdom	GBR	82600065	82607521	0	.9631	.338140982335281	.430161400315299	.295671105096663	.190569605387071	.353976764406352	.0387876547642891	.25848665963568
United Kingdom	GBR	82600065	82603043	0	-.3536	.267898090495586	.28826218128703	.107140851656234	.157284552599853	.265513511223088	.0349620269200525	.133903616632539
United Kingdom	GBR	82600065	82609204	0	.4618	.311397789748329	.376136885620326	.22389301133978	.177897169021739	.320296633153394	.0373311443683631	.211054838068524
United Kingdom	GBR	82600065	82608778	0	1.1891	.350197558287108	.454517155992665	.32803066860964	.196282692597454	.369160705485882	.0394442902110859	.27987024566037
United Kingdom	GBR	82600065	82603082	0	.5545	.316343119795827	.386127056201263	.237166159736475	.180240545943874	.326524736419201	.0376004811202129	.219825893044138
United Kingdom	GBR	82600066	82602574	1	-.9214	.3239	-.227	.6905	-.3258	.4843	-.6852	.1216
United Kingdom	GBR	82600066	82607157	1	.5205	1.3697	1.4967	.3766	.6207	-.9292	-.0823	2.0955
United Kingdom	GBR	82600066	82603159	1	-1.304	.468	-.6789	.0375	-.3353	.3507	2.4277	-.3368
United Kingdom	GBR	82600066	82609630	1	-.115	-.0656	-1.3694	.6284	-.2962	.2978	-.3206	-1.3017
United Kingdom	GBR	82600066	82612704	1	.1325	.2718	.0226	-.002	-.5373	-.1152	-.2852	.1216
United Kingdom	GBR	82600066	82611793	1	-1.1992	.2086	-.9285	.3977	.1626	.8438	-1.2876	-1.4694
United Kingdom	GBR	82600066	82600783	1	-.3837	-.0862	.0226	1.2836	1.6657	.9435	.3482	-.3297
United Kingdom	GBR	82600066	82605485	1	-.3638	.9454	.8038	-.8669	-.3428	.0928	.5755	.4504
United Kingdom	GBR	82600066	82612812	1	.8664	.4521	1.036	.437	-.0445	.5154	.5755	.3216
United Kingdom	GBR	82600066	82602961	1	-.9326	-.8379	-.7638	.1087	-.0356	.3784	.3482	-.5305
United Kingdom	GBR	82600066	82611435	1	.0449	-.59	-.7638	.0131	.1205	.4982	-.6852	-1.1398
United Kingdom	GBR	82600066	82603741	1	.7714	2.6352	1.1355	1.1229	.2401	1.0914	-.4948	1.2147
United Kingdom	GBR	82600066	82600681	1	-.5928	-.0862	-.227	.5582	.4376	.755	.5755	-.3297
United Kingdom	GBR	82600066	82611900	0	-1.036	-.0862	.5347	-.5343	-.2932	-.2418	-.5832	.1216
United Kingdom	GBR	82600066	82613189	0	-.8715	.6606	-.1627	-.4661	.1183	-.4694	-.0992	.1959
United Kingdom	GBR	82600066	82606769	0	-.5028	-.5874	-.5836	-.2915	-.5069	.0031	-.1727	-.1563
United Kingdom	GBR	82600066	82606862	0	.1402	-1.5214	1.9359	3.6039	3.2455	2.0032	2.4277	2.0955
United Kingdom	GBR	82600066	82610924	0	-.8204	.3289	1.2899	.7119	1.6924	-.9484	1.6922	1.0383
United Kingdom	GBR	82600066	82612273	0	-.4589	.788	.7162	-.169	.5685	.3189	.1693	.1959
United Kingdom	GBR	82600066	82608033	0	-.4473	.9454	.0226	.7122	.8933	.5891	.9628	.7864
United Kingdom	GBR	82600066	82603087	0	.5467	.315927007882445	.385286459323903	.236049325243549	.180043368597675	.326000688895217	.0375778184808987	.219087875473374
United Kingdom	GBR	82600066	82602081	0	.9623	.7825	.0226	.0323	.463	-.2418	.5755	.1216
United Kingdom	GBR	82600066	82613157	0	.9172	-.8481	.8038	-.3474	-.1049	.2055	-1.0606	.7627
United Kingdom	GBR	82600066	82610152	0	-.1879	-.1968	-1.1075	-.1971	.1497	.3291	.5755	.2546
United Kingdom	GBR	82600066	82610865	0	.2274	.237294326173665	.29802377528565	.124272540005757	-.0069	.25707558362181	-.0394264647783182	.122639321233832
United Kingdom	GBR	82600067	82609298	1	-1.4196	.211029462333427	.17338060804777	-.045493195710287	.130336981952648	.193893682945304	.031864799547108	.0330412152948403
United Kingdom	GBR	82600067	82605874	1	1.1999	.350773713244098	.455681059361318	.329577054830614	.196555707384499	.36988630974986	.0394756692501364	.280892116142966
United Kingdom	GBR	82600067	82604755	1	.3317	.304457256423848	.362116160781275	.205264784733416	.174608352003727	.311555789195664	.036953143166468	.198745083458735
United Kingdom	GBR	82600067	82608731	1	.0065	.287108590496706	.327069737125171	.158701377412973	.166387573416043	.28970703858034	.0360082854350594	.167975427816128
United Kingdom	GBR	82600067	82613085	1	-.4584	.262307253505535	.27696800785788	.0921351779564105	.15463529799964	.258472462439306	.0346575340225998	.123987688245869
United Kingdom	GBR	82600067	82611262	1	1.1044	.345679009689233	.445389136055174	.315902991487741	.194141548850908	.363470086860058	.039198197191866	.271856131782975
United Kingdom	GBR	82600067	82602133	1	1.0703	.343859853760218	.441714218937483	.311020420178925	.193279529939961	.361179058582129	.0390991207815308	.268629670351816
United Kingdom	GBR	82600067	82605058	1	1.0274	.341571238236619	.437090936112001	.304877830467833	.192195054535866	.358296797200218	.0389744762653025	.264570573712616
United Kingdom	GBR	82600067	82600452	1	1.2031	.350944425823947	.456025919618697	.330035243340532	.196636600654735	.370101303605853	.0394849667431884	.281194892582254
United Kingdom	GBR	82600067	82600211	1	-.3851	.266217638537699	.284867463128459	.102630558511726	.156488259470972	.263397165453154	.034870504722822	.130923161058301
United Kingdom	GBR	82600067	82602385	1	.3701	.306505807382035	.366254483869819	.210763046852435	.175579071246553	.314135715467584	.0370647130830919	.202378400730187
United Kingdom	GBR	82600067	82601574	1	.9772	.33889318464024	.431680940824373	.29768999821849	.190926041359046	.354924081084322	.0388286218430494	.259820768321291
United Kingdom	GBR	82600067	82600942	1	-.5945	.255046634093838	.262300670036244	.0726478478939495	.151194806099936	.249328505001589	.0342621000212323	.111110227812416
United Kingdom	GBR	82600067	82604336	1	1.0179	.341064435265193	.436067132222908	.303517583329013	.191954902639854	.357658534190238	.0389468743328044	.263671706158481
United Kingdom	GBR	82600067	82602455	1	-.7749	.245422712404857	.242859173026523	.0468174706473076	.146634447990409	.237208226369964	.0337379538504263	.0940412060475743
United Kingdom	GBR	82600067	82609688	1	-.3512	.268026124930473	.288520826480064	.107484493038672	.157345222552529	.265674756615083	.0349690000398415	.134130698962005
United Kingdom	GBR	82600067	82612616	1	.5729	.317324717129958	.38811000268119	.239800743668505	.180705682247728	.327760951091163	.0376539417052619	.221566857570042
United Kingdom	GBR	82600067	82611154	1	-.8822	.239698506211799	.231295577521296	.0314538371741109	.143921995522824	.229999213636187	.0334261972865268	.0838887335677103
United Kingdom	GBR	82600067	82604943	1	.0165	.287642067308733	.328147425429479	.160133216506467	.166640364885529	.290378894380319	.0360373401008469	.168921604188902
United Kingdom	GBR	82600067	82608411	1	1.3382	.358151697554442	.470585488609901	.349379389493644	.20005181340749	.379178075463572	.0398774952779771	.293977735378429
United Kingdom	GBR	82600067	82612909	1	.2973	.302622096190473	.358408913014455	.200339258251795	.173738749348695	.309244605243736	.0368531951161591	.195490236736393
United Kingdom	GBR	82600067	82601037	1	-.4803	.261138939287195	.274607870471445	.0889994503416574	.154081684681465	.257001098237352	.0345939043045253	.121915561989494
United Kingdom	GBR	82600067	82601826	1	.2806	.301731189914387	.35660917354626	.197948086965659	.173316587594653	.30812260605777	.0368046738242941	.193910122193861
United Kingdom	GBR	82600067	82604761	1	1.1559	.348426415271176	.450939230822362	.323276962819238	.195443424918761	.366930144229951	.0393478287206715	.276728940102761
United Kingdom	GBR	82600067	82611420	1	1.0876	.344782768645026	.443578619703936	.31349750181067	.193716859182172	.362341369116093	.0391493853533431	.270266555476715
United Kingdom	GBR	82600067	82613173	1	1.1943	.350474966229363	.455077553910905	.328775224938257	.196414144161587	.369510070501871	.0394593986372954	.280362257374213
United Kingdom	GBR	82600067	82607925	1	1.4023	.36157128391954	.477493470640517	.358557478082944	.201672206726895	.383484671141439	.0400637356856748	.30004272592791
United Kingdom	GBR	82600068	82609560	1	1.5225	1.23498473692037	1.34774924578184	1.34909371647458	2.1566	1.4573	1.12959633936783	1.515
United Kingdom	GBR	82600068	82609749	1	.7394	-.0325	.0226	.0885	-.1385	.8345	-1.305	-.5093
United Kingdom	GBR	82600068	82600832	1	-.6789	.2086	-1.0611	.1387	.4505	.2382	-.1727	-.7496
United Kingdom	GBR	82600068	82605468	1	-.3343	.3974	.8038	.381	.3116	.4364	.5755	.1216
United Kingdom	GBR	82600068	82604192	1	.3574	-.0061	.7158	1.7726	-.1733	1.2956	.2989	1.0383
United Kingdom	GBR	82600068	82606782	1	.0895	-.2662	.0226	.0987	.4106	.2695	-.414	.1216
United Kingdom	GBR	82600068	82603679	1	-.273	.4034	-.8627	-.2634	-.3141	.3502	.3482	-.2503
United Kingdom	GBR	82600068	82600291	1	.0136	-.0862	.0226	2.7638	2.9231	1.4944	.5755	.1216
United Kingdom	GBR	82600068	82603777	1	.1706	.9454	.0226	.3823	-.0574	.4501	-.2821	-.4377
United Kingdom	GBR	82600068	82605333	1	.6746	.2539	-.3048	.4499	-.7415	.353	-1.0839	-1.3368
United Kingdom	GBR	82600068	82608637	1	1.0697	1.0508	.4173	.3035	-.0792	.7994	.1747	-.2995
United Kingdom	GBR	82600068	82610597	1	1.1099	.468	-.691	.0772	-.7631	.2805	-.7867	-.8198
United Kingdom	GBR	82600068	82610294	1	-.1692	1.1493	.4173	-.0624	-.1766	.1012	-.4918	.149
United Kingdom	GBR	82600068	82604681	1	.085	-.2366	-.4728	.1303	-.5051	-.0465	.0256	-.5652
United Kingdom	GBR	82600068	82612483	1	-.3606	-.0862	.0226	.7456	.2237	.4286	-.6852	.1216
United Kingdom	GBR	82600068	82604296	0	.0054	-.0862	-1.0611	-.4454	-.6427	.1012	-.216	-1.5679
United Kingdom	GBR	82600068	82609873	0	-.1348	1.1576	.0226	-2.6893	-.1863	1.337	-.6852	-2.3976
United Kingdom	GBR	82600068	82609167	0	.7833	2.6352	1.9359	2.1438	1.472	1.0012	2.4277	2.0955
United Kingdom	GBR	82600068	82605236	0	.4168	2.6352	.1386	.1309	-.0939	.0231	.5755	1.2841
United Kingdom	GBR	82600068	82611982	0	-.1064	.3427	-.3802	.3148	-.6414	.2886	.075	-.3297
United Kingdom	GBR	82600068	82600009	0	-.5527	-.0862	1.4967	.7291	.2232	.4071	.9628	2.0955
United Kingdom	GBR	82600068	82607780	0	.183	-.2479	.6825	.1611	.0155	1.0062	-.4948	.1216
United Kingdom	GBR	82600068	82602144	0	1.1782	.64	.0226	-.1901	.0049	.494	.5755	.1216
United Kingdom	GBR	82600068	82607231	0	.1362	.5836	1.4967	-.0651	.2901	.3937	-.5861	.5362
United Kingdom	GBR	82600068	82612772	0	.0712	.5179	-.227	-.1396	-.0632	.5982	.5755	.1216
United Kingdom	GBR	82600068	82608055	0	.4784	1.0919	.8348	.0841	.278	.3189	.319	.9444
United Kingdom	GBR	82600068	82604354	0	.5284	.3326	.1386	.5139	-.295	.493	-.0761	-.806
United Kingdom	GBR	82600068	82602232	0	1.179	-.4136	.302747689540108	.8054	.2506	.5834885745343	.5858	.24356653017489
United Kingdom	GBR	82600069	82612864	0	-.3837	-.2366	-1.0611	.3498	-.811	.2041	-.5832	.1216
United Kingdom	GBR	82600069	82612684	0	-.832	-.4314	-.4806	-2.6893	-.6344	-.2979	-1.0808	-.9943
United Kingdom	GBR	82600069	82603839	0	-.6001	-.0862	.168426637519933	-.126769010309771	.555	-.3883	-.0155420116606264	.0592972393891191
United Kingdom	GBR	82600069	82606678	0	-1.0317	-.0862	.0226	-.227	.333	.0736	-.3237	.1216
United Kingdom	GBR	82600069	82606101	0	-.1705	-1.3452	1.9359	.610587704512183	-.2219	.8496	2.4277	-1.1252
United Kingdom	GBR	82600069	82609522	0	.8338	.821906786657028	.837219132635501	.803342307466553	1.6121	.723432838522702	.644398248545479	.773863139745721
United Kingdom	GBR	82600069	82601598	0	-.4899	-.4314	.0226	.7113	-.0408	1.0062	.5858	.1216
United Kingdom	GBR	82600069	82603207	0	.7717	.32793023615307	.409534446170838	.268265704847177	.18573117666111	.34111744439475	.0382315484611168	.240376843860787
United Kingdom	GBR	82600069	82605776	0	.674	2.6352	1.9359	3.6008	4.8357	3.6292	2.4277	1.7439
United Kingdom	GBR	82600069	82608542	0	-1.0785	2.6352	.7804	-.742	.0386	-.5309	.5755	1.1232
United Kingdom	GBR	82600069	82601230	0	-.3411	-.4174	-.9607	1.2836	.0188	-.3242	-.5832	.1216
United Kingdom	GBR	82600069	82603161	0	-.266	.363	.0226	-.1651	.5966	.6791	.1693	.1216
United Kingdom	GBR	82600069	82601078	0	-.0296	.285182739205285	.323179282346618	.153532438285457	.165474996211198	.287281639142415	.0359033980915667	.164559731110414
United Kingdom	GBR	82600069	82610103	0	.325	.30409982695979	.361394109617389	.204305452540775	.174438981719171	.311105645809678	.0369336765403904	.198111145288977
United Kingdom	GBR	82600069	82603239	0	-.6548	-.0862	.0226	.0241538657326054	.0325845776405217	.20211443995666	-.095076717884195	-.0814432276451976
United Kingdom	GBR	82600069	82603540	0	-.0796	.282515355145147	.317790840825077	.146373242817985	.164211038863769	.283922360142519	.0357581247626293	.159828849246544
United Kingdom	GBR	82600069	82601217	0	1.0092	.340600310438729	.43512954339816	.302271883317673	.191734974061402	.357074019644256	.0389215967735693	.262848532714168
United Kingdom	GBR	82600069	82604261	0	-1.4641	-.4314	-.3802	-.0292	-.4316	.5356	.0444	.1216
United Kingdom	GBR	82600069	82608155	0	-.7861	1.7162	.7804	-.3235	.1873	.1413	2.4277	1.7439
United Kingdom	GBR	82600069	82606866	0	.4742	-2.9627	-2.664	-2.6893	-.9291	-1.6678	-2.1355	-2.5027
United Kingdom	GBR	82600069	82612140	0	1.2546	-.0862	.0226	.7113	-.0408	1.0062	.5755	.1216
United Kingdom	GBR	82600069	82611635	0	.2585	.300552206159805	.354227482393739	.194783722569036	.172757918447089	.306637804739816	.0367404630129037	.19181907241003
United Kingdom	GBR	82600069	82602240	0	-.4507	1.7671	1.9359	-1.1159	.2809	.6722	1.5037	.06
United Kingdom	GBR	82600069	82605057	0	.719	.947061486543113	1.4967	.145074409700169	-.0408	.347630752329094	.5755	2.0955
United Kingdom	GBR	82600070	82601885	1	.968	-.7221	-.4806	.5774	-.6061	.3577	.0256	.1216
United Kingdom	GBR	82600070	82606992	1	.6061	.3289	-.9203	.239	-.4926	.4394	-.6852	-.3297
United Kingdom	GBR	82600070	82606374	1	1.5507	.5836	1.9359	.9221	.2728	1.0946	-1.5848	.5505
United Kingdom	GBR	82600070	82612197	1	.9845	.215	.1386	.6846	-.0002	.9973	-.7867	-1.2688
United Kingdom	GBR	82600070	82612513	1	1.6002	-.3349	.8038	.0361	-.7492	-.1999	-.4771	.7627
United Kingdom	GBR	82600070	82612409	1	1.0506	.792	.5833	.916	-.2682	.5466	-.3206	.06
United Kingdom	GBR	82600070	82612943	1	.0629	.4012	1.0433	1.3968	-.0904	.9765	.0256	.9444
United Kingdom	GBR	82600070	82610326	1	1.0063	.9349	1.2867	.7953	.8321	.9976	-.2668	1.2822
United Kingdom	GBR	82600070	82611864	1	1.1491	.9484	.7162	.6643	-.0665	.7646	.3482	-.4607
United Kingdom	GBR	82600070	82611747	1	1.4873	.1973	-.1587	.8329	-.1209	.8579	-.2668	-.5912
United Kingdom	GBR	82600070	82607061	1	.6437	-.269	-1.0611	.1663	-.8831	.6814	-1.5537	-1.4991
United Kingdom	GBR	82600070	82600852	1	-.8278	.6515	.0226	.1904	.1277	.2488	.0256	.1216
United Kingdom	GBR	82600070	82611044	1	.8997	.6257	-.2614	.2348	.9025	.7749	-.4948	.839
United Kingdom	GBR	82600070	82608133	0	.8547	.7308	1.0433	.523	.2026	.6233	.0215	.833
United Kingdom	GBR	82600070	82609205	0	.7251	.2086	.586	.1782	-.1011	.2382	.8038	-.0483
United Kingdom	GBR	82600070	82602208	0	.4961	.9349	1.9359	-.0017	.7654	.4171	.4886	1.1232
United Kingdom	GBR	82600070	82605354	0	.1944	.666	.0226	.7868	.5563	.9056	1.5037	.023
United Kingdom	GBR	82600070	82601800	0	.9102	1.1352	1.0433	.6609	.6809	.8326	.5755	1.515
United Kingdom	GBR	82600070	82600866	0	-.009	.7332	.8038	.408	.2049	.3689	.1693	.1216
United Kingdom	GBR	82600070	82610452	0	.7265	1.1576	1.4967	1.3056	.7661	.8959	.0215	.4725
United Kingdom	GBR	82600070	82613054	0	.8527	.8762	1.9359	.6499	.5223	.6254	.3473	.5362
United Kingdom	GBR	82600070	82604363	0	1.3329	.7763	-.442	.6762	-.0077	.7841	-.1975	.4725
United Kingdom	GBR	82600070	82607471	0	1.695	.0441	1.4967	.3359	-.0534	.6957	.3533	1.515
United Kingdom	GBR	82600070	82603208	0	-.295	.6492	1.036	-.5764	.146	.3268	-.2673	-.8198
United Kingdom	GBR	82600070	82602239	0	.6021	.7763	.4173	.6095	-.5232	.8758	.1977	.1216
United Kingdom	GBR	82600070	82607333	0	-.439	.5946	.4173	-1.0138	-.4662	-.3164	.3473	.7627
United Kingdom	GBR	82600071	82610503	1	.4936	-.0071	.7162	.8582	.8278	1.5721	.5755	.1216
United Kingdom	GBR	82600071	82601733	1	-.2105	.9637	1.9359	.4793	2.0116	.4297	.8038	-.2503
United Kingdom	GBR	82600071	82608203	1	.4163	.235	1.9359	3.6039	4.8357	-1.6678	-2.1355	-1.5298
United Kingdom	GBR	82600071	82609094	1	.7849	1.46998451034637	1.41726366830193	.920288955551525	3.7689	-.0865	1.30779373311293	1.47352431123027
United Kingdom	GBR	82600071	82606795	1	-1.5192	.205716033285631	.16264683253686	-.0597543130814928	.127819178916567	.187201999177511	.0315754150758648	.0236172986220122
United Kingdom	GBR	82600071	82603620	0	-.237	2.6352	1.9359	3.6039	4.8357	1.3278	.9296	2.0955
United Kingdom	GBR	82600071	82601031	0	-1.5088	.20627084917014	.163767628373341	-.0582652004242585	.128082082044833	.187900729209489	.0316056319282837	.0246013220496971
United Kingdom	GBR	82600071	82601587	0	-.3443	-.4454	.5764	.068	.3301	1.5721	-.4771	2.0955
United Kingdom	GBR	82600071	82606582	0	-1.5172	.0789	.4173	-1.5172	-.4925	-.5309	-.5832	-.1563
United Kingdom	GBR	82600071	82612486	0	.249116564105406	-.2662	.0226	.6123	-.053	.8046	-.0857	-.5251
United Kingdom	GBR	82600071	82600435	0	-.519	.5179	.0226	.701	.1779	.7161	.5755	.1216
United Kingdom	GBR	82600071	82610960	0	.21929798758391	.298460869698924	.350002727365122	.189170625176934	.171766925014542	.304003994798555	.0366265628760092	.188109870618701
United Kingdom	GBR	82600071	82603339	0	-.3508	.0428	.5051	.4535	1.4508	1.4237	-.216	-.5029
United Kingdom	GBR	82600071	82611753	0	.226610836589526	-.173274610431989	-.0627559524086843	-.136421007879501	-1.2831	.3502	-.502584677986253	-.320316561715613
United Kingdom	GBR	82600072	82600486	1	1.0139	.340851044540382	.435636056901184	.302944847691615	.19185378605206	.357389791870246	.0389352524664894	.263293235609371
United Kingdom	GBR	82600072	82608479	1	1.2737	.354710772116863	.463634399047113	.340144027340604	.198421308429306	.374844605553706	.0396900926836479	.287874897774038
United Kingdom	GBR	82600072	82608311	1	1.6116	.372736953595281	.500049486849689	.388525870309785	.206963132183237	.397546613035004	.0406718498406066	.319846197410068
United Kingdom	GBR	82600072	82604405	0	.3492	.305390840844897	.364002115313815	.207770503147032	.175050737075327	.312731536845628	.0370039888315961	.20040089211109
United Kingdom	GBR	82600072	82607015	0	.9043	.335004138680558	.423824593085966	.287251891226915	.189083191546494	.350026252302474	.0386168133294587	.252923142563769
United Kingdom	GBR	82600072	82608194	1	1.1086	.345903069950285	.445841765142984	.316504363907009	.194247721268092	.363752266296049	.0392104001514968	.27225352585954
United Kingdom	GBR	82600072	82612521	1	.6127	.319447954841828	.392399202132337	.245499463260613	.181711792296283	.33043493717508	.037769579275096	.225332639533682
United Kingdom	GBR	82600072	82605205	1	1.1288	.346980693110581	.448018695517686	.319396678875868	.194758360036454	.365109415012007	.0392690905763875	.274164802132544
United Kingdom	GBR	82600072	82612320	1	1.7495	.380093598833144	.5149108085661	.408270931409075	.210449126547448	.406811504516717	.0410725136818159	.33289396959062
United Kingdom	GBR	82600072	82611101	1	-.001	.286708482887685	.32626147089694	.157627498092852	.166197979813928	.289203146730356	.0359864944357188	.167265795536547
United Kingdom	GBR	82600072	82609795	1	1.1075	.345844387500962	.44572321942951	.316346861606724	.194219914206449	.363678362158052	.0392072041382601	.272149446458535
United Kingdom	GBR	82600072	82605046	1	.6777	.322915554120009	.399404176110341	.254806417368328	.183354936847941	.334801999874945	.0379584346027146	.231482785956713
United Kingdom	GBR	82600072	82612791	1	1.4133	.36215810841277	.478678927775256	.360132501085788	.20195027734333	.384223712521416	.040095695818041	.301083519937961
United Kingdom	GBR	82600072	82608638	0	.0099	.287289972612795	.327436151148636	.159188202704761	.166473522515668	.289935469552333	.0360181640214272	.168297127782871
United Kingdom	GBR	82600072	82610187	0	.3668	.306329760034066	.365898846729397	.210290539951582	.175495650061622	.313914003053591	.0370551250433821	.202066162527172
United Kingdom	GBR	82600072	82600293	0	.0755	.290789580499697	.334505786424898	.168581067158085	.168131834555496	.294342843600197	.036208762628993	.174504044788268
United Kingdom	GBR	82600072	82601243	0	.597	.318610396246945	.390707231494573	.243251475883827	.18131490968919	.329380123569113	.0377239634498097	.223847142628427
United Kingdom	GBR	82600072	82604679	0	1.1168	.346340520936147	.446725469552516	.317678471963674	.194455010273071	.364303188052032	.0392342249774425	.273029390485215
United Kingdom	GBR	82600072	82607703	0	1.5956	.371883390696036	.498325185562796	.386234927760194	.206558665832059	.396471643755037	.0406253623753467	.31833231521363
United Kingdom	GBR	82600072	82608451	0	.2243	.29872771546267	.350541788393005	.189886832869284	.171893371621447	.304340057903887	.0366410960559106	.188583149215143
United Kingdom	GBR	82600072	82605649	0	1.5295	.368357108968533	.491201665871318	.376770471352195	.204887714218757	.392030676917175	.0404333110344915	.312078089389594
United Kingdom	GBR	82600072	82611444	0	.6452	.321181754480919	.395901689121339	.250152940314471	.182533364572112	.332618468525012	.0378640069389053	.228407712745197
United Kingdom	GBR	82600073	82610615	1	-.433	.263662284608086	.279705336150823	.0957720492538868	.155277388332134	.260178976171253	.0347313328737	.126390976232714
United Kingdom	GBR	82600073	82606208	1	-.9054	.238460840007895	.228795340655301	.0281319704772036	.143335519313617	.228440508180235	.0333587904618998	.0816936043828749
United Kingdom	GBR	82600073	82611056	1	1.4406	.363614500109606	.481621016846018	.364041421811028	.202640398055026	.386057878855359	.0401750150556408	.303666581435634
United Kingdom	GBR	82600073	82601794	1	.6913	.323641082584366	.4008698322042	.256753718535481	.183698733246442	.335715723762917	.0379979489481855	.232769585823685
United Kingdom	GBR	82600073	82612281	1	-.552	.257313910544956	.266880845329555	.0787331640413015	.152269169845251	.252183892151501	.0343855823508291	.115131477396705
United Kingdom	GBR	82600073	82608402	1	-1.3316	.215724058279272	.182864265125683	-.0328930116875347	.132561546884124	.199806013985121	.0321204806060378	.0413675673752508
United Kingdom	GBR	82600073	82610087	1	-.2321	.274379833761723	.301356094184376	.124537696642193	.160355968954107	.273676559192836	.0353150411093703	.145399659561742
United Kingdom	GBR	82600073	82613159	1	-.385	.266222973305819	.284878240011502	.102644876902661	.156490787385667	.263403884011154	.0348707952694799	.130932622822029
United Kingdom	GBR	82600073	82606055	1	-2.1262	.173333990795546	.0972311524653489	-.146666946056613	.112474736718769	.146420352118773	.0298117968625652	-.0338156072053641
United Kingdom	GBR	82600073	82603231	1	-1.4269	.210640024260647	.172593895585625	-.0465384382485378	.130152444179923	.193403228211319	.0318435896410832	.0323505065427155
United Kingdom	GBR	82600073	82607958	1	1.0974	.345305575920814	.444634754242158	.314900704122295	.193964594822268	.362999787800073	.0391778589258148	.271193808322034
United Kingdom	GBR	82600073	82612373	1	-1.6282	.199901136034528	.1509000300199	-.0753613592005834	.12506375189917	.179878770957738	.0312587192187813	.0133039761587766
United Kingdom	GBR	82600073	82603485	1	.6127	.319447954841828	.392399202132337	.245499463260613	.181711792296283	.33043493717508	.037769579275096	.225332639533682
United Kingdom	GBR	82600073	82600631	1	-.1622	.278108836677797	.30888913543149	.13454625190572	.162122981325814	.278372831234691	.0355181332232248	.152013432407432
United Kingdom	GBR	82600073	82602296	0	.5637	.316833918462892	.387118529441227	.23848345170249	.180473114095801	.327142843755182	.0376272114127374	.22069637530709
United Kingdom	GBR	82600073	82609051	0	.5587	.316567180056878	.386579685289073	.237767532155743	.180346718361058	.326806915855192	.0376126840798437	.220223287120703
United Kingdom	GBR	82600073	82610052	0	-.1082	.280989611462747	.314708652274755	.14227818301059	.163488055261039	.282000852554578	.0356750284184771	.157122784820411
United Kingdom	GBR	82600073	82609897	0	.5626	.316775236013569	.386999983727753	.238325949402206	.180445307034158	.327068939617184	.0376240153995008	.220592295906085
United Kingdom	GBR	82600073	82605120	0	-1.6851	.19686565297409	.144767983568386	-.0835085236425675	.123625368437795	.176055911455856	.0310933981704506	.00792023259769309
United Kingdom	GBR	82600073	82606539	0	-.5178	.25913840124209	.270566539330289	.0836300537410529	.153133716670893	.25448163898743	.0344849493078223	.118367400591592
United Kingdom	GBR	82600073	82604094	0	1.5713	.370587042042809	.495706402983327	.382755558763002	.205944382561208	.394839034161088	.0405547595374831	.316033106627789
United Kingdom	GBR	82600073	82611403	0	1.6819	.376487295583836	.507625635628976	.398591699137052	.208740256213723	.402269759308858	.0408761041410926	.326497817310669
United Kingdom	GBR	82600073	82607647	0	-1.0073	.233024711293332	.2178136968344	.013541530114494	.140759574239555	.221594297578447	.0330627234175255	.0720520671443087
United Kingdom	GBR	82600073	82610649	0	-.3055	.27046411396144	.293445862030753	.114027997695942	.15850047956808	.268745137620988	.0351017798624903	.138454724985582
United Kingdom	GBR	82600073	82602087	0	1.142	.347684882502457	.449441244079373	.321286706479281	.195092044776175	.36599626466798	.0393074427352269	.275413754944605
United Kingdom	GBR	82600073	82603841	0	.6603	.32198730446708	.397528998460845	.252315017345647	.182915079691036	.333632970782981	.0379078794842444	.229836439068086
United Kingdom	GBR	82600073	82610028	0	.21929798758391	.298460869698924	.350002727365122	.189170625176934	.171766925014542	.304003994798555	.0366265628760092	.188109870618701
United Kingdom	GBR	82600073	82603828	0	.7458	.326548531209918	.40674323346268	.264557241595026	.185076446755141	.339377337872803	.0381562968767273	.237926247055303
United Kingdom	GBR	82600073	82607316	0	-1.0574	.230351992465073	.212414478429815	.0063680162560863	.13949308897743	.218228300020551	.0329171595419303	.0673117235167114
United Kingdom	GBR	82600074	82610459	1	.0164	.287636732540613	.328136648546436	.160118898115533	.166637836970834	.290372175822319	.036037049554189	.168912142425174
United Kingdom	GBR	82600074	82601252	1	-.8482	.241512327372693	.234959717755944	.0363220900919926	.144781486519076	.232283523356116	.0335249831502042	.0871057332351416
United Kingdom	GBR	82600074	82608503	1	-.0456	.284329176306041	.321454981059725	.151241495735866	.165070529860021	.286206669862448	.0358569106263067	.163045848913976
United Kingdom	GBR	82600074	82607193	1	.7617	.327396759341042	.40845675786653	.266833865753682	.185478385191624	.34044558859477	.0382024937953293	.239430667488013
United Kingdom	GBR	82600074	82600657	1	-.2486	.273499597021878	.299577908482267	.122175162137927	.159938863029456	.27256799712287	.035267100910821	.143838468546665
United Kingdom	GBR	82600074	82604272	1	1.0315	.341789963729551	.437532788316767	.305464884496166	.192298699038355	.35857225807821	.0389863886782753	.264958506025454
United Kingdom	GBR	82600074	82608576	1	.2811	.301757863754988	.356663057961475	.198019678920334	.173329227168128	.308156198847769	.0368061265575834	.193957431012499
United Kingdom	GBR	82600074	82601612	1	-1.0618	.23011726266778	.21194029557592	.0057380070549487	.139381860730856	.21793268346856	.0329043754889838	.0668954059126909
United Kingdom	GBR	82600074	82605884	1	.1413	.29429985792284	.341596975467246	.17800256839328	.169795202424714	.29876365476406	.0363999423298746	.18072988532112
United Kingdom	GBR	82600074	82602535	1	.21929798758391	.298460869698924	.350002727365122	.189170625176934	.171766925014542	.304003994798555	.0366265628760092	.188109870618701
United Kingdom	GBR	82600074	82609948	0	.1727	.295974975112607	.344980916742774	.182498543146853	.1705889676389	.300873281975995	.0364911739804472	.18370087913163
United Kingdom	GBR	82600074	82600196	0	.21929798758391	.298460869698924	.350002727365122	.189170625176934	.171766925014542	.304003994798555	.0366265628760092	.188109870618701
United Kingdom	GBR	82600074	82601401	0	-.7421	.247172516348308	.246393990664655	.0515139028739699	.147463604010323	.239411913393896	.0338332531542093	.0971446645502728
United Kingdom	GBR	82600074	82602007	0	.8673	.333030274476055	.419837146360025	.281954086580985	.188147863109396	.347540385842551	.0385093110660451	.249422289984506
United Kingdom	GBR	82600074	82607301	0	-1.2343	.220914787660302	.193350172326602	-.0189612173078324	.135021207882223	.206343170918919	.0324031825041499	.050573863482341
United Kingdom	GBR	82600074	82603456	0	-.8483	.241506992604573	.234948940872901	.0363077717010576	.144778958604382	.232276804798117	.0335246926035463	.0870962714714139
United Kingdom	GBR	82600074	82607144	0	-1.6765	.197324443032434	.145694795510091	-.082277142022162	.123842769101553	.176633707443838	.0311183851830278	.00873394427827864
United Kingdom	GBR	82600074	82601624	0	-.8599	.240888159502621	.233698822439903	.034646838352604	.144485720499778	.231497452070141	.0334909891912328	.0859987068789961
United Kingdom	GBR	82600074	82608436	0	.21929798758391	.298460869698924	.350002727365122	.189170625176934	.171766925014542	.304003994798555	.0366265628760092	.188109870618701
United Kingdom	GBR	82600074	82601705	0	-.8264	.242675306822914	.237309078259336	.0394434993158108	.145332571922556	.233748169000071	.0335883223216209	.0891683977277887
United Kingdom	GBR	82600074	82607049	0	-.6651	.251280287800922	.254692190607828	.0625390638938781	.149410098325365	.244585203053736	.0340569740807728	.104430222620632
United Kingdom	GBR	82600074	82603057	0	.0205	.287855458033545	.328578500751202	.160705952143865	.166741481473323	.290647636700311	.0360489619671619	.169300074738011
United Kingdom	GBR	82600075	82605406	1	-.709	.7989	.0226	.6221	1.0301	.8292	-.0823	.149
United Kingdom	GBR	82600075	82602165	1	-.0229	-.6065	-.227	-.3689	-.3616	.3776	-.2821	-.7317
United Kingdom	GBR	82600075	82608075	1	-.5671	.536	.4173	.1848	.0102	.1559	-.5832	-.2485
United Kingdom	GBR	82600075	82602382	1	.4582	.5344	-.6108	-2.6893	.8711	.7569	-.4026	-1.4399
United Kingdom	GBR	82600075	82605654	1	-.643	-.367339074731531	-.0240434761255258	-.7395	-2.8748	-.265776184224808	.5755	-.272528224834275
United Kingdom	GBR	82600075	82603958	1	-.0881	.7821	.4173	-.1339	-.1306	.3454	-.1972	-.7061
United Kingdom	GBR	82600075	82604767	1	-.4572	.15	.4036	-.1453	-.3634	.6475	-.6595	-.8443
United Kingdom	GBR	82600075	82611096	1	-.7415	.6606	1.0108	-.8834	.1099	.1751	-1.7719	.9883
United Kingdom	GBR	82600075	82603152	1	-.0699	-.2662	-.4728	.4182	-.0957	1.0935	1.5482	.1907
United Kingdom	GBR	82600075	82600709	1	-.498	-.2662	.0226	-.1296	-.8584	.2695	.5755	.1216
United Kingdom	GBR	82600075	82608528	1	.1406	-.9939	-.3827	.4106	.017	.5547	-.3727	-.5475
United Kingdom	GBR	82600075	82610051	0	-1.2803	.9526	1.1657	-.4754	.3407	.339	.9296	.2224
United Kingdom	GBR	82600075	82603674	0	.4813	1.031	1.2899	.1704	1.255	.4358	.3473	2.0955
United Kingdom	GBR	82600075	82603116	0	-1.0172	.2099	1.4967	3.6039	4.8357	2.5485	1.802	2.0955
United Kingdom	GBR	82600075	82605956	0	-1.3717	1.1352	-.227	-.7129	-.1147	-.7847	.1693	-.1563
United Kingdom	GBR	82600075	82601159	0	.202989765900532	-.0862	.0226	.7113	.7502	.349	.5755	.1216
United Kingdom	GBR	82600075	82609723	0	.4458	.0566	.9192	.9046	.2663	-.2979	-.3268	-.6947
United Kingdom	GBR	82600075	82611609	0	-.3105	-.4093	-.504868056920458	.231914460628454	.2562	.3601	-.396977548745225	-1.1252
United Kingdom	GBR	82600075	82605144	0	.4412	1.1132	1.9359	.6211	.9109	1.1242	-.0415	2.0955
United Kingdom	GBR	82600075	82602141	0	-.3486	1.7671	1.4967	-.1225	.5486	.4062	.5755	.557
United Kingdom	GBR	82600075	82608734	0	-.5487	1.7671	.4173	-.1798	.3721	.2395	.5755	.4504
United Kingdom	GBR	82600075	82609318	0	.7438	2.6352	.8116	.6904	.0888	.9434	-2.1355	.1216
United Kingdom	GBR	82600075	82604304	0	-1.1877	2.6352	1.9359	.1763	.599	.544	-.2165	1.515
United Kingdom	GBR	82600075	82610151	0	-1.0465	-.4343	-1.0611	-.3089	-.3946	.053	-.2673	-.946
United Kingdom	GBR	82600075	82608923	0	-.359	.386	1.4967	.604	1.1513	.6213	2.4277	2.0955
United Kingdom	GBR	82600076	82611387	1	-.3265	-.4203	.0226	.0489	-.3446	-1.6678	-.5945	.1216
United Kingdom	GBR	82600076	82610059	1	.3931	-.2479	-.9807	-.0965	-.2934	.0966	-.9057	-.8443
United Kingdom	GBR	82600076	82600518	1	1.0922	-.269	.4173	.388	.2199	.4367	-.216061025450279	-.6073
United Kingdom	GBR	82600076	82611234	1	1.5277	-.438	-1.7997	-.7096	.0643	-.8849	-1.305	-1.5127
United Kingdom	GBR	82600076	82604653	1	1.5084	.0608	-.9607	-.1405	-.8981	.0349	-.216	.0453
United Kingdom	GBR	82600076	82605033	1	.2125	.1069	-.7902	.2174	.4984	-.7368	-.4801	-.1563
United Kingdom	GBR	82600076	82610113	1	1.5215	-.4314	-.7902	.2243	-.8628	.442	-.5828	-.7496
United Kingdom	GBR	82600076	82601128	1	1.0623	1.3037	-.4728	-.4321	-.3578	.3551	-.6852	.557
United Kingdom	GBR	82600076	82600579	1	.3869	-1.289	-1.5553	-.0888	-1.0601	-.212	-.5945	-1.0101
United Kingdom	GBR	82600076	82602981	1	1.6927	-.4203	-1.0611	.1804	-.614	.5589	-1.5848	-2.3095
United Kingdom	GBR	82600076	82610379	1	.9989	.2695	-.6315	.2939	-.2353	.6791	-1.305	-1.0788
United Kingdom	GBR	82600076	82605344	1	.181	-.2741	-.1119	.4162	-.412	.2265	-.1727	-.5251
United Kingdom	GBR	82600076	82611071	1	1.404	.631	1.1381	.6919	1.4706	1.0937	1.8085	.9883
United Kingdom	GBR	82600076	82606754	1	1.3012	-.6028	1.9359	.3131	-.1577	.7345	-.6595	-.6508
United Kingdom	GBR	82600076	82611528	1	1.705	-.5743	.0226	.3632	-.1954	.7069	-.3876	-.4607
United Kingdom	GBR	82600076	82602236	1	1.3508	.3924	.4173	.0071	-.3541	.2417	-.3206	.2286
United Kingdom	GBR	82600076	82606698	1	.0975	-.59	-.2236	-.2414	-.7693	-.1147	-1.266	-.1563
United Kingdom	GBR	82600076	82601670	1	1.9965	-.847	-.4728	.2952	-.2607	.5608	-1.0722	-.4607
United Kingdom	GBR	82600076	82605669	1	-1.4393	2.6352	1.9359	.3263	.4622	.3402	-.1021	1.515
United Kingdom	GBR	82600076	82610510	1	1.5842	.0502	-.7638	.253	-.3412	.8519	-.0987	-.2503
United Kingdom	GBR	82600077	82607173	1	-.6254	.253398190744672	.258970613175932	.0682234650950515	.150413680459224	.247252470579653	.0341723211039491	.108186542820544
United Kingdom	GBR	82600077	82609385	1	-.0771	-1.3452	.0226	.1053	.3237	-.4648	.5755	.1907
United Kingdom	GBR	82600077	82610665	1	-.7184	.248436856392814	.248948111945865	.0549073615255521	.148062719793004	.241004211639847	.0339021127121256	.099387102553747
United Kingdom	GBR	82600077	82607457	1	1.0607	.343347716020672	.440679638165347	.30964585464917	.193036850129254	.360534077014149	.0390712283023748	.267721341033953
United Kingdom	GBR	82600077	82608168	1	-.3896	.265977573972286	.284382503391521	.101986230919653	.156374503309703	.263094830343163	.0348574301232177	.130497381690553
United Kingdom	GBR	82600077	82611879	1	1.276	.354833471783629	.463882267357104	.340473350332108	.198479450467287	.374999132387701	.039696775256779	.288092518339776
United Kingdom	GBR	82600077	82605064	1	-.3743	-1.3452	-.6843	-.1833	-.4572	-1.6678	-2.1355	.1216
United Kingdom	GBR	82600077	82609441	1	1.1466	.34793028183599	.449936980699355	.321945352462288	.195208328852139	.36630531833597	.0393208078814892	.275848996076081
United Kingdom	GBR	82600077	82606190	1	.8582	.33254481057711	.418856450003105	.280651113005905	.187917822872163	.34692899706457	.0384828713201784	.248561269485282
United Kingdom	GBR	82600077	82607874	1	-.3705	-1.0658	-.9607	-.4661	-.3689	-.1237	-.6852	-1.0788
United Kingdom	GBR	82600077	82610522	1	.076	-.2479	.0226	-1.11264282150667	-1.1799	-1.6678	-.153	.1216
United Kingdom	GBR	82600077	82609082	1	-.6315	.253072769889335	.258313223310304	.0673500432480199	.150259477662838	.246842638541666	.0341545977578187	.107609375233152
United Kingdom	GBR	82600077	82609554	1	-.7107	.248847633538075	.249777931940183	.0560098776275429	.148257369224509	.241521540605831	.0339244848047819	.100115658360783
United Kingdom	GBR	82600077	82608087	0	-.6703	.251002879858667	.254131792689588	.0617945075652609	.149278646761232	.244235838037747	.0340418656545633	.10393821090679
United Kingdom	GBR	82600077	82601118	0	.9119	.335409581057699	.42464363619724	.288340088937971	.189275313063303	.350536862710458	.0386388948754572	.253642236607078
United Kingdom	GBR	82600077	82610584	0	-.5888	.255350715876693	.2629149523697	.0734639961772416	.151338897237543	.249711462807577	.0342786611807312	.111649548344897
United Kingdom	GBR	82600077	82612020	0	-.6427	.252475275859864	.257106212409479	.0657463834633059	.149976351217013	.246090160045689	.0341220565321367	.106549657695646
United Kingdom	GBR	82600077	82606713	0	1.2452	.353190363202584	.460562987379834	.336063285924144	.197700852741271	.372929816523765	.0396072868861536	.285178295111632
United Kingdom	GBR	82600077	82612862	0	-.3343	.2689277007428	.290342119714345	.109904301106678	.157772440135961	.266810192917048	.0350181024250224	.135729737031993
United Kingdom	GBR	82600077	82611570	0	1.2898	.355569669784228	.465369477217049	.34244928828113	.198828302695178	.375926293391673	.0397368706955658	.289398241734204
United Kingdom	GBR	82600077	82606269	0	-.4022	.265305393189131	.283024616128092	.10018211366185	.156055986058151	.262248292035189	.0348208212443254	.129305199460858
United Kingdom	GBR	82600077	82610773	0	.9193	.335804353898599	.425441125542428	.289399649867157	.189462378750723	.351034036002443	.0386603953281399	.25434240712293
United Kingdom	GBR	82600077	82602905	0	-.1397	.27930915950486	.311313934116184	.137767889866082	.162691762132158	.279884506784644	.0355835062212466	.154142329246173
United Kingdom	GBR	82600078	82609315	1	-.6413	2.6352	.9268	3.6039	4.8357	3.6292	-.1561	.0614
United Kingdom	GBR	82600078	82611411	1	-.476	-1.546	-1.0539	-.2695	-.1955	.328	-.414	-.1563
United Kingdom	GBR	82600078	82612416	1	.9569	.0634	.4173	.1053	-.9291	.4394	.5755	.5553
United Kingdom	GBR	82600078	82601514	1	-.5606	-.5994	-.4728	.4961	-.0742	.2582	-.0553	.1216
United Kingdom	GBR	82600078	82608035	1	-1.4645	-.0802	-.8627	-.3253	-1.1055	-.4128	-.6852	-.959
United Kingdom	GBR	82600078	82605486	1	-1.2336	-.0862	-.9607	-.2129	-.1027	.2503	-.6852	-.959
United Kingdom	GBR	82600078	82606891	1	-1.0595	-.59	-.4728	-.742	-.3001	-.8615	-.6852	-.5251
United Kingdom	GBR	82600078	82610273	1	-.8247	.1945	1.0433	.0578	-.2479	-.7847	-.1972	1.0904
United Kingdom	GBR	82600078	82612246	1	.8244	-1.576	-1.5438	.4595	-.5169	.1131	-2.1355	-1.8806
United Kingdom	GBR	82600078	82605684	1	.0317	.6606	-.691	-2.0029	.3862	.1968	-.414	-1.1252
United Kingdom	GBR	82600078	82608884	1	1.1579	.666	.6825	.4551	1.7431	-.0302	.9628	2.0955
United Kingdom	GBR	82600078	82612119	0	-1.0786	.1852	1.9359	-.4383	2.0116	.069	.9194	.9444
United Kingdom	GBR	82600078	82607454	0	-.2334	-.253	-.7043	.9579	.2289	.5909	-.2004	-1.2422
United Kingdom	GBR	82600078	82606197	0	.2441	2.0175	.8348	.4189	.7939	.7447	.8038	-.0542
United Kingdom	GBR	82600078	82608982	0	.6038	-.0862	.0226	.7113	-.0408	.2397	.5755	.1216
United Kingdom	GBR	82600078	82600294	0	-.882	.792	-.3048	-2.0365	-.1029	-1.6678	.5755	.1959
United Kingdom	GBR	82600078	82604853	0	-2.1566	-.0862	.0226	.0389	-.0408	.1882	.5858	.1216
United Kingdom	GBR	82600078	82607300	0	.6335	-.0862	.0226	.7113	.7444	.3463	.5755	.1216
United Kingdom	GBR	82600078	82613114	0	-.1505	1.1352	1.9359	.5392	.4238	.139	.8098	1.3857
United Kingdom	GBR	82600078	82610395	0	.5011	.6515	.4173	-.8301	.9466	-.8768	-.0992	-.1865
United Kingdom	GBR	82600078	82600890	0	-.4237	-2.9627	-2.664	-.8545	.4431	-.8849	-1.2871	-2.5027
United Kingdom	GBR	82600078	82612685	0	.2947	1.1576	1.1657	-.197	.5391	.4057	1.2607	.5362
United Kingdom	GBR	82600078	82600944	0	.2678	-.6007	-.6928	-1.3102	-1.0174	-.8849	-.6852	-.222
United Kingdom	GBR	82600078	82608287	0	-.1359	1.3889	.4173	.0138	.1798	.5156	.5755	.1959
United Kingdom	GBR	82600079	82604053	0	.1442	2.6352	.7162	-.8975	.0524	-1.6678	1.2107	.2224
United Kingdom	GBR	82600079	82604920	0	.5687	-.1984	1.9359	-2.3705	-.2295	-.5309	-.9422	.9883
United Kingdom	GBR	82600079	82611942	0	.9746	.468	-.335	-.5612	-.6836	-.801	-1.166	-.3657
United Kingdom	GBR	82600079	82610072	0	.9397	.3326	.917	.1192	1.0152	.1796	-.6852	.1216
United Kingdom	GBR	82600079	82603378	0	-.4126	-.754732161829778	-.5836	-.4002	-1.6103	-.249170669108036	-1.31314078743428	-2.5027
United Kingdom	GBR	82600079	82607381	0	1.1156	2.6352	1.9359	.7113	.7148	.6325	1.836	2.0955
United Kingdom	GBR	82600079	82608165	0	.8557	.5836	-.1587	-.183	-.3133	-.4694	-.9139	.9642
United Kingdom	GBR	82600079	82606993	0	1.4095	.530163392370319	.622592842148735	.539973697941365	.6903	.513602438670786	.247827249694956	.481598009155883
United Kingdom	GBR	82600079	82603776	0	1.1909	1.7671	1.9359	.5088	.8779	.3881	2.4277	2.0955
United Kingdom	GBR	82600079	82606362	0	.7858	.4435	-.4806	.2323	-.0121	.275	.8038	-.5475
United Kingdom	GBR	82600079	82604627	0	.7379	-.0862	.0226	.4902	-.0408	.9656	.5755	.1216
United Kingdom	GBR	82600079	82606773	0	1.0418	1.0508	1.9359	.7875	-.171	.5748	-1.5848	-1.0454
United Kingdom	GBR	82600079	82608890	0	1.5848	.371307235739046	.497161282194143	.38468854153922	.206285651045014	.39574603949106	.0405939833362962	.317310444731034
United Kingdom	GBR	82600079	82607371	0	1.4982	.7825	.1386	.0519	.0343	.2101	-.6852	-.1563
United Kingdom	GBR	82600079	82605386	0	.923	2.6352	1.9359	-.2641	.7514	.3894	1.8077	1.515
United Kingdom	GBR	82600079	82604432	0	1.0552	.802	.0226	-.8301	-.0824	.0115	-.0651	-.4607
United Kingdom	GBR	82600079	82612308	0	1.9381	-.0862	.0226	.2831	.7882	-.0453	-.1727	.1216
United Kingdom	GBR	82600079	82602295	0	.0547	.289679948730679	.332264194751937	.165602841843617	.167606028298965	.29294538353624	.0361483289241551	.172535997932898
United Kingdom	GBR	82600079	82607447	0	1.0422	-.0862	.0226	1.2836	.9456	1.5721	-2.1355	.4777
United Kingdom	GBR	82600079	82602395	0	1.2149	2.6352	1.9359	.0098	-.1388	.3087	1.5037	2.0955
United Kingdom	GBR	82600079	82606158	0	1.0308	2.6352	1.9737	.1133	1.1492	.2904	.1693	1.1232
United Kingdom	GBR	82600079	82609545	0	1.1664	-.0306	.7162	-.3813	-.2103	.0935	-.0823	.1216
United Kingdom	GBR	82600079	82602872	0	.5476	-.4203	.0226	-.6355	-.4566	.176	-.5355	-.180920037377449
United Kingdom	GBR	82600079	82606801	0	-.5188	-.0862	.0226	.191	.1144	.1875	-.5208	.1554
United Kingdom	GBR	82600079	82609772	0	.4725	-.0862	.0226	.7113	1.1288	2.1953	.5755	.1216
United Kingdom	GBR	82600079	82612187	0	.5384	-.7243	-.4659	-.7973	-.5383	.6111	-.8917	.7627
United Kingdom	GBR	82600079	82612564	0	-.3589	-.9819	-.7002	-.269	-.2344	.0441	-.0553	-1.1252
United Kingdom	GBR	82600079	82607327	0	1.0396	.342222079947293	.438405715843257	.306624674161896	.192503460128639	.359116461276193	.0390099229575632	.2657249088874
United Kingdom	GBR	82600080	82604366	1	1.4128	.362131434572169	.478625043360041	.360060909131113	.201937637769855	.384190119731417	.0400942430847517	.301036211119323
United Kingdom	GBR	82600080	82611896	1	-.5812	.255756158253834	.263733995480974	.0745521938882974	.151531018754352	.250222073215561	.0343007427267297	.112368642388205
United Kingdom	GBR	82600080	82612605	1	.0145	.287535371946328	.327931887768617	.159846848687769	.166589806591632	.290244523220323	.0360315291676894	.168732368914347
United Kingdom	GBR	82600080	82601543	1	.5642	.316860592303494	.387172413856442	.238555043657165	.180485753669276	.327176436545181	.0376286641460268	.220743684125729
United Kingdom	GBR	82600080	82600682	1	.8585	.332560814881471	.418888780652234	.28069406817871	.187925406616248	.346949152738569	.0384837429601521	.248589654776465
United Kingdom	GBR	82600080	82610267	1	.9461	.337234071754834	.428329330197974	.293236978637722	.190139859888945	.352834609546387	.0387382618324504	.256878159801964
United Kingdom	GBR	82600080	82605610	1	-1.0427	.231136203378754	.213998680237148	.00847281972352337	.139864692437574	.219215928046521	.0329598699006378	.0687026027846891
United Kingdom	GBR	82600080	82603858	1	.9328	.336524547594837	.426896004753244	.291332632643374	.189803647234529	.351941041332415	.038699619126953	.255619745226175
United Kingdom	GBR	82600080	82611723	1	1.0963	.345246893471491	.444516208528684	.31474320182201	.193936787760624	.362925883662075	.0391746629125782	.271089728921028
United Kingdom	GBR	82600080	82601107	1	1.1058	.345753696442917	.445540012417777	.31610344896083	.194176939656636	.363564146672055	.0392022648450763	.271988596475164
United Kingdom	GBR	82600080	82605195	1	1.4618	.364745470951105	.483905716051151	.367076920689237	.203176315970337	.387482213151315	.0402366109471103	.305672475345915
United Kingdom	GBR	82600080	82600105	1	-.8531	.2412509237348	.234431650486833	.0356204889361803	.144657618699028	.231954314014127	.0335107463639683	.0866421068124824
United Kingdom	GBR	82600080	82607911	1	-.7523	.24662837000004	.24529474859426	.0500534269986055	.147205756711447	.238726620477917	.033803617395106	.0961795646500434
United Kingdom	GBR	82600080	82609974	0	.8749	.333435716853196	.4206561894713	.283042284292041	.188339984626205	.348050996250535	.0385313926120435	.250141384027814
United Kingdom	GBR	82600080	82610623	0	.8405	.331600556619821	.416948941704479	.278116757810419	.187470381971173	.345739812298607	.0384314445617346	.246886537305472
United Kingdom	GBR	82600080	82600119	0	.3225	.303966457756783	.361124687541312	.203947492767401	.1743757838518	.310937681859683	.0369264128739436	.197874601195783
United Kingdom	GBR	82600080	82605141	0	-.3472	.268239515655284	.288951901801788	.10805722867607	.157446339140324	.265943498935075	.0349806219061565	.134509169511115
United Kingdom	GBR	82600080	82605337	0	.6212	.319901410132052	.393315237190999	.246716526490084	.181926665045346	.331006014605062	.0377942757410154	.22613688945054
United Kingdom	GBR	82600080	82601195	0	2.1014	.3988666478484	.552834659994707	.458657349109149	.21934485835866	.430454110117986	.0420949473708771	.366189916148534
United Kingdom	GBR	82600080	82602567	0	-1.2289	.221202865138797	.193932124010929	-.0181880241973454	.135157715275745	.206705973050908	.0324188720236751	.0510847987236389
United Kingdom	GBR	82600080	82607957	0	.6822	.323155618685421	.39988913584728	.2554507449604	.18346869300921	.335104334984936	.037971509202319	.231908565324461
United Kingdom	GBR	82600080	82601534	0	1.1939	.350453627156882	.455034446378733	.328717951374517	.196404032502807	.369483196269872	.0394582364506639	.280324410319302
United Kingdom	GBR	82600080	82600846	0	.3767	.306857902077973	.366965758150662	.211708060654142	.175745913616414	.314579140295571	.0370838891625117	.203002877136218
United Kingdom	GBR	82600080	82600002	0	.21929798758391	.298460869698924	.350002727365122	.189170625176934	.171766925014542	.304003994798555	.0366265628760092	.188109870618701
United Kingdom	GBR	82600080	82600650	0	.8968	.334604031071537	.423016326857735	.286178011906794	.188893597944379	.34952236045249	.0385950223301181	.252213510284189
United Kingdom	GBR	82600080	82609912	0	.0846	.291275044398642	.335486482781818	.169884040733165	.168361874792728	.294954232378178	.0362352023748596	.175365065287492
United Kingdom	GBR	82600080	82601827	0	-.0856	.28219526905793	.317144227842492	.145514139361888	.164059363982077	.283519246662531	.0357406919631568	.15926114342288
United Kingdom	GBR	82600080	82604989	0	-.6819	.250384046756715	.25288167425659	.0601335742168072	.148985408656628	.243456485309771	.0340081622422498	.102840646314372
United Kingdom	GBR	82600081	82600768	0	.0609	.290010704354137	.332932361500608	.166490582081583	.167762759010046	.293361934132227	.0361663428169433	.173122627284018
United Kingdom	GBR	82600081	82603807	0	.2741	.2086	.0226	.2354	.2562	.5739	.8038	.1216
United Kingdom	GBR	82600081	82607804	0	-.4596	.2063	.6407	.857	-.372	1.0558	1.0854	.9888
United Kingdom	GBR	82600081	82606669	0	.7256	-.4314	-.4806	.2248	-.1268	.6652	.1693	-.3297
United Kingdom	GBR	82600081	82605504	1	1.4339	.8762	1.2899	.7974	1.1391	.8858	.5755	2.0955
United Kingdom	GBR	82600081	82604599	1	.8335	-.2479	.0226	1.2454	.3954	-.153	-.2566	.1216
United Kingdom	GBR	82600081	82613299	1	-.5108	.7332	.0226	.3679	.3592	1.1073	-.6852	-.9111
United Kingdom	GBR	82600081	82606561	1	-.4814	-.0862	.0226	.6661	-.2367	.7797	-.8483	.1216
United Kingdom	GBR	82600081	82612749	0	-.4844	-.0862	.8801	-1.1482	.1659	-.0327	.5755	1.515
United Kingdom	GBR	82600081	82613092	0	.207211565089646	-.0862	-.5373	.109	.1315	.662	-1.0602	-.1563
United Kingdom	GBR	82600081	82612611	0	.6832	-1.3782	.4548	-.1531	-.5512	-.0614	1.6331	2.0955
United Kingdom	GBR	82600081	82601708	0	-.0011	1.7671	-.9735	-.0559	.3767	.8238	-.1026	.4994
United Kingdom	GBR	82600081	82609335	0	-.309	-.2662	.0226	.2655	-.0846	.48	.0256	-.1563
United Kingdom	GBR	82600081	82602895	0	.6059	-.0994	.0226	.1053	-.176	.0402	.5755	.2286
United Kingdom	GBR	82600082	82612411	1	-.6575	.251685730178063	.255511233719103	.063627261604934	.149602219842174	.24509581346172	.0340790556267713	.10514931666394
United Kingdom	GBR	82600082	82601660	1	-.0566	.283742351812811	.320269523924986	.149666472733022	.164792459243586	.285467628482471	.0358249504939405	.162005054903924
United Kingdom	GBR	82600082	82605435	1	-.2175	.275158709907284	.302929519108666	.126628181718695	.160725044499557	.274657468660806	.03535746092142	.146781077065992
United Kingdom	GBR	82600082	82612264	1	-.7742	.245460055781699	.242934611207825	.0469176993838525	.146652143393273	.237255256275963	.0337399876770314	.0941074383936686
United Kingdom	GBR	82600082	82606658	1	1.4366	.363401109384795	.481189941524294	.36346868617363	.202539281467232	.385789136535368	.0401633931893259	.303288110886525
United Kingdom	GBR	82600082	82613053	1	-.5659	.256572377776237	.265382858586566	.0767429077013442	.151917789702666	.25125001258953	.0343451963653845	.113816292238549
United Kingdom	GBR	82600082	82612234	1	.7937	.329103885139531	.411905360440317	.271415750852865	.186287317893979	.342595527154704	.0382954687258493	.24245843188089
United Kingdom	GBR	82600082	82606122	1	-.8042	.243859625345616	.2397015462949	.0426221821033688	.145893768984815	.235239688876025	.033652823679669	.0912689092753469
United Kingdom	GBR	82600082	82606869	1	1.7172	.378370468730294	.511429875343184	.403646091137088	.209632610101009	.404641410282784	.0409786671113224	.32983781990656
United Kingdom	GBR	82600082	82606465	1	1.2172	.351696628128906	.457545460127771	.332054136462359	.19699303662671	.371048620283824	.0395259338219487	.282529001267865
United Kingdom	GBR	82600082	82608171	1	-.027	.285321443176413	.323459481305738	.153904716449766	.165540721993265	.28745632165041	.0359109523046714	.164805736967335
United Kingdom	GBR	82600082	82603279	1	-.9036	.23855686583406	.228989324550076	.0283897015140329	.143381021778124	.228561442224232	.0333640203017416	.0818639161299742
United Kingdom	GBR	82600082	82606264	0	.21929798758391	.298460869698924	.350002727365122	.189170625176934	.171766925014542	.304003994798555	.0366265628760092	.188109870618701
United Kingdom	GBR	82600082	82610544	0	-1.023	.232187152698448	.216121726196636	.0112935427377078	.140362691632462	.22053948397248	.0330171075922391	.0705665702390538
United Kingdom	GBR	82600082	82611393	0	.5702	.31718067839071	.387819026839027	.239414147113261	.180637428550967	.327579550025168	.0376460969454993	.221311389949393
United Kingdom	GBR	82600082	82611571	0	.9274	.336236470116342	.426314053068918	.290559439532887	.189667139841006	.351578239200426	.0386839296074278	.255108809984877
United Kingdom	GBR	82600082	82602394	0	-.098	.281533757811016	.315807894345149	.143738658885955	.163745902559914	.282686145470557	.0357046641775803	.15808788472064
United Kingdom	GBR	82600082	82602657	0	-1.0807	.229108991493048	.209903464680777	.00303183116824421	.138904084853528	.2166628760066	.0328494621706454	.0651071325681483
United Kingdom	GBR	82600082	82603824	0	-.9532	.235910820846402	.223643990560707	.0212877796102998	.142127176089474	.225229037456335	.0332199091594357	.0771708813210157
United Kingdom	GBR	82600082	82601340	0	-.248	.273531605630599	.299642569780526	.122261072483536	.159954030517625	.272608308470869	.0352688441907683	.143895239129032
United Kingdom	GBR	82600082	82604836	0	-.3071	.270378757671515	.293273431902064	.113798903440983	.158460032932963	.268637640692992	.0350971311159643	.138303336765938
United Kingdom	GBR	82600082	82604876	0	1.0791	.344329313354803	.442662584645274	.3122804385812	.193501986433108	.361770291686111	.0391246888874237	.269462305559857
United Kingdom	GBR	82600083	82602393	1	1.0584	-.9334	-.5034	.3311	-.2609	.3743	-1.5848	-.4377
United Kingdom	GBR	82600083	82601394	1	.2333	2.6352	1.9359	.731	.7346	.3269	.1693	-.5912
[truncated: 9,047 more rows]
