# Supplementary material for: Antecedents of adolescent students’ ICT self-efficacy: The ICT dataset
Source: Data Brief. 2020 Oct 22;33:106437. doi: 10.1016/j.dib.2020.106437 (PMC7644865; doi:10.1016/j.dib.2020.106437)
Supplement: Supplementary file 3 [file mmc3.zip › R code for ICC.R]

setwd("")
library(lme4)
library(foreign)
library(multilevel)
AUS_Data<-read.spss("Australia.sav",header=TRUE)
AUS<-as.data.frame(AUS_Data)
fm1<-lmer(COMPICT~(1|CNTSCHID),AUS)
summary(fm1)
