# Supplementary material for: Antecedents of adolescent students’ ICT self-efficacy: The ICT dataset
Source: Data Brief. 2020 Oct 22;33:106437. doi: 10.1016/j.dib.2020.106437 (PMC7644865; doi:10.1016/j.dib.2020.106437)
Supplement: Supplementary file 4 [file mmc4.zip › R code for multilevel mediation.R]

setwd("")
library(mediation)
library(foreign)
library(lme4)
library(lavaan)
Austria_Data<-read.spss("Austria.sav",header=TRUE)
Austria<-as.data.frame(Austria_Data)
mod1<-"#a paths#
      HOMESCH~1+ST004D01T+ESCS+a1*INTICT+(1+INTICT+ST004D01T+ESCS|CNTSCHID)
      ENTUSE~1+ST004D01T+ESCS+a2*INTICT+(1+INTICT+ST004D01T+ESCS|CNTSCHID)
      USESCH~1+ST004D01T+ESCS+a3*INTICT+(1+INTICT+ST004D01T+ESCS|CNTSCHID)
      SOIAICT~1+ST004D01T+ESCS+a4*INTICT+(1+INTICT+ST004D01T+ESCS|CNTSCHID)

      #b paths#
      COMPICT~b1*HOMESCH+(HOMESCH|CNTSCHID)
      COMPICT~b2*ENTUSE+(ENTUSE|CNTSCHID)
      COMPICT~b3*USESCH+(USESCH|CNTSCHID)
      COMPICT~b4*SOIAICT+(SOIAICT|CNTSCHID)

      #c prime path#
      COMPICT~1+ST004D01T+ESCS+cp*INTICT+(1+INTICT+ST004D01T+ESCS|CNTSCHID)

      #indirect and total effects#
      a1b1:=a1*b1
      a2b2:=a2*b2
      a3b3:=a3*b3
      a4b4:=a4*b4
      ab:=a1*b1+a2*b2+a3*b3+a4*b4
      total:=cp+ab"

sem.fit1<-sem(mod1,data = Austria,WLS.V = Austria$W_FSTUWT,se="bootstrap",bootstrap=1000)
summary(sem.fit1,standardized=TRUE)
parameters<-format(parameterestimates(sem.fit1,boot.ci.type = "bca.simple",standardized = TRUE),digits=3)
write.csv(parameters,"Austria.csv")
