# Supplementary material for: Antecedents of adolescent students’ ICT self-efficacy: The ICT dataset
Source: Data Brief. 2020 Oct 22;33:106437. doi: 10.1016/j.dib.2020.106437 (PMC7644865; doi:10.1016/j.dib.2020.106437)
Supplement: Supplementary file 5 [file mmc5.zip]

Archive with 1 entries (1 files):
- R code for the control variables.R
