# Supplementary material for: Antecedents of adolescent students’ ICT self-efficacy: The ICT dataset
Source: Data Brief. 2020 Oct 22;33:106437. doi: 10.1016/j.dib.2020.106437 (PMC7644865; doi:10.1016/j.dib.2020.106437)
Supplement: Supplementary file 5 [file mmc5.zip › R code for the control variables.R]

setwd("")
library(mediation)
library(foreign)
library(lme4)
library(lavaan)
Austria_Data<-read.spss("Austria.sav",header=TRUE)
Austria<-as.data.frame(Austria_Data)

#INTICT ESCS#
mod1<-COMPICT~1+d1*ST004D01T+d2*ESCS+INTICT+
  (1+INTICT+ST004D01T+ESCS|CNTSCHID)
sem.fit1<-sem(mod1,data = Austria,WLS.V = Austria$W_FSTUWT,se="bootstrap",bootstrap=1000)
summary(sem.fit1,standardized=TRUE)
parameters<-format(parameterestimates(sem.fit1,boot.ci.type = "bca.simple",standardized = TRUE),digits=3)
